# Supplementary material for: Yeast glucose pathways converge on the transcriptional regulation of trehalose biosynthesis
Source: BMC Genomics. 2012 Jun 14;13:239. doi: 10.1186/1471-2164-13-239 (PMC3472246; doi:10.1186/1471-2164-13-239)
Supplement: Additional file 2 — Categorisation of components of the glucose regulatory system. This Excel file contains literature- and data-based categorisation of all glucose signalling pathway members. [file 1471-2164-13-239-S2.xls]

## Sheet: literature-based
	Ras/PKA	Gpr1/PKA	Sch9	Yak1	Snf1	Snf3	metabolism	transcription factor
ADR1	x	x			x			x
ASC1		x
BCY1	x	x
CAT8	x	x			x			x
CCR4				x				x
CDC25	x
CYC8	x	x			x	x		x
CYR1	x	x
ELM1					x
ERF2	x
FBP1							x
GAL83					x
GCR1	x	x	x					x
GCR2	x	x	x					x
GDB1							x
GIS1	x	x	x					x
GLC7					x
GLG1							x
GLG2							x
GLK1							x
GPA2		x
GPB1		x
GPB2		x
GPG1		x
GPH1							x
GPR1		x
GRR1						x
GSY1							x
GSY2							x
HAP2	x	x			x			x
HAP3	x	x			x			x
HAP4	x	x			x			x
HSF1	x	x			x			x
HSP12	x	x						x
HXK1							x
HXK2					x		x	x
IFH1	x	x	x					x
IRA1	x
IRA2	x
MAF1	x	x	x
MIG1					x			x
MIG2					x			x
MSN2	x	x						x
MSN4	x	x						x
MTH1						x		x
MUC1	x	x						x
NRG1	x	x			x			x
NRG2	x	x			x			x
NTH1							x
NTH2							x
PDE1	x	x
PDE2	x	x
PFK1							x
PFK2							x
PFK26							x
PFK27							x
PGM1							x
PGM2							x
PKH1			x
RAM1	x
RAM2	x
RAP1	x	x	x					x
RAS1	x
RAS2	x
RCE1	x
REG1					x
RGS2		x
RGT1						x		x
RGT2						x
RIM11	x	x
RIM15	x	x	x
SAK1					x
SCH9			x
SDC25	x
SFL1	x	x						x
SGT1	x	x
SHR5	x
SIP1					x			x
SIP2					x			x
SIP4	x	x			x			x
SNF1					x
SNF3						x
SNF4					x
SOK2	x	x						x
SRV2	x
STD1						x		x
STE14	x
TCO89			x
TOR1			x
TOS3					x
TPK1	x	x
TPK2	x	x
TPK3	x	x
TPS1							x
TPS2							x
TPS3							x
TSL1							x
TUP1	x	x			x	x		x
UGP1							x
YAK1				x
YCK1						x
YCK2						x

## Sheet: data-based
essentials	"like WT"	"high-glucose"	"low-glucose"
CDC25	ADR1	ASC1	BCY1
CYR1	CAT8	CCR4	GIS1
GCR1	FBP1	CYC8	GPB1
GLC7	GAL83	ELM1	GPB2
HSF1	GDB1	ERF2	GPH1
IFH1	GLG1	GCR2	HAP2
RAM2	GLG2	GPA2	HAP3
RAP1	GLK1	GPR1	IRA1
SGT1	GPG1	GRR1	IRA2
TPS1	GSY1	HXK2	MSN2
UGP1	GSY2	MIG1	NTH2
	HAP4	PFK1	PDE2
	HSP12	PFK2	RIM11
	HXK1	PFK27	RIM15
	MAF1	RAM1	SFL1
	MIG2	RAS2	SIP2
	MSN4	REG1	SNF1
	MTH1	SCH9	SNF4
	MUC1	SHR5	TPS2
	NRG1	SOK2
	NRG2	SRV2
	NTH1	STE14
	PDE1	TCO89
	PFK26	TPK3
	PGM1	TSL1
	PGM2	TUP1
	PKH1
	RAS1
	RCE1
	RGS2
	RGT1
	RGT2
	SAK1
	SDC25
	SIP1
	SIP4
	SNF3
	STD1
	TOR1
	TOS3
	TPK1
	TPK2
	TPS3
	YAK1
	YCK1
	YCK2
