# Supplementary material for: Yeast glucose pathways converge on the transcriptional regulation of trehalose biosynthesis
Source: BMC Genomics. 2012 Jun 14;13:239. doi: 10.1186/1471-2164-13-239 (PMC3472246; doi:10.1186/1471-2164-13-239)
Supplement: Additional file 4 — Supplementary analysis of the glucose signature. This Excel file contains all genes included in the glucose gene signature, GO enrichments of the glucose gene signature, and GO enrichments of transcriptionally changed genes per deletion mutant excluding the glucose signature. [file 1471-2164-13-239-S4.xls]

## Sheet: glucose signature
signature-downregulated	signature-upregulated
YBR001C	YGR166W
YDR074W	YKL125W
YCL040W	YDR426C
YCL042W	YBL070C
YLR258W	YKL090W
YGL037C	YOR364W
YMR251W-A	YIL100W
YGR008C	YJL200C
YOL052C-A	YNL174W
YFL014W	YLR162W
YFR053C	YER168C
YDL130W-A	YDR249C
YDR032C	YDL042C
YML054C	YOR098C
YBR230C	YDR433W
YNL274C	YPL178W
YLR345W	YKL015W
YNL015W	YAR069C
YGL006W	YEL026W
YER141W	YMR259C
YOR228C	YGR094W
YJL079C	YGL014W
YDR231C	YNL221C
YKL094W	YPL112C
YKL150W	YPR161C
YOR215C	YBR242W
YKL133C	YEL040W
YBR052C	YLR427W
YIR038C	YDL073W
YER037W	YGR083C
YKL103C	YDR472W
YOR347C	YER049W
YBR053C	YPL226W
YHR016C	YOR254C
YJL164C	YPR175W
YNL092W	YPR190C
YBR149W	YMR185W
YPL154C	YNL123W
YOL082W	YBL014C
YMR297W	YNR038W
YOR289W	YLR419W
YNL200C	YOR188W
YKL142W	YER176W
YPL087W	YGR003W
YER079W	YNL023C
YAL017W	YCR051W
YHR080C	YKL144C
YLR454W	YLR316C
YDR099W	YDL111C
YJL131C	YPR144C
YDR133C	YMR288W
YER053C	YMR129W
YDR171W	YJR124C
YHL021C	YPR048W
YDR001C	YLR017W
YLR178C	YKL191W
YOR173W	YKL004W
YML128C	YEL055C
YGR248W	YMR093W
YMR105C	YOR168W
YMR196W	YDR095C
YDL110C	YHR021W-A
YOL083W	YNL275W
YPL186C	YML018C
YIL101C	YNL313C
YHR075C	YHR187W
YBL001C	YBL068W
YOR227W	YGR200C
YJL141C	YJL109C
YJL142C	YMR049C
YLR270W	YDL051W
YIL017C	YPR110C
YOL087C	YNR012W
YDR504C	YIR026C
YDR505C	YPL126W
YGR070W	YGL111W
YAL008W	YBR247C
YKL193C	YMR290C
YKL091C	YDR465C
YBR169C	YDR161W
YKL151C	YKL078W
YLR251W	YPL030W
YHR104W	YBR271W
YOL153C	YJL033W
YJL070C	YHR197W
YGL227W	YPL266W
YDR358W	YOL022C
YDR055W	YOR243C
YJL161W	YMR128W
YPL123C	YIL110W
YLR356W	YNL061W
YNL115C	YDR101C
YGR130C	YHR170W
YIL097W	YER006W
YGL121C	YLR002C
YCL035C	YGR128C
YBR241C	YLL008W
YJL042W	YNL248C
YOR317W	YDR060W
YKL121W	YJL050W
YDR475C	YNL207W
YFR045W	YNL062C
YGR194C	YHR062C
YMR261C	YDR324C
YOL048C	YLR409C
YJR059W	YCR057C
YHR087W	YOR272W
YDR513W	YBR142W
YBR126C	YIL104C
YMR250W	YDL150W
YBR056W	YGR103W
YGR111W	YLL034C
YMR148W	YOL080C
YOR086C	YMR239C
YGR053C	YDR184C
YBR204C	YNL175C
YKL007W	YJR041C
YBR128C	YKL014C
YGR244C	YKR079C
YOR374W	YKL106W
YIL155C	YOR224C
YKR067W	YMR310C
YMR257C	YJL010C
YLR151C	YLR397C
YGR174C	YOR001W
YJL066C	YPL211W
YLR201C	YML060W
YJR008W	YGL120C
YBR085C-A	YGR245C
YIL136W	YCL059C
YPR026W	YDL167C
YMR110C	YDL148C
YLL019C	YIL103W
YLL020C	YDR165W
YGR046W	YPR041W
YKL124W	YGL099W
YKL123W	YDL201W
YLL001W	YNL292W
YPR155C	YAL036C
YPL109C	YNL151C
YPL024W	YGR187C
YLR392C	YKR060W
YLR296W	YLR196W
YNL242W	YHL013C
YEL012W	YKL021C
YDR272W	YPL012W
YJR044C	YGR145W
YKR046C	YJL125C
YOR097C	YOR206W
YJR065C	YKL009W
YGR080W	YLR276C
YDR255C	YDR087C
YKL185W	YJL148W
YDL027C	YGL171W
YML057W	YDL153C
YOR120W	YIL096C
YGR143W	YIL091C
YKL129C	YDR020C
YIR007W	YDR361C
YNL305C	YNL075W
YDL149W	YHR169W
YNR007C	YDR245W
YDR077W	YOL115W
YDL072C	YLR003C
YKL065C	YOL139C
YDR003W	YOR091W
YIL077C	YDL060W
YNL223W	YAL059W
YLL023C	YLR449W
YKL013C	YPR060C
YDL237W	YLR197W
YIL087C	YGL078C
YPL006W	YOR310C
YPR098C	YML093W
YBR269C	YFL023W
YPL206C	YNR054C
YER101C	YGR283C
YDR061W	YPL043W
YMR302C	YLR363W-A
YHR198C	YMR229C
YGL206C	YLR222C
YPR140W	YPL217C
YMR041C	YLR186W
YCR076C	YLR336C
YDL046W	YKR056W
YLR080W	YDR121W
YMR053C	YLR022C
YMR040W	YGR276C
YLR070C	YOR294W
YER121W	YBR267W
YKR076W	YOR004W
YOR285W	YNL308C
YIL107C	YPL146C
YPL119C	YJR003C
YBR147W	YNL022C
YLL026W	YNL064C
YDR258C	YGR211W
YMR175W	YBR104W
YMR174C	YDR414C
YDR453C	YCL002C
YPL223C	YLR015W
YDR070C	YBL054W
YGR043C	YHR070W
YMR169C	YKR036C
YDL204W	YML096W
YJR096W	YMR127C
YML004C	YJR141W
YMR271C	YDR110W
YBL049W	YOR359W
YOR220W	YDR198C
YBL078C	YLR073C
YHR209W	YEL048C
YDL238C	YLR287C
YMR170C	YBR288C
YDR525W-A	YDR413C
YDR059C	YMR209C
YLR390W-A	YMR321C
YPL221W	YPL273W
YBL029C-A	YPL263C
YKL162C	YOL097C
YHL027W	YGR123C
YMR295C	YDR321W
YOR010C	YMR301C
YOR152C	YNL256W
YGR019W	YLL035W
YPL017C	YOR260W
YLR299W	YNL132W
YJL199C	YPR010C
YGR255C	YDL112W
YGR044C	YKL205W
YMR315W	YHR020W
YGL104C	YPL245W
YDL091C	YGR177C
YDR204W	YOR309C
YOR155C	YDL155W
YDR391C	YLR143W
YMR025W	YJL008C
YNL265C	YLR020C
YGR222W	YGL230C
YOR040W	YBR031W
YJL068C	YLR076C
YKL157W	YJR071W
YBR026C	YDR193W
YER057C	YML022W
YJL185C	YDR467C
YBR046C	YGL165C
YGR100W	YOR361C
YEL041W	YLR341W
YEL005C	YLL036C
YEL004W	YAL004W
YPR004C	YOL150C
YMR027W	YGL122C
YER087W	YKR035C
YGR170W	YIL086C
YGR009C	YPR163C
YDR424C	YOR277C
YDL137W	YOR038C
YMR244C-A	YER025W
YPL026C	YPL162C
YMR135C	YPR069C
YNL160W	YOR217W
YBR139W	YKL181W
YPR149W	YPR118W
YPL004C	YNR003C
YMR031C	YDR140W
YCR004C	YML108W
YJL156C	YMR069W
YML099W-A	YCR087C-A
YJL005W	YGR173W
YML110C	YIL142W
YNL237W	YJL014W
YER177W	YCR090C
YHR037W	YBR030W
YDR100W	YMR283C
YHR028C	YBR198C
YOL129W	YAR008W
YDR069C	YHR204W
YGR077C	YNL163C
YLR375W	YML065W
YER178W	YJR075W
YLR436C	YPR169W
YLR152C	YFL002C
YBR132C	YOL077C
YDL021W	YGR195W
YJL151C	YOR119C
YGL062W	YCR016W
YCR073W-A	YBR155W
YDL025C	YDL213C
YAL061W	YLR200W
YGL156W	YLR384C
YKR049C	YLR434C
YEL060C	YHR217C
YHR138C	YBR017C
YER035W	YER110C
YCR091W	YDR144C
YFR017C	YPR130C
YLR149C	YNR055C
YDL169C	YJL035C
YPR184W	YKR047W
YPL230W	YMR243C
YEL011W	YMR217W
YBR033W	YGR285C
YJL116C	YDL050C
YPL222W	YHR019C
YBR285W	YLR262C-A
YNL045W	YOR095C
YGR237C	YLR401C
YGR088W	YLL045C
YMR090W	YPL142C
YER054C	YFR056C
YOL084W	YBR213W
YKL162C-A	YOR183W
YHR160C	YNR015W
YEL039C	YGL042C
YHL024W	YML009C-A
YOR062C	YIL064W
YNL208W	YDR280W
YIL160C	YNL232W
YJR119C	YBR254C
YMR181C	YIL003W
YJR157W	YJR147W
YBL064C	YML112W
YOR348C	YNR046W
YIL055C	YJL122W
YMR322C	YBR131W
YGR066C	YGL247W
YOR230W	YIL020C
YKR039W	YLR180W
YER062C	YJL032W
YER033C	YPR092W
YNR034W-A	YNL095C
YER067W	YOR056C
YGR250C	YJL069C
YER098W	YBL061C
YFR015C	YDR038C
YFR014C	YDR156W
YDR018C	YOR212W
YLR312C	YBL081W
YLR311C	YKL202W
YLR327C	YML007C-A
YMR280C	YKL072W
YGR243W	YJR046W
YJR149W	YGL220W
YMR104C	YBL024W
YDL234C	YLR018C
YIL014C-A	YLR242C
YMR195W	YDR083W
YMR291W	YBL106C
YFR044C	YHR072W
YFR006W	YOL013W-B
YGL249W	YGR096W
YGL053W	YAL020C
YER066C-A	YDR239C
YOL030W	YLR412W
YKL035W	YOR377W
YKL062W	YJR020W
YKR066C	YLR430W
YER053C-A	YLR451W
YLR300W	YIL038C
YBR183W	YBR275C
YDL022W	YBR172C
YJL020C	YNL186W
YLR446W	YER115C
YDR096W	YPL130W
YOR273C	YDR234W
YER011W	YPL240C
YDR516C	YPL085W
YNL173C	YJL105W
YDR216W	YOL055C
YDL248W	YMR244W
YLR168C	YIR013C
YNR001C	YMR319C
YGL208W	YOR378W
YOR142W	YNR060W
YDL078C	YLR460C
YFR049W	YCR102C
YFL018C
YCL057C-A
YJL103C
YDR178W
YKL141W
YKL148C
YML120C
YLL041C
YKL085W
YMR056C
YDR148C
YIL125W
YML091C
YDR322C-A
YDR313C
YDR322W
YNL055C
YJR121W
YKL067W
YLR294C
YLR295C
YKL016C
YJR077C
YPL078C
YLR395C
YJR080C
YOL077W-A
YPL271W
YML081C-A
YMR145C
YJR125C
YGL250W
YNL100W
YPL107W
YLR220W
YML078W
YLR023C
YDL174C
YAL054C
YFL030W
YDL215C
YKR009C
YGL205W
YBR035C
YDR378C
YJL060W
YPL260W
YML127W
YOL053W
YLR283W
YPL215W
YKL053C-A
YJR113C
YPR047W
YDR347W
YOR354C
YPL060W
YGR132C
YDR031W
YGR235C
YOL071W
YJL003W
YML030W
YDR079W
YNR036C
YGR112W
YER182W
YMR002W
YGR028W
YBR185C
YLR069C
YGL143C
YCR003W
YNL184C
YOL023W
YER050C
YBL080C
YLR423C
YMR072W
YMR159C
YKL190W
YLR093C
YDL239C
YDR058C
YNL190W
YGR279C
YCR026C
YLL016W
YHL012W
YNL187W
YNL239W
YGL087C
YBR137W
YPL048W
YOR345C
YGR189C
YGR225W
YML100W
YBR014C
YDL124W
YIL111W
YBR111C
YOL086W-A
YMR152W
YNL098C
YPR091C
YJR073C
YLL050C
YAL060W
YNL071W
YPR156C
YBR054W
YJL196C
YDR022C
YBL091C-A
YML079W
YFR047C
YER134C
YER071C
YDL053C
YML055W
YGR075C
YDR047W
YLR252W
YCL041C
YHR091C

## Sheet: enrichments, glucose signature
id	members	enrichment type	name	corrected p-value	hits	genelist length	cluster frequency (%)	background hits	background	background frequency (%)	annotated genes
signature-downregulated	YBR001C, YDR074W, YCL040W, YCL042W, YLR258W, YGL037C, YMR251W-A, YGR008C, YOL052C-A, YFL014W, YFR053C, YDL130W-A, YDR032C, YML054C, YBR230C, YNL274C, YLR345W, YNL015W, YGL006W, YER141W, YOR228C, YJL079C, YDR231C, YKL094W, YKL150W, YOR215C, YKL133C, YBR052C, YIR038C, YER037W, YKL103C, YOR347C, YBR053C, YHR016C, YJL164C, YNL092W, YBR149W, YPL154C, YOL082W, YMR297W, YOR289W, YNL200C, YKL142W, YPL087…	GO-BP	oxidation-reduction process (GO:0055114)	2.4706e-19	93	486	19.1358	424	6359	6.66772	CIT1, LSC1, FMP46, ZTA1, RGI1, IRC15, NDE1, LSC2, HFD1, SDH3, AAC1, HOR2, BDH1, NDI1, YCP4, UGP1, GSY2, FOX2, COQ5, PDX3, SOL2, NCA2, ALD3, ARA1, BDH2, CTT1, PRX1, GDB1, RFS1, GIP2, PET100, MIC17, GRX1, KGD1, GRE3, COQ9, XYL2, GDH2, AIM45, PUT2, POT1, SOL4, POX1, GOR1, MRP1, COQ6, GLC3, NQM1, MCR1, ALD4, MIC14, YIM1, YMR315W, MDH1, PST2, SDH2, BMH1, EMI5, CCP1, KGD2, ARA2, PET10, CYC7, YDL124W, S…
signature-downregulated	YBR001C, YDR074W, YCL040W, YCL042W, YLR258W, YGL037C, YMR251W-A, YGR008C, YOL052C-A, YFL014W, YFR053C, YDL130W-A, YDR032C, YML054C, YBR230C, YNL274C, YLR345W, YNL015W, YGL006W, YER141W, YOR228C, YJL079C, YDR231C, YKL094W, YKL150W, YOR215C, YKL133C, YBR052C, YIR038C, YER037W, YKL103C, YOR347C, YBR053C, YHR016C, YJL164C, YNL092W, YBR149W, YPL154C, YOL082W, YMR297W, YOR289W, YNL200C, YKL142W, YPL087…	GO-BP	generation of precursor metabolites and energy (GO:0006091)	1.76237e-13	54	486	11.1111	208	6359	3.27095	CIT1, LSC1, RGI1, EMI2, NDE1, LSC2, MDH1, SDH2, SDH3, HXK1, GLK1, BMH1, AAC1, HOR2, NDI1, UGP1, GSY2, COQ5, YLR446W, EMI5, KGD2, NCA2, CYC7, PET10, SDH4, GRX2, GDB1, PYK2, ACS1, PDA1, COX8, GIP2, PET100, MIC17, CYB2, DLD1, GSM1, GRX1, KGD1, ETR1, SDH1, COQ9, GPM2, AIM45, GSY1, COX20, COX5B, BMH2, TAZ1, GLC3, MDH3, SHY1, MIC14, PGM2
signature-downregulated	YBR001C, YDR074W, YCL040W, YCL042W, YLR258W, YGL037C, YMR251W-A, YGR008C, YOL052C-A, YFL014W, YFR053C, YDL130W-A, YDR032C, YML054C, YBR230C, YNL274C, YLR345W, YNL015W, YGL006W, YER141W, YOR228C, YJL079C, YDR231C, YKL094W, YKL150W, YOR215C, YKL133C, YBR052C, YIR038C, YER037W, YKL103C, YOR347C, YBR053C, YHR016C, YJL164C, YNL092W, YBR149W, YPL154C, YOL082W, YMR297W, YOR289W, YNL200C, YKL142W, YPL087…	GO-BP	energy derivation by oxidation of organic compounds (GO:0015980)	4.68903e-11	42	486	8.64198	152	6359	2.39031	CIT1, LSC1, RGI1, NDE1, LSC2, MDH1, SDH2, SDH3, BMH1, AAC1, HOR2, NDI1, UGP1, COQ5, GSY2, EMI5, KGD2, NCA2, CYC7, PET10, SDH4, GDB1, ACS1, COX8, GIP2, PET100, MIC17, DLD1, KGD1, ETR1, SDH1, COQ9, GSY1, COX20, COX5B, BMH2, TAZ1, GLC3, MDH3, SHY1, MIC14, PGM2
signature-downregulated	YBR001C, YDR074W, YCL040W, YCL042W, YLR258W, YGL037C, YMR251W-A, YGR008C, YOL052C-A, YFL014W, YFR053C, YDL130W-A, YDR032C, YML054C, YBR230C, YNL274C, YLR345W, YNL015W, YGL006W, YER141W, YOR228C, YJL079C, YDR231C, YKL094W, YKL150W, YOR215C, YKL133C, YBR052C, YIR038C, YER037W, YKL103C, YOR347C, YBR053C, YHR016C, YJL164C, YNL092W, YBR149W, YPL154C, YOL082W, YMR297W, YOR289W, YNL200C, YKL142W, YPL087…	GO-BP	trehalose metabolic process (GO:0005991)	5.79983e-08	10	486	2.05761	11	6359	0.172983	HSP104, ATH1, UGP1, TPS3, TSL1, NTH2, TPS2, TPS1, NTH1, PGM2
signature-downregulated	YBR001C, YDR074W, YCL040W, YCL042W, YLR258W, YGL037C, YMR251W-A, YGR008C, YOL052C-A, YFL014W, YFR053C, YDL130W-A, YDR032C, YML054C, YBR230C, YNL274C, YLR345W, YNL015W, YGL006W, YER141W, YOR228C, YJL079C, YDR231C, YKL094W, YKL150W, YOR215C, YKL133C, YBR052C, YIR038C, YER037W, YKL103C, YOR347C, YBR053C, YHR016C, YJL164C, YNL092W, YBR149W, YPL154C, YOL082W, YMR297W, YOR289W, YNL200C, YKL142W, YPL087…	GO-BP	cellular respiration (GO:0045333)	7.26651e-07	29	486	5.96708	107	6359	1.68265	CIT1, LSC1, COX8, LSC2, PET100, MIC17, MDH1, SDH2, DLD1, SDH3, KGD1, ETR1, COQ9, SDH1, AAC1, COX20, COX5B, NDI1, COQ5, TAZ1, MDH3, EMI5, SHY1, KGD2, NCA2, CYC7, PET10, MIC14, SDH4
signature-downregulated	YBR001C, YDR074W, YCL040W, YCL042W, YLR258W, YGL037C, YMR251W-A, YGR008C, YOL052C-A, YFL014W, YFR053C, YDL130W-A, YDR032C, YML054C, YBR230C, YNL274C, YLR345W, YNL015W, YGL006W, YER141W, YOR228C, YJL079C, YDR231C, YKL094W, YKL150W, YOR215C, YKL133C, YBR052C, YIR038C, YER037W, YKL103C, YOR347C, YBR053C, YHR016C, YJL164C, YNL092W, YBR149W, YPL154C, YOL082W, YMR297W, YOR289W, YNL200C, YKL142W, YPL087…	GO-BP	carbohydrate metabolic process (GO:0005975)	1.44447e-06	59	486	12.1399	345	6359	5.42538	HSP104, GAS5, CIT1, EMI2, EXG1, NDE1, YBR056W, MDH1, GLO2, TPS2, HXK1, NTH1, BMH1, GLK1, GLO4, HOR2, UGP1, GSY2, TPS3, YIR007W, YLR446W, YSA1, SOL2, PGC1, ARA1, ATH1, GDB1, PFK26, YJR096W, PYK2, PDA1, GIP2, TSL1, NTH2, DLD1, GUT2, KGD1, TPS1, GRE3, XYL2, GPM2, GSY1, CAT8, SOL4, GPD1, YEA4, BMH2, SKN1, YLR345W, GLC3, MDH3, AMS1, NQM1, XKS1, CRH1, GCY1, SCW4, PGM2, PYC1
signature-downregulated	YBR001C, YDR074W, YCL040W, YCL042W, YLR258W, YGL037C, YMR251W-A, YGR008C, YOL052C-A, YFL014W, YFR053C, YDL130W-A, YDR032C, YML054C, YBR230C, YNL274C, YLR345W, YNL015W, YGL006W, YER141W, YOR228C, YJL079C, YDR231C, YKL094W, YKL150W, YOR215C, YKL133C, YBR052C, YIR038C, YER037W, YKL103C, YOR347C, YBR053C, YHR016C, YJL164C, YNL092W, YBR149W, YPL154C, YOL082W, YMR297W, YOR289W, YNL200C, YKL142W, YPL087…	GO-BP	cellular carbohydrate metabolic process (GO:0044262)	8.51512e-06	53	486	10.9053	308	6359	4.84353	HSP104, CIT1, EMI2, EXG1, NDE1, MDH1, GLO2, TPS2, HXK1, NTH1, BMH1, GLK1, GLO4, HOR2, UGP1, GSY2, TPS3, YLR446W, YSA1, SOL2, PGC1, ARA1, ATH1, GDB1, PFK26, YJR096W, PYK2, PDA1, GIP2, TSL1, NTH2, DLD1, GUT2, KGD1, TPS1, GRE3, XYL2, GPM2, GSY1, SOL4, GPD1, YEA4, BMH2, SKN1, YLR345W, GLC3, MDH3, AMS1, NQM1, XKS1, GCY1, PGM2, PYC1
signature-downregulated	YBR001C, YDR074W, YCL040W, YCL042W, YLR258W, YGL037C, YMR251W-A, YGR008C, YOL052C-A, YFL014W, YFR053C, YDL130W-A, YDR032C, YML054C, YBR230C, YNL274C, YLR345W, YNL015W, YGL006W, YER141W, YOR228C, YJL079C, YDR231C, YKL094W, YKL150W, YOR215C, YKL133C, YBR052C, YIR038C, YER037W, YKL103C, YOR347C, YBR053C, YHR016C, YJL164C, YNL092W, YBR149W, YPL154C, YOL082W, YMR297W, YOR289W, YNL200C, YKL142W, YPL087…	GO-BP	coenzyme metabolic process (GO:0006732)	1.88885e-05	33	486	6.79012	151	6359	2.37459	CIT1, LSC1, NDE1, LSC2, YMR315W, MDH1, SDH2, PNC1, SDH3, NDI1, LAT1, COQ5, SOL2, EMI5, KGD2, COQ4, SDH4, YEF1, PDA1, ACS1, GUT2, KGD1, SDH1, COQ9, GPD1, SOL4, BNA6, COQ6, MDH3, FAA1, NQM1, ALD4, PYC1
signature-downregulated	YBR001C, YDR074W, YCL040W, YCL042W, YLR258W, YGL037C, YMR251W-A, YGR008C, YOL052C-A, YFL014W, YFR053C, YDL130W-A, YDR032C, YML054C, YBR230C, YNL274C, YLR345W, YNL015W, YGL006W, YER141W, YOR228C, YJL079C, YDR231C, YKL094W, YKL150W, YOR215C, YKL133C, YBR052C, YIR038C, YER037W, YKL103C, YOR347C, YBR053C, YHR016C, YJL164C, YNL092W, YBR149W, YPL154C, YOL082W, YMR297W, YOR289W, YNL200C, YKL142W, YPL087…	GO-BP	catabolic process (GO:0009056)	1.91729e-05	100	486	20.5761	770	6359	12.1088	CIT1, LSC1, ATG19, PEP4, EMI2, NDE1, LSC2, UGA1, GLO2, LAP4, SDH3, ATG17, GLK1, ATG34, DCS2, ARF2, VID28, FOX2, YLR446W, SOL2, GLO1, ALD3, PGC1, TGL2, YDR061W, CTT1, ATG4, PRB1, GDB1, ATH1, EDC2, DUG1, PUT4, LAP2, ATG16, FYV10, KGD1, ATG8, GRE3, RNY1, CIS1, LAP3, GDH2, GPM2, PUT2, POT1, SOL4, POX1, DNM1, IFM1, ATG9, GOR1, DCS1, AMS1, NQM1, XKS1, LSM6, MEF1, YJL068C, MDH1, GAD1, SDH2, HXK1, NTH1, …
signature-downregulated	YBR001C, YDR074W, YCL040W, YCL042W, YLR258W, YGL037C, YMR251W-A, YGR008C, YOL052C-A, YFL014W, YFR053C, YDL130W-A, YDR032C, YML054C, YBR230C, YNL274C, YLR345W, YNL015W, YGL006W, YER141W, YOR228C, YJL079C, YDR231C, YKL094W, YKL150W, YOR215C, YKL133C, YBR052C, YIR038C, YER037W, YKL103C, YOR347C, YBR053C, YHR016C, YJL164C, YNL092W, YBR149W, YPL154C, YOL082W, YMR297W, YOR289W, YNL200C, YKL142W, YPL087…	GO-BP	biological_process (GO:0008150)	2.34847e-05	142	486	29.2181	1227	6359	19.2955	DGR2, RPM2, UPS2, MSP1, SDH3, AIM6, GLK1, BDH1, COQ5, YNL200C, PDX3, CAM1, EMP46, NPP1, YLR446W, GRE1, YFR006W, TPO3, PBI2, YPL109C, SNA3, CTT1, MDG1, ADR1, ATH1, OPI3, ENT3, UIP4, VPS73, PTK2, TSL1, DUG1, PUT4, FYV10, PCD1, YHR080C, GIS1, RNY1, TVP15, FMP33, AIM45, PUT2, YPK2, SOL4, FUN14, BXI1, SDS22, YEA4, MRP1, YJR008W, CRG1, MCR1, KNS1, ALD4, YBR085C-A, XKS1, RMR1, SCW4, HSP12, LSM6, CPR3, P…
signature-downregulated	YBR001C, YDR074W, YCL040W, YCL042W, YLR258W, YGL037C, YMR251W-A, YGR008C, YOL052C-A, YFL014W, YFR053C, YDL130W-A, YDR032C, YML054C, YBR230C, YNL274C, YLR345W, YNL015W, YGL006W, YER141W, YOR228C, YJL079C, YDR231C, YKL094W, YKL150W, YOR215C, YKL133C, YBR052C, YIR038C, YER037W, YKL103C, YOR347C, YBR053C, YHR016C, YJL164C, YNL092W, YBR149W, YPL154C, YOL082W, YMR297W, YOR289W, YNL200C, YKL142W, YPL087…	GO-BP	aerobic respiration (GO:0009060)	3.05959e-05	24	486	4.93827	90	6359	1.41532	CIT1, LSC1, LSC2, PET100, MIC17, MDH1, SDH2, DLD1, SDH3, KGD1, ETR1, COQ9, SDH1, AAC1, COX20, COQ5, MDH3, EMI5, SHY1, KGD2, NCA2, PET10, MIC14, SDH4
signature-downregulated	YBR001C, YDR074W, YCL040W, YCL042W, YLR258W, YGL037C, YMR251W-A, YGR008C, YOL052C-A, YFL014W, YFR053C, YDL130W-A, YDR032C, YML054C, YBR230C, YNL274C, YLR345W, YNL015W, YGL006W, YER141W, YOR228C, YJL079C, YDR231C, YKL094W, YKL150W, YOR215C, YKL133C, YBR052C, YIR038C, YER037W, YKL103C, YOR347C, YBR053C, YHR016C, YJL164C, YNL092W, YBR149W, YPL154C, YOL082W, YMR297W, YOR289W, YNL200C, YKL142W, YPL087…	GO-BP	acetyl-CoA metabolic process (GO:0006084)	8.7406e-05	15	486	3.08642	40	6359	0.62903	CIT1, LSC1, LAT1, ACS1, PDA1, LSC2, MDH3, EMI5, MDH1, KGD2, SDH2, SDH3, KGD1, SDH4, SDH1
signature-downregulated	YBR001C, YDR074W, YCL040W, YCL042W, YLR258W, YGL037C, YMR251W-A, YGR008C, YOL052C-A, YFL014W, YFR053C, YDL130W-A, YDR032C, YML054C, YBR230C, YNL274C, YLR345W, YNL015W, YGL006W, YER141W, YOR228C, YJL079C, YDR231C, YKL094W, YKL150W, YOR215C, YKL133C, YBR052C, YIR038C, YER037W, YKL103C, YOR347C, YBR053C, YHR016C, YJL164C, YNL092W, YBR149W, YPL154C, YOL082W, YMR297W, YOR289W, YNL200C, YKL142W, YPL087…	GO-BP	small molecule metabolic process (GO:0044281)	0.000263251	115	486	23.6626	972	6359	15.2854	CIT1, EMI2, NDE1, UPS2, UGA1, GLO2, ATP7, GLK1, ELO1, YJU3, HOR2, BDH1, NDI1, UGP1, FOX2, COQ5, PDX3, ECM4, NPP1, YLR446W, SOL2, COQ4, GLO1, ALD3, PGC1, TGL2, YDR061W, YGP1, YEF1, PET112, OPI3, MSR1, DUG1, PUT4, LAP2, MSF1, ATP4, PCD1, GIS1, KGD1, GRE3, GAP1, COQ9, LAP3, XYL2, GDH2, GPM2, PUT2, POT1, SOL4, POX1, DNM1, IFM1, GOR1, YLR345W, COQ6, AGP2, PSD2, CRG1, AMS1, NQM1, FAA1, MCR1, ALD4, XKS1…
signature-downregulated	YBR001C, YDR074W, YCL040W, YCL042W, YLR258W, YGL037C, YMR251W-A, YGR008C, YOL052C-A, YFL014W, YFR053C, YDL130W-A, YDR032C, YML054C, YBR230C, YNL274C, YLR345W, YNL015W, YGL006W, YER141W, YOR228C, YJL079C, YDR231C, YKL094W, YKL150W, YOR215C, YKL133C, YBR052C, YIR038C, YER037W, YKL103C, YOR347C, YBR053C, YHR016C, YJL164C, YNL092W, YBR149W, YPL154C, YOL082W, YMR297W, YOR289W, YNL200C, YKL142W, YPL087…	GO-BP	glycoside metabolic process (GO:0016137)	0.000277258	10	486	2.05761	19	6359	0.298789	HSP104, ATH1, UGP1, TPS3, TSL1, NTH2, TPS2, TPS1, NTH1, PGM2
signature-downregulated	YBR001C, YDR074W, YCL040W, YCL042W, YLR258W, YGL037C, YMR251W-A, YGR008C, YOL052C-A, YFL014W, YFR053C, YDL130W-A, YDR032C, YML054C, YBR230C, YNL274C, YLR345W, YNL015W, YGL006W, YER141W, YOR228C, YJL079C, YDR231C, YKL094W, YKL150W, YOR215C, YKL133C, YBR052C, YIR038C, YER037W, YKL103C, YOR347C, YBR053C, YHR016C, YJL164C, YNL092W, YBR149W, YPL154C, YOL082W, YMR297W, YOR289W, YNL200C, YKL142W, YPL087…	GO-BP	cofactor metabolic process (GO:0051186)	0.000402317	36	486	7.40741	195	6359	3.06652	CIT1, LSC1, NDE1, LSC2, YMR315W, MDH1, SDH2, PNC1, SDH3, AAC1, NDI1, LAT1, COQ5, SOL2, EMI5, KGD2, COQ4, SDH4, YEF1, PDA1, ACS1, HEM12, GUT2, KGD1, COX15, SDH1, COQ9, SOL4, GPD1, BNA6, COQ6, MDH3, FAA1, NQM1, ALD4, PYC1
signature-downregulated	YBR001C, YDR074W, YCL040W, YCL042W, YLR258W, YGL037C, YMR251W-A, YGR008C, YOL052C-A, YFL014W, YFR053C, YDL130W-A, YDR032C, YML054C, YBR230C, YNL274C, YLR345W, YNL015W, YGL006W, YER141W, YOR228C, YJL079C, YDR231C, YKL094W, YKL150W, YOR215C, YKL133C, YBR052C, YIR038C, YER037W, YKL103C, YOR347C, YBR053C, YHR016C, YJL164C, YNL092W, YBR149W, YPL154C, YOL082W, YMR297W, YOR289W, YNL200C, YKL142W, YPL087…	GO-BP	alcohol catabolic process (GO:0046164)	0.000690904	18	486	3.7037	64	6359	1.00645	YJR096W, PYK2, PDA1, EMI2, NDE1, HXK1, KGD1, GLK1, GRE3, GPM2, SOL4, GPD1, YLR446W, SOL2, NQM1, XKS1, GCY1, PGM2
signature-downregulated	YBR001C, YDR074W, YCL040W, YCL042W, YLR258W, YGL037C, YMR251W-A, YGR008C, YOL052C-A, YFL014W, YFR053C, YDL130W-A, YDR032C, YML054C, YBR230C, YNL274C, YLR345W, YNL015W, YGL006W, YER141W, YOR228C, YJL079C, YDR231C, YKL094W, YKL150W, YOR215C, YKL133C, YBR052C, YIR038C, YER037W, YKL103C, YOR347C, YBR053C, YHR016C, YJL164C, YNL092W, YBR149W, YPL154C, YOL082W, YMR297W, YOR289W, YNL200C, YKL142W, YPL087…	GO-BP	tricarboxylic acid cycle (GO:0006099)	0.000761763	12	486	2.46914	30	6359	0.471772	CIT1, LSC1, LSC2, MDH3, EMI5, MDH1, KGD2, SDH2, SDH3, KGD1, SDH4, SDH1
signature-downregulated	YBR001C, YDR074W, YCL040W, YCL042W, YLR258W, YGL037C, YMR251W-A, YGR008C, YOL052C-A, YFL014W, YFR053C, YDL130W-A, YDR032C, YML054C, YBR230C, YNL274C, YLR345W, YNL015W, YGL006W, YER141W, YOR228C, YJL079C, YDR231C, YKL094W, YKL150W, YOR215C, YKL133C, YBR052C, YIR038C, YER037W, YKL103C, YOR347C, YBR053C, YHR016C, YJL164C, YNL092W, YBR149W, YPL154C, YOL082W, YMR297W, YOR289W, YNL200C, YKL142W, YPL087…	GO-BP	coenzyme catabolic process (GO:0009109)	0.000761763	12	486	2.46914	30	6359	0.471772	CIT1, LSC1, LSC2, MDH3, EMI5, MDH1, KGD2, SDH2, SDH3, KGD1, SDH4, SDH1
signature-downregulated	YBR001C, YDR074W, YCL040W, YCL042W, YLR258W, YGL037C, YMR251W-A, YGR008C, YOL052C-A, YFL014W, YFR053C, YDL130W-A, YDR032C, YML054C, YBR230C, YNL274C, YLR345W, YNL015W, YGL006W, YER141W, YOR228C, YJL079C, YDR231C, YKL094W, YKL150W, YOR215C, YKL133C, YBR052C, YIR038C, YER037W, YKL103C, YOR347C, YBR053C, YHR016C, YJL164C, YNL092W, YBR149W, YPL154C, YOL082W, YMR297W, YOR289W, YNL200C, YKL142W, YPL087…	GO-BP	acetyl-CoA catabolic process (GO:0046356)	0.000761763	12	486	2.46914	30	6359	0.471772	CIT1, LSC1, LSC2, MDH3, EMI5, MDH1, KGD2, SDH2, SDH3, KGD1, SDH4, SDH1
signature-downregulated	YBR001C, YDR074W, YCL040W, YCL042W, YLR258W, YGL037C, YMR251W-A, YGR008C, YOL052C-A, YFL014W, YFR053C, YDL130W-A, YDR032C, YML054C, YBR230C, YNL274C, YLR345W, YNL015W, YGL006W, YER141W, YOR228C, YJL079C, YDR231C, YKL094W, YKL150W, YOR215C, YKL133C, YBR052C, YIR038C, YER037W, YKL103C, YOR347C, YBR053C, YHR016C, YJL164C, YNL092W, YBR149W, YPL154C, YOL082W, YMR297W, YOR289W, YNL200C, YKL142W, YPL087…	GO-BP	oxidoreduction coenzyme metabolic process (GO:0006733)	0.000889003	18	486	3.7037	65	6359	1.02217	NDE1, YMR315W, PNC1, GUT2, COQ9, SOL4, GPD1, NDI1, COQ5, BNA6, COQ6, MDH3, SOL2, NQM1, ALD4, COQ4, PYC1, YEF1
signature-downregulated	YBR001C, YDR074W, YCL040W, YCL042W, YLR258W, YGL037C, YMR251W-A, YGR008C, YOL052C-A, YFL014W, YFR053C, YDL130W-A, YDR032C, YML054C, YBR230C, YNL274C, YLR345W, YNL015W, YGL006W, YER141W, YOR228C, YJL079C, YDR231C, YKL094W, YKL150W, YOR215C, YKL133C, YBR052C, YIR038C, YER037W, YKL103C, YOR347C, YBR053C, YHR016C, YJL164C, YNL092W, YBR149W, YPL154C, YOL082W, YMR297W, YOR289W, YNL200C, YKL142W, YPL087…	GO-BP	monosaccharide catabolic process (GO:0046365)	0.000965862	17	486	3.49794	59	6359	0.927819	YJR096W, PYK2, PDA1, EMI2, NDE1, HXK1, KGD1, GLK1, GRE3, GPM2, SOL4, YLR446W, SOL2, NQM1, XKS1, GCY1, PGM2
signature-downregulated	YBR001C, YDR074W, YCL040W, YCL042W, YLR258W, YGL037C, YMR251W-A, YGR008C, YOL052C-A, YFL014W, YFR053C, YDL130W-A, YDR032C, YML054C, YBR230C, YNL274C, YLR345W, YNL015W, YGL006W, YER141W, YOR228C, YJL079C, YDR231C, YKL094W, YKL150W, YOR215C, YKL133C, YBR052C, YIR038C, YER037W, YKL103C, YOR347C, YBR053C, YHR016C, YJL164C, YNL092W, YBR149W, YPL154C, YOL082W, YMR297W, YOR289W, YNL200C, YKL142W, YPL087…	GO-BP	trehalose biosynthetic process (GO:0005992)	0.00114996	6	486	1.23457	7	6359	0.11008	UGP1, TPS2, TPS3, TPS1, PGM2, TSL1
signature-downregulated	YBR001C, YDR074W, YCL040W, YCL042W, YLR258W, YGL037C, YMR251W-A, YGR008C, YOL052C-A, YFL014W, YFR053C, YDL130W-A, YDR032C, YML054C, YBR230C, YNL274C, YLR345W, YNL015W, YGL006W, YER141W, YOR228C, YJL079C, YDR231C, YKL094W, YKL150W, YOR215C, YKL133C, YBR052C, YIR038C, YER037W, YKL103C, YOR347C, YBR053C, YHR016C, YJL164C, YNL092W, YBR149W, YPL154C, YOL082W, YMR297W, YOR289W, YNL200C, YKL142W, YPL087…	GO-BP	glycoside biosynthetic process (GO:0016138)	0.00114996	6	486	1.23457	7	6359	0.11008	UGP1, TPS2, TPS3, TPS1, PGM2, TSL1
signature-downregulated	YBR001C, YDR074W, YCL040W, YCL042W, YLR258W, YGL037C, YMR251W-A, YGR008C, YOL052C-A, YFL014W, YFR053C, YDL130W-A, YDR032C, YML054C, YBR230C, YNL274C, YLR345W, YNL015W, YGL006W, YER141W, YOR228C, YJL079C, YDR231C, YKL094W, YKL150W, YOR215C, YKL133C, YBR052C, YIR038C, YER037W, YKL103C, YOR347C, YBR053C, YHR016C, YJL164C, YNL092W, YBR149W, YPL154C, YOL082W, YMR297W, YOR289W, YNL200C, YKL142W, YPL087…	GO-BP	disaccharide biosynthetic process (GO:0046351)	0.00114996	6	486	1.23457	7	6359	0.11008	UGP1, TPS2, TPS3, TPS1, PGM2, TSL1
signature-downregulated	YBR001C, YDR074W, YCL040W, YCL042W, YLR258W, YGL037C, YMR251W-A, YGR008C, YOL052C-A, YFL014W, YFR053C, YDL130W-A, YDR032C, YML054C, YBR230C, YNL274C, YLR345W, YNL015W, YGL006W, YER141W, YOR228C, YJL079C, YDR231C, YKL094W, YKL150W, YOR215C, YKL133C, YBR052C, YIR038C, YER037W, YKL103C, YOR347C, YBR053C, YHR016C, YJL164C, YNL092W, YBR149W, YPL154C, YOL082W, YMR297W, YOR289W, YNL200C, YKL142W, YPL087…	GO-BP	cofactor catabolic process (GO:0051187)	0.00115771	12	486	2.46914	31	6359	0.487498	CIT1, LSC1, LSC2, MDH3, EMI5, MDH1, KGD2, SDH2, SDH3, KGD1, SDH4, SDH1
signature-downregulated	YBR001C, YDR074W, YCL040W, YCL042W, YLR258W, YGL037C, YMR251W-A, YGR008C, YOL052C-A, YFL014W, YFR053C, YDL130W-A, YDR032C, YML054C, YBR230C, YNL274C, YLR345W, YNL015W, YGL006W, YER141W, YOR228C, YJL079C, YDR231C, YKL094W, YKL150W, YOR215C, YKL133C, YBR052C, YIR038C, YER037W, YKL103C, YOR347C, YBR053C, YHR016C, YJL164C, YNL092W, YBR149W, YPL154C, YOL082W, YMR297W, YOR289W, YNL200C, YKL142W, YPL087…	GO-BP	monosaccharide metabolic process (GO:0005996)	0.00121338	24	486	4.93827	108	6359	1.69838	PFK26, YJR096W, PYK2, PDA1, EMI2, NDE1, HXK1, KGD1, GLK1, GRE3, XYL2, GPM2, SOL4, UGP1, YLR345W, YLR446W, YSA1, SOL2, AMS1, NQM1, XKS1, GCY1, PGM2, PYC1
signature-downregulated	YBR001C, YDR074W, YCL040W, YCL042W, YLR258W, YGL037C, YMR251W-A, YGR008C, YOL052C-A, YFL014W, YFR053C, YDL130W-A, YDR032C, YML054C, YBR230C, YNL274C, YLR345W, YNL015W, YGL006W, YER141W, YOR228C, YJL079C, YDR231C, YKL094W, YKL150W, YOR215C, YKL133C, YBR052C, YIR038C, YER037W, YKL103C, YOR347C, YBR053C, YHR016C, YJL164C, YNL092W, YBR149W, YPL154C, YOL082W, YMR297W, YOR289W, YNL200C, YKL142W, YPL087…	GO-BP	small molecule catabolic process (GO:0044282)	0.00154637	38	486	7.81893	223	6359	3.50684	MEF1, YJL068C, EMI2, NDE1, UGA1, GAD1, HXK1, GLK1, FOX2, YLR446W, SOL2, RAS2, YDR061W, YJR096W, PDA1, PYK2, DUG1, PUT4, LPD1, KGD1, GRE3, LAP3, PUT2, GPM2, GDH2, POT1, SOL4, GPD1, POX1, ECM38, IFM1, DNM1, GOR1, MDH3, NQM1, XKS1, GCY1, PGM2
signature-downregulated	YBR001C, YDR074W, YCL040W, YCL042W, YLR258W, YGL037C, YMR251W-A, YGR008C, YOL052C-A, YFL014W, YFR053C, YDL130W-A, YDR032C, YML054C, YBR230C, YNL274C, YLR345W, YNL015W, YGL006W, YER141W, YOR228C, YJL079C, YDR231C, YKL094W, YKL150W, YOR215C, YKL133C, YBR052C, YIR038C, YER037W, YKL103C, YOR347C, YBR053C, YHR016C, YJL164C, YNL092W, YBR149W, YPL154C, YOL082W, YMR297W, YOR289W, YNL200C, YKL142W, YPL087…	GO-BP	mitochondrial electron transport, succinate to ubiquinone (GO:0006121)	0.00232041	5	486	1.02881	5	6359	0.0786287	SDH2, SDH3, SDH1, SDH4, EMI5
signature-downregulated	YBR001C, YDR074W, YCL040W, YCL042W, YLR258W, YGL037C, YMR251W-A, YGR008C, YOL052C-A, YFL014W, YFR053C, YDL130W-A, YDR032C, YML054C, YBR230C, YNL274C, YLR345W, YNL015W, YGL006W, YER141W, YOR228C, YJL079C, YDR231C, YKL094W, YKL150W, YOR215C, YKL133C, YBR052C, YIR038C, YER037W, YKL103C, YOR347C, YBR053C, YHR016C, YJL164C, YNL092W, YBR149W, YPL154C, YOL082W, YMR297W, YOR289W, YNL200C, YKL142W, YPL087…	GO-BP	alcohol metabolic process (GO:0006066)	0.00342966	35	486	7.20165	204	6359	3.20805	EMI2, NDE1, UPS2, HXK1, GLK1, HOR2, BDH1, UGP1, YLR446W, YSA1, SOL2, PGC1, OPI3, YJR096W, PFK26, PYK2, PDA1, GUT2, KGD1, GRE3, GPM2, XYL2, SOL4, GPD1, YLR345W, PSD2, MCR1, NQM1, AMS1, ALD4, XKS1, SYM1, GCY1, PGM2, PYC1
signature-downregulated	YBR001C, YDR074W, YCL040W, YCL042W, YLR258W, YGL037C, YMR251W-A, YGR008C, YOL052C-A, YFL014W, YFR053C, YDL130W-A, YDR032C, YML054C, YBR230C, YNL274C, YLR345W, YNL015W, YGL006W, YER141W, YOR228C, YJL079C, YDR231C, YKL094W, YKL150W, YOR215C, YKL133C, YBR052C, YIR038C, YER037W, YKL103C, YOR347C, YBR053C, YHR016C, YJL164C, YNL092W, YBR149W, YPL154C, YOL082W, YMR297W, YOR289W, YNL200C, YKL142W, YPL087…	GO-BP	negative regulation of cellular carbohydrate metabolic process (GO:0010677)	0.00397098	8	486	1.64609	15	6359	0.235886	GID8, VID30, UBC8, FYV10, VID28, IGD1, RMD5, PSK1
signature-downregulated	YBR001C, YDR074W, YCL040W, YCL042W, YLR258W, YGL037C, YMR251W-A, YGR008C, YOL052C-A, YFL014W, YFR053C, YDL130W-A, YDR032C, YML054C, YBR230C, YNL274C, YLR345W, YNL015W, YGL006W, YER141W, YOR228C, YJL079C, YDR231C, YKL094W, YKL150W, YOR215C, YKL133C, YBR052C, YIR038C, YER037W, YKL103C, YOR347C, YBR053C, YHR016C, YJL164C, YNL092W, YBR149W, YPL154C, YOL082W, YMR297W, YOR289W, YNL200C, YKL142W, YPL087…	GO-BP	negative regulation of carbohydrate metabolic process (GO:0045912)	0.00397098	8	486	1.64609	15	6359	0.235886	GID8, VID30, UBC8, FYV10, VID28, IGD1, RMD5, PSK1
signature-downregulated	YBR001C, YDR074W, YCL040W, YCL042W, YLR258W, YGL037C, YMR251W-A, YGR008C, YOL052C-A, YFL014W, YFR053C, YDL130W-A, YDR032C, YML054C, YBR230C, YNL274C, YLR345W, YNL015W, YGL006W, YER141W, YOR228C, YJL079C, YDR231C, YKL094W, YKL150W, YOR215C, YKL133C, YBR052C, YIR038C, YER037W, YKL103C, YOR347C, YBR053C, YHR016C, YJL164C, YNL092W, YBR149W, YPL154C, YOL082W, YMR297W, YOR289W, YNL200C, YKL142W, YPL087…	GO-BP	cellular carbohydrate catabolic process (GO:0044275)	0.00400617	22	486	4.52675	100	6359	1.57257	GDB1, ATH1, YJR096W, PYK2, PDA1, EMI2, NDE1, NTH2, HXK1, KGD1, NTH1, GRE3, GLK1, GPM2, SOL4, GPD1, YLR446W, SOL2, NQM1, XKS1, GCY1, PGM2
signature-downregulated	YBR001C, YDR074W, YCL040W, YCL042W, YLR258W, YGL037C, YMR251W-A, YGR008C, YOL052C-A, YFL014W, YFR053C, YDL130W-A, YDR032C, YML054C, YBR230C, YNL274C, YLR345W, YNL015W, YGL006W, YER141W, YOR228C, YJL079C, YDR231C, YKL094W, YKL150W, YOR215C, YKL133C, YBR052C, YIR038C, YER037W, YKL103C, YOR347C, YBR053C, YHR016C, YJL164C, YNL092W, YBR149W, YPL154C, YOL082W, YMR297W, YOR289W, YNL200C, YKL142W, YPL087…	GO-BP	oxidative phosphorylation (GO:0006119)	0.00410305	11	486	2.26337	29	6359	0.456047	COX5B, NDI1, COX8, TAZ1, EMI5, SDH2, SDH3, CYC7, GSM1, SDH4, SDH1
signature-downregulated	YBR001C, YDR074W, YCL040W, YCL042W, YLR258W, YGL037C, YMR251W-A, YGR008C, YOL052C-A, YFL014W, YFR053C, YDL130W-A, YDR032C, YML054C, YBR230C, YNL274C, YLR345W, YNL015W, YGL006W, YER141W, YOR228C, YJL079C, YDR231C, YKL094W, YKL150W, YOR215C, YKL133C, YBR052C, YIR038C, YER037W, YKL103C, YOR347C, YBR053C, YHR016C, YJL164C, YNL092W, YBR149W, YPL154C, YOL082W, YMR297W, YOR289W, YNL200C, YKL142W, YPL087…	GO-BP	carbohydrate catabolic process (GO:0016052)	0.00436899	23	486	4.73251	108	6359	1.69838	GDB1, ATH1, YJR096W, PYK2, PDA1, EMI2, NDE1, NTH2, HXK1, KGD1, NTH1, GRE3, GLK1, GPM2, SOL4, GPD1, YLR446W, SOL2, AMS1, NQM1, XKS1, GCY1, PGM2
signature-downregulated	YBR001C, YDR074W, YCL040W, YCL042W, YLR258W, YGL037C, YMR251W-A, YGR008C, YOL052C-A, YFL014W, YFR053C, YDL130W-A, YDR032C, YML054C, YBR230C, YNL274C, YLR345W, YNL015W, YGL006W, YER141W, YOR228C, YJL079C, YDR231C, YKL094W, YKL150W, YOR215C, YKL133C, YBR052C, YIR038C, YER037W, YKL103C, YOR347C, YBR053C, YHR016C, YJL164C, YNL092W, YBR149W, YPL154C, YOL082W, YMR297W, YOR289W, YNL200C, YKL142W, YPL087…	GO-BP	regulation of carbohydrate metabolic process (GO:0006109)	0.00515498	12	486	2.46914	35	6359	0.550401	CAT8, VID30, VID28, PFK26, YLR345W, IGD1, FYV10, UBC8, GID8, ADR1, RMD5, PSK1
signature-downregulated	YBR001C, YDR074W, YCL040W, YCL042W, YLR258W, YGL037C, YMR251W-A, YGR008C, YOL052C-A, YFL014W, YFR053C, YDL130W-A, YDR032C, YML054C, YBR230C, YNL274C, YLR345W, YNL015W, YGL006W, YER141W, YOR228C, YJL079C, YDR231C, YKL094W, YKL150W, YOR215C, YKL133C, YBR052C, YIR038C, YER037W, YKL103C, YOR347C, YBR053C, YHR016C, YJL164C, YNL092W, YBR149W, YPL154C, YOL082W, YMR297W, YOR289W, YNL200C, YKL142W, YPL087…	GO-BP	response to external stimulus (GO:0009605)	0.00668294	22	486	4.52675	103	6359	1.61975	ATG4, PHM8, PRB1, PEP4, SIP18, SIP2, ATG16, GIS1, MSN4, ATG17, ATG8, ATG2, ATG3, USV1, ARF2, YNL190W, ATG9, ATG14, NPP1, RAS2, CTT1, ADR1
signature-downregulated	YBR001C, YDR074W, YCL040W, YCL042W, YLR258W, YGL037C, YMR251W-A, YGR008C, YOL052C-A, YFL014W, YFR053C, YDL130W-A, YDR032C, YML054C, YBR230C, YNL274C, YLR345W, YNL015W, YGL006W, YER141W, YOR228C, YJL079C, YDR231C, YKL094W, YKL150W, YOR215C, YKL133C, YBR052C, YIR038C, YER037W, YKL103C, YOR347C, YBR053C, YHR016C, YJL164C, YNL092W, YBR149W, YPL154C, YOL082W, YMR297W, YOR289W, YNL200C, YKL142W, YPL087…	GO-BP	response to extracellular stimulus (GO:0009991)	0.00668294	22	486	4.52675	103	6359	1.61975	ATG4, PHM8, PRB1, PEP4, SIP18, SIP2, ATG16, GIS1, MSN4, ATG17, ATG8, ATG2, ATG3, USV1, ARF2, YNL190W, ATG9, ATG14, NPP1, RAS2, CTT1, ADR1
signature-downregulated	YBR001C, YDR074W, YCL040W, YCL042W, YLR258W, YGL037C, YMR251W-A, YGR008C, YOL052C-A, YFL014W, YFR053C, YDL130W-A, YDR032C, YML054C, YBR230C, YNL274C, YLR345W, YNL015W, YGL006W, YER141W, YOR228C, YJL079C, YDR231C, YKL094W, YKL150W, YOR215C, YKL133C, YBR052C, YIR038C, YER037W, YKL103C, YOR347C, YBR053C, YHR016C, YJL164C, YNL092W, YBR149W, YPL154C, YOL082W, YMR297W, YOR289W, YNL200C, YKL142W, YPL087…	GO-BP	vacuolar protein catabolic process (GO:0007039)	0.00747702	7	486	1.44033	12	6359	0.188709	PAI3, VID30, VID28, LAP4, PRB1, PEP4, PRC1
signature-downregulated	YBR001C, YDR074W, YCL040W, YCL042W, YLR258W, YGL037C, YMR251W-A, YGR008C, YOL052C-A, YFL014W, YFR053C, YDL130W-A, YDR032C, YML054C, YBR230C, YNL274C, YLR345W, YNL015W, YGL006W, YER141W, YOR228C, YJL079C, YDR231C, YKL094W, YKL150W, YOR215C, YKL133C, YBR052C, YIR038C, YER037W, YKL103C, YOR347C, YBR053C, YHR016C, YJL164C, YNL092W, YBR149W, YPL154C, YOL082W, YMR297W, YOR289W, YNL200C, YKL142W, YPL087…	GO-BP	regulation of glucose metabolic process (GO:0010906)	0.00872135	11	486	2.26337	31	6359	0.487498	CAT8, VID30, VID28, PFK26, YLR345W, IGD1, FYV10, UBC8, GID8, RMD5, PSK1
signature-downregulated	YBR001C, YDR074W, YCL040W, YCL042W, YLR258W, YGL037C, YMR251W-A, YGR008C, YOL052C-A, YFL014W, YFR053C, YDL130W-A, YDR032C, YML054C, YBR230C, YNL274C, YLR345W, YNL015W, YGL006W, YER141W, YOR228C, YJL079C, YDR231C, YKL094W, YKL150W, YOR215C, YKL133C, YBR052C, YIR038C, YER037W, YKL103C, YOR347C, YBR053C, YHR016C, YJL164C, YNL092W, YBR149W, YPL154C, YOL082W, YMR297W, YOR289W, YNL200C, YKL142W, YPL087…	GO-BP	pyridine-containing compound metabolic process (GO:0072524)	0.00882181	15	486	3.08642	55	6359	0.864916	NDI1, GPD1, SOL4, BNA6, NDE1, YMR315W, MDH3, SOL2, ISN1, NQM1, PNC1, ALD4, GUT2, PYC1, YEF1
signature-downregulated	YBR001C, YDR074W, YCL040W, YCL042W, YLR258W, YGL037C, YMR251W-A, YGR008C, YOL052C-A, YFL014W, YFR053C, YDL130W-A, YDR032C, YML054C, YBR230C, YNL274C, YLR345W, YNL015W, YGL006W, YER141W, YOR228C, YJL079C, YDR231C, YKL094W, YKL150W, YOR215C, YKL133C, YBR052C, YIR038C, YER037W, YKL103C, YOR347C, YBR053C, YHR016C, YJL164C, YNL092W, YBR149W, YPL154C, YOL082W, YMR297W, YOR289W, YNL200C, YKL142W, YPL087…	GO-MF	oxidoreductase activity (GO:0016491)	2.09611e-10	64	486	13.1687	327	6359	5.14232	YIM1, FMP46, GTT1, ZTA1, IRC15, NDE1, YMR315W, MDH1, HFD1, PST2, SDH2, SDH3, BDH1, NDI1, YCP4, FOX2, PDX3, EMI5, CCP1, ARA2, ALD3, ARA1, BDH2, CTT1, YDL124W, SDH4, PRX1, GRX2, YJR096W, RFS1, PDA1, COX8, YMR244C-A, JHD2, CYB2, LPD1, DLD1, GRX1, GIS1, GUT2, AST2, KGD1, COX15, GRE3, ETR1, SDH1, XYL2, GDH2, PUT2, COX5B, GPD1, POX1, GRX7, GOR1, MRP1, COQ6, MDH3, ALD2, AIM17, TSA2, MCR1, ALD4, GCY1, YJ…
signature-downregulated	YBR001C, YDR074W, YCL040W, YCL042W, YLR258W, YGL037C, YMR251W-A, YGR008C, YOL052C-A, YFL014W, YFR053C, YDL130W-A, YDR032C, YML054C, YBR230C, YNL274C, YLR345W, YNL015W, YGL006W, YER141W, YOR228C, YJL079C, YDR231C, YKL094W, YKL150W, YOR215C, YKL133C, YBR052C, YIR038C, YER037W, YKL103C, YOR347C, YBR053C, YHR016C, YJL164C, YNL092W, YBR149W, YPL154C, YOL082W, YMR297W, YOR289W, YNL200C, YKL142W, YPL087…	GO-MF	alditol:NADP+ 1-oxidoreductase activity (GO:0004032)	0.004861	5	486	1.02881	6	6359	0.0943545	YJR096W, GCY1, GRE3, ARA1, YDL124W
signature-downregulated	YBR001C, YDR074W, YCL040W, YCL042W, YLR258W, YGL037C, YMR251W-A, YGR008C, YOL052C-A, YFL014W, YFR053C, YDL130W-A, YDR032C, YML054C, YBR230C, YNL274C, YLR345W, YNL015W, YGL006W, YER141W, YOR228C, YJL079C, YDR231C, YKL094W, YKL150W, YOR215C, YKL133C, YBR052C, YIR038C, YER037W, YKL103C, YOR347C, YBR053C, YHR016C, YJL164C, YNL092W, YBR149W, YPL154C, YOL082W, YMR297W, YOR289W, YNL200C, YKL142W, YPL087…	GO-MF	succinate dehydrogenase (ubiquinone) activity (GO:0008177)	0.004861	5	486	1.02881	6	6359	0.0943545	SDH2, SDH3, SDH1, SDH4, EMI5
signature-downregulated	YBR001C, YDR074W, YCL040W, YCL042W, YLR258W, YGL037C, YMR251W-A, YGR008C, YOL052C-A, YFL014W, YFR053C, YDL130W-A, YDR032C, YML054C, YBR230C, YNL274C, YLR345W, YNL015W, YGL006W, YER141W, YOR228C, YJL079C, YDR231C, YKL094W, YKL150W, YOR215C, YKL133C, YBR052C, YIR038C, YER037W, YKL103C, YOR347C, YBR053C, YHR016C, YJL164C, YNL092W, YBR149W, YPL154C, YOL082W, YMR297W, YOR289W, YNL200C, YKL142W, YPL087…	GO-MF	catalytic activity (GO:0003824)	0.00741871	223	486	45.8848	2358	6359	37.0813	YDR018C, EMI2, YMR196W, RPM2, MSP1, UGA1, GLO2, LAP4, TPS2, SDH3, GLK1, YJU3, YBR139W, BDH1, HSP78, UGP1, COQ5, PDX3, ECM4, NPP1, YLR446W, SOL2, YFR006W, ALD3, PGC1, TGL2, CTT1, ATH1, SPC2, OPI3, YMR244C-A, TSL1, DUG1, PTK2, ATP4, PCD1, GRX1, GIS1, RNY1, GPM2, YPK2, PUT2, SOL4, MRP1, GLC3, PIB1, CRG1, NQM1, FAA1, KNS1, MCR1, ALD4, XKS1, SCW4, PMC1, HSP104, ATP14, MEF1, CPR3, RDL1, GTT1, YHL012W, …
signature-downregulated	YBR001C, YDR074W, YCL040W, YCL042W, YLR258W, YGL037C, YMR251W-A, YGR008C, YOL052C-A, YFL014W, YFR053C, YDL130W-A, YDR032C, YML054C, YBR230C, YNL274C, YLR345W, YNL015W, YGL006W, YER141W, YOR228C, YJL079C, YDR231C, YKL094W, YKL150W, YOR215C, YKL133C, YBR052C, YIR038C, YER037W, YKL103C, YOR347C, YBR053C, YHR016C, YJL164C, YNL092W, YBR149W, YPL154C, YOL082W, YMR297W, YOR289W, YNL200C, YKL142W, YPL087…	GO-CC	mitochondrion (GO:0005739)	4.72288e-24	182	486	37.4486	1145	6359	18.006	MSC1, YPL107W, RPM2, UPS2, MSP1, TPS2, SDH3, FMP27, YJU3, MRF1, HSP78, COQ5, YNL200C, AIM39, YPL109C, PGC1, TGL2, OPI3, UIP4, YMR244C-A, MDM35, MRPL35, VPS73, DUG1, ATP4, GIS1, YHR080C, FMP43, COQ9, MRPL32, PUT2, AIM45, FMP33, BXI1, FUN14, MRP1, FMP10, FAA1, MCR1, ALD4, MIC14, ATP14, MEF1, CPR3, PHB1, RDL1, GTT1, NCA3, AGX1, MDH1, EIS1, HXK1, LAT1, YOR228C, APE2, YSA1, EMI5, KGD2, CYC7, FMP16, GR…
signature-downregulated	YBR001C, YDR074W, YCL040W, YCL042W, YLR258W, YGL037C, YMR251W-A, YGR008C, YOL052C-A, YFL014W, YFR053C, YDL130W-A, YDR032C, YML054C, YBR230C, YNL274C, YLR345W, YNL015W, YGL006W, YER141W, YOR228C, YJL079C, YDR231C, YKL094W, YKL150W, YOR215C, YKL133C, YBR052C, YIR038C, YER037W, YKL103C, YOR347C, YBR053C, YHR016C, YJL164C, YNL092W, YBR149W, YPL154C, YOL082W, YMR297W, YOR289W, YNL200C, YKL142W, YPL087…	GO-CC	cytoplasm (GO:0005737)	3.24517e-17	403	486	82.9218	4143	6359	65.1518	RPM2, UPS2, MSP1, SDH3, GLK1, BDH1, COQ5, YNL200C, CAM1, EMP46, TPO3, YFR006W, GRE1, PBI2, SNA3, YPL109C, CTT1, ATH1, OPI3, ENT3, UIP4, VPS73, TSL1, DUG1, PTK2, FYV10, PCD1, GIS1, YHR080C, RNY1, TVP15, FMP33, AIM45, YPK2, PUT2, SOL4, FUN14, BXI1, SDS22, YEA4, MRP1, YJR008W, CRG1, MCR1, ALD4, YBR085C-A, XKS1, RMR1, HSP12, LSM6, CPR3, PHB1, RDL1, GTT1, URA10, MDH1, EIS1, GAD1, PNC1, GPT2, SNA2, YSA…
signature-downregulated	YBR001C, YDR074W, YCL040W, YCL042W, YLR258W, YGL037C, YMR251W-A, YGR008C, YOL052C-A, YFL014W, YFR053C, YDL130W-A, YDR032C, YML054C, YBR230C, YNL274C, YLR345W, YNL015W, YGL006W, YER141W, YOR228C, YJL079C, YDR231C, YKL094W, YKL150W, YOR215C, YKL133C, YBR052C, YIR038C, YER037W, YKL103C, YOR347C, YBR053C, YHR016C, YJL164C, YNL092W, YBR149W, YPL154C, YOL082W, YMR297W, YOR289W, YNL200C, YKL142W, YPL087…	GO-CC	mitochondrial part (GO:0044429)	3.2459e-17	106	486	21.8107	570	6359	8.96367	CIT1, OM45, LSC1, PET54, NDE1, TAM41, RSM7, RPM2, UPS2, MSP1, HFD1, SDH3, ATP7, AAC1, YJU3, RTC2, NDI1, HSP78, COQ5, ABF2, AIM39, NCA2, COQ4, AIM19, OM14, UIP4, MDM35, MSR1, MRPL35, PET100, VPS73, MIC17, MSF1, ATP4, COX15, KGD1, COX16, COQ9, MRPL32, PUT2, AIM45, FMP33, STF1, FUN14, DNM1, MRP1, COQ6, FMP10, FAA1, MCR1, ALD4, YPR098C, YFR045W, SYM1, MIC14, ATP15, LSP1, ATP14, CPR3, PHB1, RDL1, GTT1…
signature-downregulated	YBR001C, YDR074W, YCL040W, YCL042W, YLR258W, YGL037C, YMR251W-A, YGR008C, YOL052C-A, YFL014W, YFR053C, YDL130W-A, YDR032C, YML054C, YBR230C, YNL274C, YLR345W, YNL015W, YGL006W, YER141W, YOR228C, YJL079C, YDR231C, YKL094W, YKL150W, YOR215C, YKL133C, YBR052C, YIR038C, YER037W, YKL103C, YOR347C, YBR053C, YHR016C, YJL164C, YNL092W, YBR149W, YPL154C, YOL082W, YMR297W, YOR289W, YNL200C, YKL142W, YPL087…	GO-CC	mitochondrial envelope (GO:0005740)	1.6271e-15	81	486	16.6667	390	6359	6.13304	OM45, PET54, NDE1, TAM41, UPS2, MSP1, HFD1, SDH3, ATP7, AAC1, YJU3, RTC2, NDI1, AIM39, NCA2, COQ4, AIM19, OM14, UIP4, MDM35, VPS73, PET100, MIC17, ATP4, COX16, COX15, COQ9, MRPL32, FMP33, PUT2, STF1, FUN14, DNM1, COQ6, FMP10, FAA1, MCR1, YPR098C, SYM1, YFR045W, MIC14, ATP15, LSP1, ATP14, PHB1, RDL1, GTT1, ATP2, AIM31, SDH2, TIM11, MBA1, YME2, YOR228C, EMI5, CCP1, CYC7, ATP18, SDH4, MPM1, ATG33, C…
signature-downregulated	YBR001C, YDR074W, YCL040W, YCL042W, YLR258W, YGL037C, YMR251W-A, YGR008C, YOL052C-A, YFL014W, YFR053C, YDL130W-A, YDR032C, YML054C, YBR230C, YNL274C, YLR345W, YNL015W, YGL006W, YER141W, YOR228C, YJL079C, YDR231C, YKL094W, YKL150W, YOR215C, YKL133C, YBR052C, YIR038C, YER037W, YKL103C, YOR347C, YBR053C, YHR016C, YJL164C, YNL092W, YBR149W, YPL154C, YOL082W, YMR297W, YOR289W, YNL200C, YKL142W, YPL087…	GO-CC	mitochondrial membrane (GO:0031966)	4.71193e-13	73	486	15.0206	362	6359	5.69272	OM45, PET54, TAM41, UPS2, MSP1, HFD1, SDH3, ATP7, AAC1, YJU3, RTC2, NDI1, AIM39, NCA2, COQ4, AIM19, OM14, UIP4, VPS73, PET100, ATP4, COX16, COX15, COQ9, MRPL32, FMP33, PUT2, STF1, FUN14, DNM1, COQ6, FMP10, FAA1, MCR1, YPR098C, SYM1, YFR045W, ATP15, LSP1, ATP14, PHB1, RDL1, GTT1, ATP2, AIM31, SDH2, TIM11, MBA1, YME2, YOR228C, EMI5, ATP18, SDH4, MPM1, ATG33, CBP3, PET111, COX8, DLD1, GUT2, STF2, AT…
signature-downregulated	YBR001C, YDR074W, YCL040W, YCL042W, YLR258W, YGL037C, YMR251W-A, YGR008C, YOL052C-A, YFL014W, YFR053C, YDL130W-A, YDR032C, YML054C, YBR230C, YNL274C, YLR345W, YNL015W, YGL006W, YER141W, YOR228C, YJL079C, YDR231C, YKL094W, YKL150W, YOR215C, YKL133C, YBR052C, YIR038C, YER037W, YKL103C, YOR347C, YBR053C, YHR016C, YJL164C, YNL092W, YBR149W, YPL154C, YOL082W, YMR297W, YOR289W, YNL200C, YKL142W, YPL087…	GO-CC	organelle envelope (GO:0031967)	1.8958e-09	85	486	17.4897	531	6359	8.35037	OM45, PET54, NDE1, TAM41, UPS2, MSP1, HFD1, SDH3, ATP7, AAC1, YJU3, RTC2, NDI1, AIM39, NCA2, COQ4, AIM19, OM14, UIP4, MDM35, VPS73, PET100, MIC17, ATP4, COX16, COX15, COQ9, MRPL32, FMP33, PUT2, STF1, FUN14, DYN2, DNM1, COQ6, FMP10, FAA1, MCR1, YPR098C, SYM1, YFR045W, MIC14, ATP15, LSP1, ATP14, PHB1, RDL1, GTT1, ATP2, AIM31, SDH2, TIM11, MBA1, YME2, YOR228C, EMI5, CCP1, CYC7, ATP18, SDH4, MPM1, AT…
signature-downregulated	YBR001C, YDR074W, YCL040W, YCL042W, YLR258W, YGL037C, YMR251W-A, YGR008C, YOL052C-A, YFL014W, YFR053C, YDL130W-A, YDR032C, YML054C, YBR230C, YNL274C, YLR345W, YNL015W, YGL006W, YER141W, YOR228C, YJL079C, YDR231C, YKL094W, YKL150W, YOR215C, YKL133C, YBR052C, YIR038C, YER037W, YKL103C, YOR347C, YBR053C, YHR016C, YJL164C, YNL092W, YBR149W, YPL154C, YOL082W, YMR297W, YOR289W, YNL200C, YKL142W, YPL087…	GO-CC	envelope (GO:0031975)	1.8958e-09	85	486	17.4897	531	6359	8.35037	OM45, PET54, NDE1, TAM41, UPS2, MSP1, HFD1, SDH3, ATP7, AAC1, YJU3, RTC2, NDI1, AIM39, NCA2, COQ4, AIM19, OM14, UIP4, MDM35, VPS73, PET100, MIC17, ATP4, COX16, COX15, COQ9, MRPL32, FMP33, PUT2, STF1, FUN14, DYN2, DNM1, COQ6, FMP10, FAA1, MCR1, YPR098C, SYM1, YFR045W, MIC14, ATP15, LSP1, ATP14, PHB1, RDL1, GTT1, ATP2, AIM31, SDH2, TIM11, MBA1, YME2, YOR228C, EMI5, CCP1, CYC7, ATP18, SDH4, MPM1, AT…
signature-downregulated	YBR001C, YDR074W, YCL040W, YCL042W, YLR258W, YGL037C, YMR251W-A, YGR008C, YOL052C-A, YFL014W, YFR053C, YDL130W-A, YDR032C, YML054C, YBR230C, YNL274C, YLR345W, YNL015W, YGL006W, YER141W, YOR228C, YJL079C, YDR231C, YKL094W, YKL150W, YOR215C, YKL133C, YBR052C, YIR038C, YER037W, YKL103C, YOR347C, YBR053C, YHR016C, YJL164C, YNL092W, YBR149W, YPL154C, YOL082W, YMR297W, YOR289W, YNL200C, YKL142W, YPL087…	GO-CC	cytoplasmic part (GO:0044444)	2.41467e-09	298	486	61.3169	2968	6359	46.674	RPM2, UPS2, MSP1, SDH3, GLK1, COQ5, YNL200C, CAM1, EMP46, TPO3, PBI2, SNA3, YPL109C, ATH1, OPI3, ENT3, UIP4, VPS73, TSL1, DUG1, PCD1, GIS1, YHR080C, RNY1, TVP15, PUT2, AIM45, FMP33, BXI1, FUN14, SOL4, YEA4, MRP1, MCR1, ALD4, HSP12, LSM6, CPR3, PHB1, RDL1, GTT1, MDH1, EIS1, PNC1, GPT2, SNA2, YSA1, EMI5, PET10, FMP16, RMD5, ATG33, POM33, GGA1, TMA17, CYB2, NTH2, GUT2, LDH1, TPS1, ETR1, MFM1, GSY1, …
signature-downregulated	YBR001C, YDR074W, YCL040W, YCL042W, YLR258W, YGL037C, YMR251W-A, YGR008C, YOL052C-A, YFL014W, YFR053C, YDL130W-A, YDR032C, YML054C, YBR230C, YNL274C, YLR345W, YNL015W, YGL006W, YER141W, YOR228C, YJL079C, YDR231C, YKL094W, YKL150W, YOR215C, YKL133C, YBR052C, YIR038C, YER037W, YKL103C, YOR347C, YBR053C, YHR016C, YJL164C, YNL092W, YBR149W, YPL154C, YOL082W, YMR297W, YOR289W, YNL200C, YKL142W, YPL087…	GO-CC	mitochondrial inner membrane (GO:0005743)	1.98986e-07	45	486	9.25926	224	6359	3.52257	ATP14, PET54, ATP2, PHB1, TAM41, UPS2, SDH2, SDH3, ATP7, TIM11, AAC1, MBA1, NDI1, YME2, EMI5, COQ4, ATP18, SDH4, PET111, COX8, PET100, DLD1, ATP4, GUT2, COX16, COX15, STF2, ATP19, SDH1, MRPL32, COQ9, COX20, MFM1, PUT2, STF1, COX5B, TAZ1, COQ6, MIR1, SHY1, CBP4, YFR045W, SYM1, ATP15, PIC2
signature-downregulated	YBR001C, YDR074W, YCL040W, YCL042W, YLR258W, YGL037C, YMR251W-A, YGR008C, YOL052C-A, YFL014W, YFR053C, YDL130W-A, YDR032C, YML054C, YBR230C, YNL274C, YLR345W, YNL015W, YGL006W, YER141W, YOR228C, YJL079C, YDR231C, YKL094W, YKL150W, YOR215C, YKL133C, YBR052C, YIR038C, YER037W, YKL103C, YOR347C, YBR053C, YHR016C, YJL164C, YNL092W, YBR149W, YPL154C, YOL082W, YMR297W, YOR289W, YNL200C, YKL142W, YPL087…	GO-CC	organelle inner membrane (GO:0019866)	9.86697e-07	45	486	9.25926	235	6359	3.69555	ATP14, PET54, ATP2, PHB1, TAM41, UPS2, SDH2, SDH3, ATP7, TIM11, AAC1, MBA1, NDI1, YME2, EMI5, COQ4, ATP18, SDH4, PET111, COX8, PET100, DLD1, ATP4, GUT2, COX16, COX15, STF2, ATP19, SDH1, MRPL32, COQ9, COX20, MFM1, PUT2, STF1, COX5B, TAZ1, COQ6, MIR1, SHY1, CBP4, YFR045W, SYM1, ATP15, PIC2
signature-downregulated	YBR001C, YDR074W, YCL040W, YCL042W, YLR258W, YGL037C, YMR251W-A, YGR008C, YOL052C-A, YFL014W, YFR053C, YDL130W-A, YDR032C, YML054C, YBR230C, YNL274C, YLR345W, YNL015W, YGL006W, YER141W, YOR228C, YJL079C, YDR231C, YKL094W, YKL150W, YOR215C, YKL133C, YBR052C, YIR038C, YER037W, YKL103C, YOR347C, YBR053C, YHR016C, YJL164C, YNL092W, YBR149W, YPL154C, YOL082W, YMR297W, YOR289W, YNL200C, YKL142W, YPL087…	GO-CC	mitochondrial membrane part (GO:0044455)	4.05482e-06	32	486	6.58436	143	6359	2.24878	ATP14, OM45, PET54, ATP2, COX8, TAM41, PET100, UPS2, HFD1, SDH2, ATP4, SDH3, GUT2, STF2, ATP7, ATP19, TIM11, SDH1, STF1, COX5B, YME2, TAZ1, MIR1, POR1, EMI5, MCR1, CBP4, ATP18, ATP15, SDH4, OM14, CBP3
signature-downregulated	YBR001C, YDR074W, YCL040W, YCL042W, YLR258W, YGL037C, YMR251W-A, YGR008C, YOL052C-A, YFL014W, YFR053C, YDL130W-A, YDR032C, YML054C, YBR230C, YNL274C, YLR345W, YNL015W, YGL006W, YER141W, YOR228C, YJL079C, YDR231C, YKL094W, YKL150W, YOR215C, YKL133C, YBR052C, YIR038C, YER037W, YKL103C, YOR347C, YBR053C, YHR016C, YJL164C, YNL092W, YBR149W, YPL154C, YOL082W, YMR297W, YOR289W, YNL200C, YKL142W, YPL087…	GO-CC	mitochondrial proton-transporting ATP synthase complex (GO:0005753)	6.60285e-05	10	486	2.05761	19	6359	0.298789	STF1, ATP14, ATP2, ATP4, ATP7, STF2, ATP18, ATP19, TIM11, ATP15
signature-downregulated	YBR001C, YDR074W, YCL040W, YCL042W, YLR258W, YGL037C, YMR251W-A, YGR008C, YOL052C-A, YFL014W, YFR053C, YDL130W-A, YDR032C, YML054C, YBR230C, YNL274C, YLR345W, YNL015W, YGL006W, YER141W, YOR228C, YJL079C, YDR231C, YKL094W, YKL150W, YOR215C, YKL133C, YBR052C, YIR038C, YER037W, YKL103C, YOR347C, YBR053C, YHR016C, YJL164C, YNL092W, YBR149W, YPL154C, YOL082W, YMR297W, YOR289W, YNL200C, YKL142W, YPL087…	GO-CC	proton-transporting ATP synthase complex (GO:0045259)	6.60285e-05	10	486	2.05761	19	6359	0.298789	STF1, ATP14, ATP2, ATP4, ATP7, STF2, ATP18, ATP19, TIM11, ATP15
signature-downregulated	YBR001C, YDR074W, YCL040W, YCL042W, YLR258W, YGL037C, YMR251W-A, YGR008C, YOL052C-A, YFL014W, YFR053C, YDL130W-A, YDR032C, YML054C, YBR230C, YNL274C, YLR345W, YNL015W, YGL006W, YER141W, YOR228C, YJL079C, YDR231C, YKL094W, YKL150W, YOR215C, YKL133C, YBR052C, YIR038C, YER037W, YKL103C, YOR347C, YBR053C, YHR016C, YJL164C, YNL092W, YBR149W, YPL154C, YOL082W, YMR297W, YOR289W, YNL200C, YKL142W, YPL087…	GO-CC	storage vacuole (GO:0000322)	0.000279203	37	486	7.61317	212	6359	3.33386	PEP4, PHM7, TPO4, LAP4, TFS1, YNL115C, YBR139W, SNA2, YBR241C, DAP2, TPO3, PBI2, SNA3, ATH1, PRB1, PRC1, NPC2, NCR1, NYV1, GAP1, ATG8, VPS68, DDR2, PRY1, BXI1, ECM38, GRX7, CCC1, ATG14, FLC1, PIB1, AGP2, AMS1, ICY1, RCR2, SSH4, PMC1
signature-downregulated	YBR001C, YDR074W, YCL040W, YCL042W, YLR258W, YGL037C, YMR251W-A, YGR008C, YOL052C-A, YFL014W, YFR053C, YDL130W-A, YDR032C, YML054C, YBR230C, YNL274C, YLR345W, YNL015W, YGL006W, YER141W, YOR228C, YJL079C, YDR231C, YKL094W, YKL150W, YOR215C, YKL133C, YBR052C, YIR038C, YER037W, YKL103C, YOR347C, YBR053C, YHR016C, YJL164C, YNL092W, YBR149W, YPL154C, YOL082W, YMR297W, YOR289W, YNL200C, YKL142W, YPL087…	GO-CC	lytic vacuole (GO:0000323)	0.000279203	37	486	7.61317	212	6359	3.33386	PEP4, PHM7, TPO4, LAP4, TFS1, YNL115C, YBR139W, SNA2, YBR241C, DAP2, TPO3, PBI2, SNA3, ATH1, PRB1, PRC1, NPC2, NCR1, NYV1, GAP1, ATG8, VPS68, DDR2, PRY1, BXI1, ECM38, GRX7, CCC1, ATG14, FLC1, PIB1, AGP2, AMS1, ICY1, RCR2, SSH4, PMC1
signature-downregulated	YBR001C, YDR074W, YCL040W, YCL042W, YLR258W, YGL037C, YMR251W-A, YGR008C, YOL052C-A, YFL014W, YFR053C, YDL130W-A, YDR032C, YML054C, YBR230C, YNL274C, YLR345W, YNL015W, YGL006W, YER141W, YOR228C, YJL079C, YDR231C, YKL094W, YKL150W, YOR215C, YKL133C, YBR052C, YIR038C, YER037W, YKL103C, YOR347C, YBR053C, YHR016C, YJL164C, YNL092W, YBR149W, YPL154C, YOL082W, YMR297W, YOR289W, YNL200C, YKL142W, YPL087…	GO-CC	fungal-type vacuole (GO:0000324)	0.000279203	37	486	7.61317	212	6359	3.33386	PEP4, PHM7, TPO4, LAP4, TFS1, YNL115C, YBR139W, SNA2, YBR241C, DAP2, TPO3, PBI2, SNA3, ATH1, PRB1, PRC1, NPC2, NCR1, NYV1, GAP1, ATG8, VPS68, DDR2, PRY1, BXI1, ECM38, GRX7, CCC1, ATG14, FLC1, PIB1, AGP2, AMS1, ICY1, RCR2, SSH4, PMC1
signature-downregulated	YBR001C, YDR074W, YCL040W, YCL042W, YLR258W, YGL037C, YMR251W-A, YGR008C, YOL052C-A, YFL014W, YFR053C, YDL130W-A, YDR032C, YML054C, YBR230C, YNL274C, YLR345W, YNL015W, YGL006W, YER141W, YOR228C, YJL079C, YDR231C, YKL094W, YKL150W, YOR215C, YKL133C, YBR052C, YIR038C, YER037W, YKL103C, YOR347C, YBR053C, YHR016C, YJL164C, YNL092W, YBR149W, YPL154C, YOL082W, YMR297W, YOR289W, YNL200C, YKL142W, YPL087…	GO-CC	vacuole (GO:0005773)	0.000355902	41	486	8.43621	249	6359	3.91571	PEP4, PHM7, TPO4, LAP4, TFS1, YNL115C, YBR139W, SNA2, YBR241C, DAP2, VAB2, TPO3, PBI2, SNA3, ATH1, PRB1, PRC1, NPC2, NCR1, ATG16, NYV1, RNY1, GAP1, ATG8, VPS68, DDR2, PRY1, BXI1, ECM38, GRX7, CCC1, ATG14, FLC1, PIB1, PSD2, AGP2, AMS1, ICY1, RCR2, SSH4, PMC1
signature-downregulated	YBR001C, YDR074W, YCL040W, YCL042W, YLR258W, YGL037C, YMR251W-A, YGR008C, YOL052C-A, YFL014W, YFR053C, YDL130W-A, YDR032C, YML054C, YBR230C, YNL274C, YLR345W, YNL015W, YGL006W, YER141W, YOR228C, YJL079C, YDR231C, YKL094W, YKL150W, YOR215C, YKL133C, YBR052C, YIR038C, YER037W, YKL103C, YOR347C, YBR053C, YHR016C, YJL164C, YNL092W, YBR149W, YPL154C, YOL082W, YMR297W, YOR289W, YNL200C, YKL142W, YPL087…	GO-CC	vacuolar lumen (GO:0005775)	0.000472799	8	486	1.64609	14	6359	0.22016	PRB1, PEP4, PRC1, NPC2, SNA3, TFS1, RNY1, GAP1
signature-downregulated	YBR001C, YDR074W, YCL040W, YCL042W, YLR258W, YGL037C, YMR251W-A, YGR008C, YOL052C-A, YFL014W, YFR053C, YDL130W-A, YDR032C, YML054C, YBR230C, YNL274C, YLR345W, YNL015W, YGL006W, YER141W, YOR228C, YJL079C, YDR231C, YKL094W, YKL150W, YOR215C, YKL133C, YBR052C, YIR038C, YER037W, YKL103C, YOR347C, YBR053C, YHR016C, YJL164C, YNL092W, YBR149W, YPL154C, YOL082W, YMR297W, YOR289W, YNL200C, YKL142W, YPL087…	GO-CC	mitochondrial respiratory chain complex II (GO:0005749)	0.000552599	5	486	1.02881	5	6359	0.0786287	SDH2, SDH3, SDH1, SDH4, EMI5
signature-downregulated	YBR001C, YDR074W, YCL040W, YCL042W, YLR258W, YGL037C, YMR251W-A, YGR008C, YOL052C-A, YFL014W, YFR053C, YDL130W-A, YDR032C, YML054C, YBR230C, YNL274C, YLR345W, YNL015W, YGL006W, YER141W, YOR228C, YJL079C, YDR231C, YKL094W, YKL150W, YOR215C, YKL133C, YBR052C, YIR038C, YER037W, YKL103C, YOR347C, YBR053C, YHR016C, YJL164C, YNL092W, YBR149W, YPL154C, YOL082W, YMR297W, YOR289W, YNL200C, YKL142W, YPL087…	GO-CC	succinate dehydrogenase complex (ubiquinone) (GO:0045257)	0.000552599	5	486	1.02881	5	6359	0.0786287	SDH2, SDH3, SDH1, SDH4, EMI5
signature-downregulated	YBR001C, YDR074W, YCL040W, YCL042W, YLR258W, YGL037C, YMR251W-A, YGR008C, YOL052C-A, YFL014W, YFR053C, YDL130W-A, YDR032C, YML054C, YBR230C, YNL274C, YLR345W, YNL015W, YGL006W, YER141W, YOR228C, YJL079C, YDR231C, YKL094W, YKL150W, YOR215C, YKL133C, YBR052C, YIR038C, YER037W, YKL103C, YOR347C, YBR053C, YHR016C, YJL164C, YNL092W, YBR149W, YPL154C, YOL082W, YMR297W, YOR289W, YNL200C, YKL142W, YPL087…	GO-CC	fumarate reductase complex (GO:0045283)	0.000552599	5	486	1.02881	5	6359	0.0786287	SDH2, SDH3, SDH1, SDH4, EMI5
signature-downregulated	YBR001C, YDR074W, YCL040W, YCL042W, YLR258W, YGL037C, YMR251W-A, YGR008C, YOL052C-A, YFL014W, YFR053C, YDL130W-A, YDR032C, YML054C, YBR230C, YNL274C, YLR345W, YNL015W, YGL006W, YER141W, YOR228C, YJL079C, YDR231C, YKL094W, YKL150W, YOR215C, YKL133C, YBR052C, YIR038C, YER037W, YKL103C, YOR347C, YBR053C, YHR016C, YJL164C, YNL092W, YBR149W, YPL154C, YOL082W, YMR297W, YOR289W, YNL200C, YKL142W, YPL087…	GO-CC	organelle membrane (GO:0031090)	0.00139456	119	486	24.4856	1077	6359	16.9366	OM45, PET54, YER053C-A, TAM41, UPS2, MSP1, HFD1, YET2, TFS1, YNL115C, SDH3, ATP7, AAC1, YJU3, RTC2, NDI1, EMP46, DAP2, TPO3, AIM39, NCA2, SNA3, COQ4, PGC1, TGL2, AIM19, OM14, SPC2, ENT3, UIP4, NCR1, PET100, VPS73, ATP4, COX15, COX16, ATG8, CHC1, VPS68, COQ9, MRPL32, TVP15, PUT2, FMP33, STF1, YET1, FUN14, BXI1, YEA4, DNM1, YPR091C, ATG9, COQ6, FLC1, PIB1, AGP2, FMP10, AMS1, FAA1, MCR1, YPR098C, YF…
signature-downregulated	YBR001C, YDR074W, YCL040W, YCL042W, YLR258W, YGL037C, YMR251W-A, YGR008C, YOL052C-A, YFL014W, YFR053C, YDL130W-A, YDR032C, YML054C, YBR230C, YNL274C, YLR345W, YNL015W, YGL006W, YER141W, YOR228C, YJL079C, YDR231C, YKL094W, YKL150W, YOR215C, YKL133C, YBR052C, YIR038C, YER037W, YKL103C, YOR347C, YBR053C, YHR016C, YJL164C, YNL092W, YBR149W, YPL154C, YOL082W, YMR297W, YOR289W, YNL200C, YKL142W, YPL087…	GO-CC	fungal-type vacuole lumen (GO:0000328)	0.00178064	7	486	1.44033	12	6359	0.188709	PRB1, PEP4, SNA3, TFS1, PRC1, GAP1, NPC2
signature-downregulated	YBR001C, YDR074W, YCL040W, YCL042W, YLR258W, YGL037C, YMR251W-A, YGR008C, YOL052C-A, YFL014W, YFR053C, YDL130W-A, YDR032C, YML054C, YBR230C, YNL274C, YLR345W, YNL015W, YGL006W, YER141W, YOR228C, YJL079C, YDR231C, YKL094W, YKL150W, YOR215C, YKL133C, YBR052C, YIR038C, YER037W, YKL103C, YOR347C, YBR053C, YHR016C, YJL164C, YNL092W, YBR149W, YPL154C, YOL082W, YMR297W, YOR289W, YNL200C, YKL142W, YPL087…	GO-CC	respiratory chain complex II (GO:0045273)	0.00310644	5	486	1.02881	6	6359	0.0943545	SDH2, SDH3, SDH1, SDH4, EMI5
signature-downregulated	YBR001C, YDR074W, YCL040W, YCL042W, YLR258W, YGL037C, YMR251W-A, YGR008C, YOL052C-A, YFL014W, YFR053C, YDL130W-A, YDR032C, YML054C, YBR230C, YNL274C, YLR345W, YNL015W, YGL006W, YER141W, YOR228C, YJL079C, YDR231C, YKL094W, YKL150W, YOR215C, YKL133C, YBR052C, YIR038C, YER037W, YKL103C, YOR347C, YBR053C, YHR016C, YJL164C, YNL092W, YBR149W, YPL154C, YOL082W, YMR297W, YOR289W, YNL200C, YKL142W, YPL087…	GO-CC	succinate dehydrogenase complex (GO:0045281)	0.00310644	5	486	1.02881	6	6359	0.0943545	SDH2, SDH3, SDH1, SDH4, EMI5
signature-downregulated	YBR001C, YDR074W, YCL040W, YCL042W, YLR258W, YGL037C, YMR251W-A, YGR008C, YOL052C-A, YFL014W, YFR053C, YDL130W-A, YDR032C, YML054C, YBR230C, YNL274C, YLR345W, YNL015W, YGL006W, YER141W, YOR228C, YJL079C, YDR231C, YKL094W, YKL150W, YOR215C, YKL133C, YBR052C, YIR038C, YER037W, YKL103C, YOR347C, YBR053C, YHR016C, YJL164C, YNL092W, YBR149W, YPL154C, YOL082W, YMR297W, YOR289W, YNL200C, YKL142W, YPL087…	GO-CC	plasma membrane enriched fraction (GO:0001950)	0.00402437	19	486	3.90947	86	6359	1.35241	LSP1, MSC1, GTT1, PST2, GLK1, BMH1, YBL029C-A, YJU3, NCE102, YCP4, BMH2, UGP1, FAA1, COF1, RAS2, YDL124W, TCB1, HSP12, ARP3
signature-downregulated	YBR001C, YDR074W, YCL040W, YCL042W, YLR258W, YGL037C, YMR251W-A, YGR008C, YOL052C-A, YFL014W, YFR053C, YDL130W-A, YDR032C, YML054C, YBR230C, YNL274C, YLR345W, YNL015W, YGL006W, YER141W, YOR228C, YJL079C, YDR231C, YKL094W, YKL150W, YOR215C, YKL133C, YBR052C, YIR038C, YER037W, YKL103C, YOR347C, YBR053C, YHR016C, YJL164C, YNL092W, YBR149W, YPL154C, YOL082W, YMR297W, YOR289W, YNL200C, YKL142W, YPL087…	GO-CC	membrane fraction (GO:0005624)	0.00454313	34	486	6.99588	211	6359	3.31813	LSP1, MSC1, GAS5, ATG19, GTT1, RGI1, YOR152C, PST2, GLK1, BMH1, GPT2, YBL029C-A, YJU3, YCP4, UGP1, TPO3, RAS2, YDL124W, MPM1, OPI3, ACS1, DOA4, ATG16, NCE102, HOR7, BMH2, CCC1, ATG9, ATG14, FAA1, COF1, TCB1, HSP12, ARP3
signature-downregulated	YBR001C, YDR074W, YCL040W, YCL042W, YLR258W, YGL037C, YMR251W-A, YGR008C, YOL052C-A, YFL014W, YFR053C, YDL130W-A, YDR032C, YML054C, YBR230C, YNL274C, YLR345W, YNL015W, YGL006W, YER141W, YOR228C, YJL079C, YDR231C, YKL094W, YKL150W, YOR215C, YKL133C, YBR052C, YIR038C, YER037W, YKL103C, YOR347C, YBR053C, YHR016C, YJL164C, YNL092W, YBR149W, YPL154C, YOL082W, YMR297W, YOR289W, YNL200C, YKL142W, YPL087…	GO-CC	insoluble fraction (GO:0005626)	0.00454313	34	486	6.99588	211	6359	3.31813	LSP1, MSC1, GAS5, ATG19, GTT1, RGI1, YOR152C, PST2, GLK1, BMH1, GPT2, YBL029C-A, YJU3, YCP4, UGP1, TPO3, RAS2, YDL124W, MPM1, OPI3, ACS1, DOA4, ATG16, NCE102, HOR7, BMH2, CCC1, ATG9, ATG14, FAA1, COF1, TCB1, HSP12, ARP3
signature-downregulated	YBR001C, YDR074W, YCL040W, YCL042W, YLR258W, YGL037C, YMR251W-A, YGR008C, YOL052C-A, YFL014W, YFR053C, YDL130W-A, YDR032C, YML054C, YBR230C, YNL274C, YLR345W, YNL015W, YGL006W, YER141W, YOR228C, YJL079C, YDR231C, YKL094W, YKL150W, YOR215C, YKL133C, YBR052C, YIR038C, YER037W, YKL103C, YOR347C, YBR053C, YHR016C, YJL164C, YNL092W, YBR149W, YPL154C, YOL082W, YMR297W, YOR289W, YNL200C, YKL142W, YPL087…	GO-CC	alpha,alpha-trehalose-phosphate synthase complex (UDP-forming) (GO:0005946)	0.00728583	4	486	0.823045	4	6359	0.062903	TPS2, TPS3, TPS1, TSL1
signature-downregulated	YBR001C, YDR074W, YCL040W, YCL042W, YLR258W, YGL037C, YMR251W-A, YGR008C, YOL052C-A, YFL014W, YFR053C, YDL130W-A, YDR032C, YML054C, YBR230C, YNL274C, YLR345W, YNL015W, YGL006W, YER141W, YOR228C, YJL079C, YDR231C, YKL094W, YKL150W, YOR215C, YKL133C, YBR052C, YIR038C, YER037W, YKL103C, YOR347C, YBR053C, YHR016C, YJL164C, YNL092W, YBR149W, YPL154C, YOL082W, YMR297W, YOR289W, YNL200C, YKL142W, YPL087…	GO-CC	integral to mitochondrial membrane (GO:0032592)	0.00760047	12	486	2.46914	41	6359	0.644755	OM45, YME2, TAZ1, MIR1, PET100, POR1, HFD1, MCR1, GUT2, CBP4, OM14, CBP3
signature-downregulated	YBR001C, YDR074W, YCL040W, YCL042W, YLR258W, YGL037C, YMR251W-A, YGR008C, YOL052C-A, YFL014W, YFR053C, YDL130W-A, YDR032C, YML054C, YBR230C, YNL274C, YLR345W, YNL015W, YGL006W, YER141W, YOR228C, YJL079C, YDR231C, YKL094W, YKL150W, YOR215C, YKL133C, YBR052C, YIR038C, YER037W, YKL103C, YOR347C, YBR053C, YHR016C, YJL164C, YNL092W, YBR149W, YPL154C, YOL082W, YMR297W, YOR289W, YNL200C, YKL142W, YPL087…	GO-CC	cell fraction (GO:0000267)	0.00786107	37	486	7.61317	244	6359	3.83708	LSP1, MSC1, GAS5, ATG19, GTT1, RGI1, PPE1, MDR1, YOR152C, PST2, GLK1, BMH1, GPT2, YBL029C-A, YJU3, YCP4, UGP1, TPO3, RAS2, YDL124W, MPM1, OPI3, ACS1, SIP18, DOA4, ATG16, NCE102, HOR7, BMH2, CCC1, ATG9, ATG14, FAA1, COF1, TCB1, HSP12, ARP3
signature-downregulated	YBR001C, YDR074W, YCL040W, YCL042W, YLR258W, YGL037C, YMR251W-A, YGR008C, YOL052C-A, YFL014W, YFR053C, YDL130W-A, YDR032C, YML054C, YBR230C, YNL274C, YLR345W, YNL015W, YGL006W, YER141W, YOR228C, YJL079C, YDR231C, YKL094W, YKL150W, YOR215C, YKL133C, YBR052C, YIR038C, YER037W, YKL103C, YOR347C, YBR053C, YHR016C, YJL164C, YNL092W, YBR149W, YPL154C, YOL082W, YMR297W, YOR289W, YNL200C, YKL142W, YPL087…	GO-CC	pre-autophagosomal structure (GO:0000407)	0.00824689	9	486	1.85185	24	6359	0.377418	ATG19, ATG9, ATG14, ATG16, ATG17, ATG8, ATG34, ATG2, CIS1
signature-downregulated	YBR001C, YDR074W, YCL040W, YCL042W, YLR258W, YGL037C, YMR251W-A, YGR008C, YOL052C-A, YFL014W, YFR053C, YDL130W-A, YDR032C, YML054C, YBR230C, YNL274C, YLR345W, YNL015W, YGL006W, YER141W, YOR228C, YJL079C, YDR231C, YKL094W, YKL150W, YOR215C, YKL133C, YBR052C, YIR038C, YER037W, YKL103C, YOR347C, YBR053C, YHR016C, YJL164C, YNL092W, YBR149W, YPL154C, YOL082W, YMR297W, YOR289W, YNL200C, YKL142W, YPL087…	GO-CC	mitochondrial matrix (GO:0005759)	0.00918592	33	486	6.79012	209	6359	3.28668	CIT1, LSC1, PET54, CPR3, MRPS12, TAM41, RSM7, MDH1, GLO4, NDI1, HSP78, LAT1, COQ5, ABF2, EMI5, KGD2, CCP1, CBP3, PET111, PDA1, MSR1, MRPL35, MSF1, LPD1, KGD1, ETR1, MRPL32, AIM45, PUT2, RSM18, MRP1, YMR31, ALD4
signature-upregulated	YGR166W, YKL125W, YDR426C, YBL070C, YKL090W, YOR364W, YIL100W, YJL200C, YNL174W, YLR162W, YER168C, YDR249C, YDL042C, YOR098C, YDR433W, YPL178W, YKL015W, YAR069C, YEL026W, YMR259C, YGR094W, YGL014W, YNL221C, YPL112C, YPR161C, YBR242W, YEL040W, YLR427W, YDL073W, YGR083C, YDR472W, YER049W, YPL226W, YOR254C, YPR175W, YPR190C, YMR185W, YNL123W, YBL014C, YNR038W, YLR419W, YOR188W, YER176W, YGR003W, YNL…	GO-BP	ncRNA processing (GO:0034470)	1.69163e-50	113	343	32.9446	416	6359	6.54191	RNH70, SEN1, NOP58, NUG1, BMS1, NOP4, NCL1, CCA1, NOP6, NAN1, NOP53, TRM5, DUS3, KRI1, TRZ1, GCD10, RIX1, TAD3, TRM82, DBP8, TRM8, RRS1, UTP18, SPB4, MRT4, RIT1, CSL4, TAD2, IMP4, MAK5, RIA1, PUS7, ENP1, TRM44, RRP45, MAK11, NIP7, LOS1, UTP30, DBP6, ATS1, RRP12, SMM1, UTP25, RRP6, RIO2, NSA1, IKI3, YTM1, ECM16, HCA4, RRP5, KRR1, NOP2, UTP14, RRP8, SNU13, CFD1, DIM1, UTP4, UTP13, RNT1, NOB1, DRS1,…
signature-upregulated	YGR166W, YKL125W, YDR426C, YBL070C, YKL090W, YOR364W, YIL100W, YJL200C, YNL174W, YLR162W, YER168C, YDR249C, YDL042C, YOR098C, YDR433W, YPL178W, YKL015W, YAR069C, YEL026W, YMR259C, YGR094W, YGL014W, YNL221C, YPL112C, YPR161C, YBR242W, YEL040W, YLR427W, YDL073W, YGR083C, YDR472W, YER049W, YPL226W, YOR254C, YPR175W, YPR190C, YMR185W, YNL123W, YBL014C, YNR038W, YLR419W, YOR188W, YER176W, YGR003W, YNL…	GO-BP	ncRNA metabolic process (GO:0034660)	1.69361e-49	118	343	34.4023	466	6359	7.3282	RNH70, SEN1, NOP58, NUG1, BMS1, NOP4, NCL1, CCA1, DED81, NOP6, NAN1, NOP53, TRM5, DUS3, KRI1, TRZ1, GCD10, RIX1, TAD3, TRM82, DBP8, TRM8, RRS1, UTP18, SPB4, MRT4, RIT1, CSL4, TAD2, IMP4, MAK5, RIA1, PUS7, ENP1, TRM44, RRP45, MAK11, NIP7, LOS1, VAS1, UTP30, DBP6, ATS1, RRP12, SMM1, UTP25, RRP6, YHR020W, GLN4, RIO2, NSA1, IKI3, YTM1, ECM16, HCA4, RRP5, KRR1, NOP2, UTP14, RRP8, SNU13, CFD1, DIM1, UT…
signature-upregulated	YGR166W, YKL125W, YDR426C, YBL070C, YKL090W, YOR364W, YIL100W, YJL200C, YNL174W, YLR162W, YER168C, YDR249C, YDL042C, YOR098C, YDR433W, YPL178W, YKL015W, YAR069C, YEL026W, YMR259C, YGR094W, YGL014W, YNL221C, YPL112C, YPR161C, YBR242W, YEL040W, YLR427W, YDL073W, YGR083C, YDR472W, YER049W, YPL226W, YOR254C, YPR175W, YPR190C, YMR185W, YNL123W, YBL014C, YNR038W, YLR419W, YOR188W, YER176W, YGR003W, YNL…	GO-BP	ribosome biogenesis (GO:0042254)	3.4525e-45	108	343	31.4869	421	6359	6.62054	RNH70, SEN1, NOP58, NUG1, BMS1, RPL8B, NOP4, TIF5, NOP6, AFG2, NAN1, NOP53, KRI1, SGD1, RIX1, NMD3, ALB1, DBP8, RRS1, UTP18, RIX7, SPB4, MRT4, CSL4, REI1, LSG1, IMP4, MAK5, RIA1, PUS7, ENP1, RRP45, MAK11, NIP7, YVH1, ARX1, BCP1, UTP30, DBP6, RRP12, UTP25, RRP6, RIO2, NSA1, YTM1, ECM16, HCA4, RRP5, KRR1, NOP2, UTP14, RRP8, SNU13, DIM1, UTP4, UTP13, JIP5, RNT1, ECM1, NOB1, DRS1, SKI6, PWP2, ROK1, S…
signature-upregulated	YGR166W, YKL125W, YDR426C, YBL070C, YKL090W, YOR364W, YIL100W, YJL200C, YNL174W, YLR162W, YER168C, YDR249C, YDL042C, YOR098C, YDR433W, YPL178W, YKL015W, YAR069C, YEL026W, YMR259C, YGR094W, YGL014W, YNL221C, YPL112C, YPR161C, YBR242W, YEL040W, YLR427W, YDL073W, YGR083C, YDR472W, YER049W, YPL226W, YOR254C, YPR175W, YPR190C, YMR185W, YNL123W, YBL014C, YNR038W, YLR419W, YOR188W, YER176W, YGR003W, YNL…	GO-BP	ribonucleoprotein complex biogenesis (GO:0022613)	1.97865e-42	112	343	32.6531	482	6359	7.57981	RNH70, SEN1, NOP58, NUG1, BMS1, RPL8B, NOP4, TIF5, NOP6, AFG2, NAN1, HSH155, NOP53, KRI1, SGD1, SHQ1, RIX1, NMD3, ALB1, BUD27, DBP8, RRS1, UTP18, RIX7, SPB4, MRT4, CSL4, REI1, LSG1, IMP4, MAK5, RIA1, PUS7, ENP1, RRP45, MAK11, NIP7, YVH1, ARX1, BCP1, UTP30, DBP6, RRP12, UTP25, RRP6, RIO2, NSA1, YTM1, ECM16, HCA4, RRP5, KRR1, NOP2, UTP14, RRP8, SNU13, DIM1, UTP4, UTP13, JIP5, RNT1, ECM1, NOB1, DRS1…
signature-upregulated	YGR166W, YKL125W, YDR426C, YBL070C, YKL090W, YOR364W, YIL100W, YJL200C, YNL174W, YLR162W, YER168C, YDR249C, YDL042C, YOR098C, YDR433W, YPL178W, YKL015W, YAR069C, YEL026W, YMR259C, YGR094W, YGL014W, YNL221C, YPL112C, YPR161C, YBR242W, YEL040W, YLR427W, YDL073W, YGR083C, YDR472W, YER049W, YPL226W, YOR254C, YPR175W, YPR190C, YMR185W, YNL123W, YBL014C, YNR038W, YLR419W, YOR188W, YER176W, YGR003W, YNL…	GO-BP	RNA processing (GO:0006396)	2.69348e-38	120	343	34.9854	605	6359	9.51407	RNH70, SEN1, NOP58, NUG1, BMS1, NOP4, NCL1, CCA1, NOP6, NAN1, HSH155, NOP53, TRM5, DUS3, KRI1, TRZ1, GCD10, RIX1, TAD3, TRM82, DBP8, TRM8, RRS1, UTP18, SPB4, MRT4, RIT1, CSL4, TAD2, IMP4, MAK5, RIA1, CBC2, PUS7, ENP1, TRM44, RRP45, MAK11, NIP7, LOS1, UTP30, DBP6, ATS1, RRP12, SMM1, UTP25, RRP6, RIO2, NSA1, IKI3, YTM1, ECM16, HCA4, RRP5, KRR1, NOP2, UTP14, RRP8, SNU13, CFD1, DIM1, UTP4, UTP13, RNT…
signature-upregulated	YGR166W, YKL125W, YDR426C, YBL070C, YKL090W, YOR364W, YIL100W, YJL200C, YNL174W, YLR162W, YER168C, YDR249C, YDL042C, YOR098C, YDR433W, YPL178W, YKL015W, YAR069C, YEL026W, YMR259C, YGR094W, YGL014W, YNL221C, YPL112C, YPR161C, YBR242W, YEL040W, YLR427W, YDL073W, YGR083C, YDR472W, YER049W, YPL226W, YOR254C, YPR175W, YPR190C, YMR185W, YNL123W, YBL014C, YNR038W, YLR419W, YOR188W, YER176W, YGR003W, YNL…	GO-BP	cellular component biogenesis at cellular level (GO:0071843)	6.62424e-38	118	343	34.4023	590	6359	9.27819	RNH70, SEN1, NOP58, NUG1, BMS1, RPL8B, NOP4, TIF5, NOP6, AFG2, NAN1, HSH155, MNN10, NOP53, KRI1, SGD1, SHQ1, RIX1, NMD3, ALB1, BUD27, SPO77, DBP8, HOC1, RRS1, UTP18, RIX7, SPB4, MRT4, CSL4, REI1, LSG1, IMP4, YEH2, MAK5, RIA1, SKT5, PUS7, ENP1, RRP45, MAK11, NIP7, YVH1, ARX1, BCP1, UTP30, DBP6, RRP12, UTP25, RRP6, RIO2, NSA1, YTM1, ECM16, HCA4, RRP5, KRR1, NOP2, UTP14, RRP8, SNU13, DIM1, UTP4, UTP…
signature-upregulated	YGR166W, YKL125W, YDR426C, YBL070C, YKL090W, YOR364W, YIL100W, YJL200C, YNL174W, YLR162W, YER168C, YDR249C, YDL042C, YOR098C, YDR433W, YPL178W, YKL015W, YAR069C, YEL026W, YMR259C, YGR094W, YGL014W, YNL221C, YPL112C, YPR161C, YBR242W, YEL040W, YLR427W, YDL073W, YGR083C, YDR472W, YER049W, YPL226W, YOR254C, YPR175W, YPR190C, YMR185W, YNL123W, YBL014C, YNR038W, YLR419W, YOR188W, YER176W, YGR003W, YNL…	GO-BP	rRNA processing (GO:0006364)	6.60927e-37	86	343	25.0729	316	6359	4.96933	RNH70, SEN1, NOP58, NUG1, BMS1, NOP4, NOP6, NAN1, NOP53, KRI1, RIX1, DBP8, RRS1, UTP18, SPB4, MRT4, CSL4, IMP4, RIA1, MAK5, PUS7, ENP1, RRP45, MAK11, NIP7, UTP30, DBP6, RRP12, UTP25, RRP6, RIO2, NSA1, YTM1, ECM16, HCA4, RRP5, KRR1, NOP2, UTP14, RRP8, SNU13, DIM1, UTP4, UTP13, RNT1, NOB1, DRS1, SKI6, PWP2, ROK1, SDO1, MTR4, ERB1, ENP2, UTP15, RIO1, RRP1, DHR2, URB2, NOP9, NOP7, DBP3, UTP23, UTP8, …
signature-upregulated	YGR166W, YKL125W, YDR426C, YBL070C, YKL090W, YOR364W, YIL100W, YJL200C, YNL174W, YLR162W, YER168C, YDR249C, YDL042C, YOR098C, YDR433W, YPL178W, YKL015W, YAR069C, YEL026W, YMR259C, YGR094W, YGL014W, YNL221C, YPL112C, YPR161C, YBR242W, YEL040W, YLR427W, YDL073W, YGR083C, YDR472W, YER049W, YPL226W, YOR254C, YPR175W, YPR190C, YMR185W, YNL123W, YBL014C, YNR038W, YLR419W, YOR188W, YER176W, YGR003W, YNL…	GO-BP	rRNA metabolic process (GO:0016072)	1.54682e-36	87	343	25.3644	327	6359	5.14232	RNH70, SEN1, NOP58, NUG1, BMS1, NOP4, NOP6, NAN1, NOP53, KRI1, RIX1, DBP8, RRS1, UTP18, SPB4, MRT4, CSL4, IMP4, RIA1, MAK5, PUS7, ENP1, RRP45, MAK11, NIP7, UTP30, DBP6, RRP12, UTP25, RRP6, RIO2, NSA1, YTM1, ECM16, HCA4, RRP5, KRR1, NOP2, UTP14, RRP8, SNU13, DIM1, UTP4, UTP13, RNT1, NOB1, DRS1, SKI6, PWP2, ROK1, SDO1, MTR4, ERB1, ENP2, UTP15, RIO1, RRP1, DHR2, URB2, NOP9, NOP7, DBP3, UTP23, UTP8, …
signature-upregulated	YGR166W, YKL125W, YDR426C, YBL070C, YKL090W, YOR364W, YIL100W, YJL200C, YNL174W, YLR162W, YER168C, YDR249C, YDL042C, YOR098C, YDR433W, YPL178W, YKL015W, YAR069C, YEL026W, YMR259C, YGR094W, YGL014W, YNL221C, YPL112C, YPR161C, YBR242W, YEL040W, YLR427W, YDL073W, YGR083C, YDR472W, YER049W, YPL226W, YOR254C, YPR175W, YPR190C, YMR185W, YNL123W, YBL014C, YNR038W, YLR419W, YOR188W, YER176W, YGR003W, YNL…	GO-BP	RNA metabolic process (GO:0016070)	7.91278e-28	156	343	45.481	1213	6359	19.0753	NOP58, BMS1, SGV1, CCA1, TIF5, NAN1, NOP53, TRM5, DUS3, KRI1, TRZ1, GCD10, SGD1, DBP8, TRM8, HIR2, RRS1, CSL4, RIA1, CBC2, MAK11, HMS2, VAS1, RPA14, BRE2, DBP6, ATS1, SMM1, RIO2, HCA4, RPC34, NOP2, SNU13, CFD1, UTP4, NOB1, CTK3, RPC25, PWP2, SDO1, MTR4, GCD14, ERB1, UTP15, ENP2, RIO1, RRP1, RRN6, NOP9, DBP3, UTP23, UTP8, HAS1, TPA1, POP1, NOP56, TSR4, PRP19, UTP21, DPB4, SEN34, PUT3, LEU3, DBP9, …
signature-upregulated	YGR166W, YKL125W, YDR426C, YBL070C, YKL090W, YOR364W, YIL100W, YJL200C, YNL174W, YLR162W, YER168C, YDR249C, YDL042C, YOR098C, YDR433W, YPL178W, YKL015W, YAR069C, YEL026W, YMR259C, YGR094W, YGL014W, YNL221C, YPL112C, YPR161C, YBR242W, YEL040W, YLR427W, YDL073W, YGR083C, YDR472W, YER049W, YPL226W, YOR254C, YPR175W, YPR190C, YMR185W, YNL123W, YBL014C, YNR038W, YLR419W, YOR188W, YER176W, YGR003W, YNL…	GO-BP	cellular component biogenesis (GO:0044085)	5.18862e-23	129	343	37.6093	966	6359	15.1911	RNH70, SEN1, NOP58, NUG1, BMS1, RPL8B, FPR4, NOP4, TIF5, NOP6, AFG2, NAN1, HSH155, MNN10, NOP53, KRI1, SGD1, SHQ1, RIX1, NMD3, ALB1, BUD27, SPO77, DBP8, HIR2, HOC1, RRS1, UTP18, RIX7, ORC1, HSP82, SPB4, MRT4, POM34, CSL4, REI1, LSG1, IMP4, YEH2, MAK5, RIA1, SKT5, YKE2, PUS7, ENP1, RRP45, MAK11, NIP7, YVH1, ARX1, BCP1, UTP30, DBP6, RRP12, UTP25, RRP6, RIO2, NSA1, YTM1, ECM16, HCA4, RRP5, KRR1, NOP…
signature-upregulated	YGR166W, YKL125W, YDR426C, YBL070C, YKL090W, YOR364W, YIL100W, YJL200C, YNL174W, YLR162W, YER168C, YDR249C, YDL042C, YOR098C, YDR433W, YPL178W, YKL015W, YAR069C, YEL026W, YMR259C, YGR094W, YGL014W, YNL221C, YPL112C, YPR161C, YBR242W, YEL040W, YLR427W, YDL073W, YGR083C, YDR472W, YER049W, YPL226W, YOR254C, YPR175W, YPR190C, YMR185W, YNL123W, YBL014C, YNR038W, YLR419W, YOR188W, YER176W, YGR003W, YNL…	GO-BP	ribosomal small subunit biogenesis (GO:0042274)	1.47456e-20	42	343	12.2449	124	6359	1.94999	NOB1, NOP58, PWP2, UTP15, ENP2, RIO1, KRE33, DHR2, NOP6, NAN1, NEW1, NOP9, NOP7, KRI1, SGD1, UTP23, UTP8, ESF2, DBP8, RRS1, UTP18, UTP10, TSR4, CMS1, UTP21, SAS10, NOC4, ENP1, NOP14, UTP30, RRP12, UTP25, RIO2, ECM16, EMG1, RRP5, KRR1, UTP14, SNU13, UTP4, PRP43, UTP13
signature-upregulated	YGR166W, YKL125W, YDR426C, YBL070C, YKL090W, YOR364W, YIL100W, YJL200C, YNL174W, YLR162W, YER168C, YDR249C, YDL042C, YOR098C, YDR433W, YPL178W, YKL015W, YAR069C, YEL026W, YMR259C, YGR094W, YGL014W, YNL221C, YPL112C, YPR161C, YBR242W, YEL040W, YLR427W, YDL073W, YGR083C, YDR472W, YER049W, YPL226W, YOR254C, YPR175W, YPR190C, YMR185W, YNL123W, YBL014C, YNR038W, YLR419W, YOR188W, YER176W, YGR003W, YNL…	GO-BP	nucleic acid metabolic process (GO:0090304)	5.0236e-19	164	343	47.8134	1564	6359	24.5951	NOP58, BMS1, SGV1, RIF1, CCA1, TIF5, NAN1, NOP53, TRM5, DUS3, KRI1, TRZ1, GCD10, SGD1, DBP8, TRM8, HIR2, RRS1, CSL4, RIA1, CBC2, MAK11, HMS2, VAS1, RPA14, BRE2, DBP6, ATS1, SMM1, RIO2, HCA4, RPC34, NOP2, SNU13, CFD1, UTP4, OGG1, FOB1, NOB1, CTK3, RPC25, PWP2, SDO1, MTR4, GCD14, ERB1, UTP15, ENP2, RIO1, RRP1, RRN6, NOP9, DBP3, UTP23, UTP8, HAS1, TPA1, POP1, NOP56, TAH11, TSR4, PRP19, UTP21, DPB4, …
signature-upregulated	YGR166W, YKL125W, YDR426C, YBL070C, YKL090W, YOR364W, YIL100W, YJL200C, YNL174W, YLR162W, YER168C, YDR249C, YDL042C, YOR098C, YDR433W, YPL178W, YKL015W, YAR069C, YEL026W, YMR259C, YGR094W, YGL014W, YNL221C, YPL112C, YPR161C, YBR242W, YEL040W, YLR427W, YDL073W, YGR083C, YDR472W, YER049W, YPL226W, YOR254C, YPR175W, YPR190C, YMR185W, YNL123W, YBL014C, YNR038W, YLR419W, YOR188W, YER176W, YGR003W, YNL…	GO-BP	ribosomal large subunit biogenesis (GO:0042273)	1.87275e-18	33	343	9.62099	82	6359	1.28951	DRS1, SDO1, ERB1, BRX1, AFG2, NOP53, NOP7, DBP3, RIX1, ALB1, RRS1, RIX7, SPB4, MRT4, REI1, LSG1, DBP9, RIA1, MAK5, MAK21, SDA1, NIP7, MAK11, YVH1, ARX1, DBP6, URB1, NSA1, YTM1, RRP5, REX4, PRP43, JIP5
signature-upregulated	YGR166W, YKL125W, YDR426C, YBL070C, YKL090W, YOR364W, YIL100W, YJL200C, YNL174W, YLR162W, YER168C, YDR249C, YDL042C, YOR098C, YDR433W, YPL178W, YKL015W, YAR069C, YEL026W, YMR259C, YGR094W, YGL014W, YNL221C, YPL112C, YPR161C, YBR242W, YEL040W, YLR427W, YDL073W, YGR083C, YDR472W, YER049W, YPL226W, YOR254C, YPR175W, YPR190C, YMR185W, YNL123W, YBL014C, YNR038W, YLR419W, YOR188W, YER176W, YGR003W, YNL…	GO-BP	nucleobase, nucleoside, nucleotide and nucleic acid metabolic process (GO:0006139)	2.67988e-18	179	343	52.1866	1822	6359	28.6523	NOP58, BMS1, SGV1, APT1, RIF1, CCA1, TIF5, NAN1, NOP53, TRM5, DUS3, KRI1, TRZ1, GCD10, SGD1, DBP8, TRM8, HIR2, RRS1, CSL4, RIA1, CBC2, MAK11, HMS2, VAS1, RPA14, BRE2, DBP6, ATS1, SMM1, RIO2, HCA4, RPC34, NOP2, DAS2, SAM4, SNU13, CFD1, UTP4, SAM1, OGG1, FOB1, NOB1, CTK3, RPC25, ATM1, PWP2, SDO1, MTR4, GCD14, ERB1, TRS31, UTP15, ENP2, RIO1, RRP1, RRN6, NOP9, DBP3, UTP23, GCD11, UTP8, HAS1, ENA5, TP…
signature-upregulated	YGR166W, YKL125W, YDR426C, YBL070C, YKL090W, YOR364W, YIL100W, YJL200C, YNL174W, YLR162W, YER168C, YDR249C, YDL042C, YOR098C, YDR433W, YPL178W, YKL015W, YAR069C, YEL026W, YMR259C, YGR094W, YGL014W, YNL221C, YPL112C, YPR161C, YBR242W, YEL040W, YLR427W, YDL073W, YGR083C, YDR472W, YER049W, YPL226W, YOR254C, YPR175W, YPR190C, YMR185W, YNL123W, YBL014C, YNR038W, YLR419W, YOR188W, YER176W, YGR003W, YNL…	GO-BP	maturation of 5.8S rRNA (GO:0000460)	1.9837e-17	31	343	9.0379	76	6359	1.19516	RNH70, SKI6, MAK5, RIA1, SAS10, NOC4, NOP58, PWP2, ENP1, RRP45, MTR4, MAK11, NOP14, RRP6, NOP9, KRI1, URB1, UTP23, ESF2, DBP8, EMG1, UTP18, RRS1, UTP10, RRP5, KRR1, RRP42, UTP14, PRP43, CSL4, UTP13
signature-upregulated	YGR166W, YKL125W, YDR426C, YBL070C, YKL090W, YOR364W, YIL100W, YJL200C, YNL174W, YLR162W, YER168C, YDR249C, YDL042C, YOR098C, YDR433W, YPL178W, YKL015W, YAR069C, YEL026W, YMR259C, YGR094W, YGL014W, YNL221C, YPL112C, YPR161C, YBR242W, YEL040W, YLR427W, YDL073W, YGR083C, YDR472W, YER049W, YPL226W, YOR254C, YPR175W, YPR190C, YMR185W, YNL123W, YBL014C, YNR038W, YLR419W, YOR188W, YER176W, YGR003W, YNL…	GO-BP	maturation of 5.8S rRNA from tricistronic rRNA transcript (SSU-rRNA, 5.8S rRNA, LSU-rRNA) (GO:0000466)	1.9837e-17	31	343	9.0379	76	6359	1.19516	RNH70, SKI6, MAK5, RIA1, SAS10, NOC4, NOP58, PWP2, ENP1, RRP45, MTR4, MAK11, NOP14, RRP6, NOP9, KRI1, URB1, UTP23, ESF2, DBP8, EMG1, UTP18, RRS1, UTP10, RRP5, KRR1, RRP42, UTP14, PRP43, CSL4, UTP13
signature-upregulated	YGR166W, YKL125W, YDR426C, YBL070C, YKL090W, YOR364W, YIL100W, YJL200C, YNL174W, YLR162W, YER168C, YDR249C, YDL042C, YOR098C, YDR433W, YPL178W, YKL015W, YAR069C, YEL026W, YMR259C, YGR094W, YGL014W, YNL221C, YPL112C, YPR161C, YBR242W, YEL040W, YLR427W, YDL073W, YGR083C, YDR472W, YER049W, YPL226W, YOR254C, YPR175W, YPR190C, YMR185W, YNL123W, YBL014C, YNR038W, YLR419W, YOR188W, YER176W, YGR003W, YNL…	GO-BP	nitrogen compound metabolic process (GO:0006807)	2.05515e-16	193	343	56.2682	2121	6359	33.3543	NOP58, BMS1, SGV1, APT1, RIF1, CCA1, TIF5, NAN1, NOP53, TRM5, DUS3, KRI1, TRZ1, GCD10, SGD1, DBP8, TRM8, HIR2, RRS1, CSL4, ASP1, AAT1, RIA1, SKT5, CBC2, MAK11, HMS2, VAS1, RPA14, BRE2, DBP6, ATS1, SMM1, RIO2, HCA4, RPC34, NOP2, DAS2, SAM4, SNU13, CFD1, UTP4, SAM1, OGG1, FOB1, NOB1, CTK3, RPC25, ATM1, PWP2, SDO1, MET8, MTR4, GCD14, ERB1, TRS31, UTP15, ENP2, RIO1, RRP1, RRN6, NOP9, DBP3, UTP23, GCD…
signature-upregulated	YGR166W, YKL125W, YDR426C, YBL070C, YKL090W, YOR364W, YIL100W, YJL200C, YNL174W, YLR162W, YER168C, YDR249C, YDL042C, YOR098C, YDR433W, YPL178W, YKL015W, YAR069C, YEL026W, YMR259C, YGR094W, YGL014W, YNL221C, YPL112C, YPR161C, YBR242W, YEL040W, YLR427W, YDL073W, YGR083C, YDR472W, YER049W, YPL226W, YOR254C, YPR175W, YPR190C, YMR185W, YNL123W, YBL014C, YNR038W, YLR419W, YOR188W, YER176W, YGR003W, YNL…	GO-BP	cellular nitrogen compound metabolic process (GO:0034641)	2.14262e-16	191	343	55.6851	2088	6359	32.8354	NOP58, BMS1, SGV1, APT1, RIF1, CCA1, TIF5, NAN1, NOP53, TRM5, DUS3, KRI1, TRZ1, GCD10, SGD1, DBP8, TRM8, HIR2, RRS1, CSL4, ASP1, AAT1, RIA1, CBC2, MAK11, HMS2, VAS1, RPA14, BRE2, DBP6, ATS1, SMM1, RIO2, HCA4, RPC34, NOP2, DAS2, SAM4, SNU13, CFD1, UTP4, SAM1, OGG1, FOB1, NOB1, CTK3, RPC25, ATM1, PWP2, SDO1, MET8, MTR4, GCD14, ERB1, TRS31, UTP15, ENP2, RIO1, RRP1, RRN6, NOP9, DBP3, UTP23, GCD11, UT…
signature-upregulated	YGR166W, YKL125W, YDR426C, YBL070C, YKL090W, YOR364W, YIL100W, YJL200C, YNL174W, YLR162W, YER168C, YDR249C, YDL042C, YOR098C, YDR433W, YPL178W, YKL015W, YAR069C, YEL026W, YMR259C, YGR094W, YGL014W, YNL221C, YPL112C, YPR161C, YBR242W, YEL040W, YLR427W, YDL073W, YGR083C, YDR472W, YER049W, YPL226W, YOR254C, YPR175W, YPR190C, YMR185W, YNL123W, YBL014C, YNR038W, YLR419W, YOR188W, YER176W, YGR003W, YNL…	GO-BP	tRNA metabolic process (GO:0006399)	5.36101e-16	43	343	12.5364	166	6359	2.61047	RNH70, SKI6, SEN1, MTR4, GCD14, NCL1, CCA1, DED81, TRM5, DUS3, TRZ1, GCD10, TRM82, TAD3, WRS1, TRM8, POP1, RRP42, RIT1, TRM2, CSL4, TAD2, SEN34, PUS7, PAP2, TRM44, RRP45, LOS1, VAS1, ATS1, SMM1, RRP6, YHR020W, GLN4, IKI1, IKI3, TRM112, RPP1, CFD1, TRM3, PUS4, LHP1, ELP2
signature-upregulated	YGR166W, YKL125W, YDR426C, YBL070C, YKL090W, YOR364W, YIL100W, YJL200C, YNL174W, YLR162W, YER168C, YDR249C, YDL042C, YOR098C, YDR433W, YPL178W, YKL015W, YAR069C, YEL026W, YMR259C, YGR094W, YGL014W, YNL221C, YPL112C, YPR161C, YBR242W, YEL040W, YLR427W, YDL073W, YGR083C, YDR472W, YER049W, YPL226W, YOR254C, YPR175W, YPR190C, YMR185W, YNL123W, YBL014C, YNR038W, YLR419W, YOR188W, YER176W, YGR003W, YNL…	GO-BP	maturation of SSU-rRNA from tricistronic rRNA transcript (SSU-rRNA, 5.8S rRNA, LSU-rRNA) (GO:0000462)	6.03394e-16	33	343	9.62099	96	6359	1.50967	NOB1, NOP58, PWP2, UTP15, RIO1, DHR2, NAN1, NOP9, NOP7, KRI1, UTP23, UTP8, ESF2, DBP8, RRS1, UTP18, UTP10, SAS10, NOC4, ENP1, NOP14, RRP12, UTP25, RIO2, ECM16, EMG1, KRR1, RRP5, SNU13, UTP14, UTP4, PRP43, UTP13
signature-upregulated	YGR166W, YKL125W, YDR426C, YBL070C, YKL090W, YOR364W, YIL100W, YJL200C, YNL174W, YLR162W, YER168C, YDR249C, YDL042C, YOR098C, YDR433W, YPL178W, YKL015W, YAR069C, YEL026W, YMR259C, YGR094W, YGL014W, YNL221C, YPL112C, YPR161C, YBR242W, YEL040W, YLR427W, YDL073W, YGR083C, YDR472W, YER049W, YPL226W, YOR254C, YPR175W, YPR190C, YMR185W, YNL123W, YBL014C, YNR038W, YLR419W, YOR188W, YER176W, YGR003W, YNL…	GO-BP	maturation of SSU-rRNA (GO:0030490)	7.55005e-16	34	343	9.91254	103	6359	1.61975	NOB1, NOP58, PWP2, UTP15, RIO1, DHR2, NAN1, NOP9, NOP7, KRI1, UTP23, UTP8, ESF2, DBP8, RRS1, UTP18, UTP10, TSR4, SAS10, NOC4, ENP1, NOP14, RRP12, UTP25, RIO2, ECM16, EMG1, KRR1, RRP5, SNU13, UTP14, UTP4, PRP43, UTP13
signature-upregulated	YGR166W, YKL125W, YDR426C, YBL070C, YKL090W, YOR364W, YIL100W, YJL200C, YNL174W, YLR162W, YER168C, YDR249C, YDL042C, YOR098C, YDR433W, YPL178W, YKL015W, YAR069C, YEL026W, YMR259C, YGR094W, YGL014W, YNL221C, YPL112C, YPR161C, YBR242W, YEL040W, YLR427W, YDL073W, YGR083C, YDR472W, YER049W, YPL226W, YOR254C, YPR175W, YPR190C, YMR185W, YNL123W, YBL014C, YNR038W, YLR419W, YOR188W, YER176W, YGR003W, YNL…	GO-BP	gene expression (GO:0010467)	5.25424e-15	168	343	48.9796	1764	6359	27.7402	GCD2, NOP58, BMS1, SGV1, RPL8B, CCA1, TIF5, NAN1, NOP53, TRM5, DUS3, KRI1, TRZ1, GCD10, TMA7, BUD27, DBP8, TRM8, HIR2, RRS1, CSL4, RIA1, PRT1, CBC2, MAK11, HMS2, VAS1, RPA14, BRE2, DBP6, ATS1, SMM1, RIO2, HCA4, RPC34, NOP2, SNU13, CFD1, UTP4, NOB1, CTK3, RPC25, PWP2, SDO1, RBG2, MTR4, GCD14, ERB1, UTP15, ENP2, RIO1, RRP1, RRN6, NOP9, DBP3, UTP23, GCD11, UTP8, HAS1, TPA1, POP1, NOP56, TSR4, PRP19,…
signature-upregulated	YGR166W, YKL125W, YDR426C, YBL070C, YKL090W, YOR364W, YIL100W, YJL200C, YNL174W, YLR162W, YER168C, YDR249C, YDL042C, YOR098C, YDR433W, YPL178W, YKL015W, YAR069C, YEL026W, YMR259C, YGR094W, YGL014W, YNL221C, YPL112C, YPR161C, YBR242W, YEL040W, YLR427W, YDL073W, YGR083C, YDR472W, YER049W, YPL226W, YOR254C, YPR175W, YPR190C, YMR185W, YNL123W, YBL014C, YNR038W, YLR419W, YOR188W, YER176W, YGR003W, YNL…	GO-BP	cleavage involved in rRNA processing (GO:0000469)	7.05442e-14	26	343	7.58017	66	6359	1.0379	RNH70, SKI6, SAS10, NOC4, NOP58, PWP2, ENP1, RRP45, MTR4, NOP14, RRP6, NOP9, KRI1, UTP23, ESF2, DBP8, EMG1, UTP18, RRS1, UTP10, RRP5, KRR1, RRP42, UTP14, CSL4, UTP13
signature-upregulated	YGR166W, YKL125W, YDR426C, YBL070C, YKL090W, YOR364W, YIL100W, YJL200C, YNL174W, YLR162W, YER168C, YDR249C, YDL042C, YOR098C, YDR433W, YPL178W, YKL015W, YAR069C, YEL026W, YMR259C, YGR094W, YGL014W, YNL221C, YPL112C, YPR161C, YBR242W, YEL040W, YLR427W, YDL073W, YGR083C, YDR472W, YER049W, YPL226W, YOR254C, YPR175W, YPR190C, YMR185W, YNL123W, YBL014C, YNR038W, YLR419W, YOR188W, YER176W, YGR003W, YNL…	GO-BP	tRNA processing (GO:0008033)	3.15938e-12	31	343	9.0379	109	6359	1.71411	RNH70, SEN1, PUS7, TRM44, GCD14, LOS1, NCL1, CCA1, ATS1, TRM5, DUS3, SMM1, TRZ1, GCD10, TRM82, TAD3, IKI1, IKI3, TRM8, POP1, TRM112, RPP1, TRM3, CFD1, RIT1, TRM2, LHP1, PUS4, TAD2, SEN34, ELP2
signature-upregulated	YGR166W, YKL125W, YDR426C, YBL070C, YKL090W, YOR364W, YIL100W, YJL200C, YNL174W, YLR162W, YER168C, YDR249C, YDL042C, YOR098C, YDR433W, YPL178W, YKL015W, YAR069C, YEL026W, YMR259C, YGR094W, YGL014W, YNL221C, YPL112C, YPR161C, YBR242W, YEL040W, YLR427W, YDL073W, YGR083C, YDR472W, YER049W, YPL226W, YOR254C, YPR175W, YPR190C, YMR185W, YNL123W, YBL014C, YNR038W, YLR419W, YOR188W, YER176W, YGR003W, YNL…	GO-BP	nucleic acid phosphodiester bond hydrolysis (GO:0090305)	4.04327e-11	30	343	8.74636	111	6359	1.74556	RNH70, SKI6, SAS10, NOC4, NOP58, PWP2, ENP1, RRP45, MTR4, NOP14, RRP6, NOP9, KRI1, TRZ1, UTP23, ESF2, DBP8, EMG1, UTP18, RRS1, POP1, UTP10, RRP5, KRR1, RPP1, RRP42, UTP14, CSL4, UTP13, RNT1
signature-upregulated	YGR166W, YKL125W, YDR426C, YBL070C, YKL090W, YOR364W, YIL100W, YJL200C, YNL174W, YLR162W, YER168C, YDR249C, YDL042C, YOR098C, YDR433W, YPL178W, YKL015W, YAR069C, YEL026W, YMR259C, YGR094W, YGL014W, YNL221C, YPL112C, YPR161C, YBR242W, YEL040W, YLR427W, YDL073W, YGR083C, YDR472W, YER049W, YPL226W, YOR254C, YPR175W, YPR190C, YMR185W, YNL123W, YBL014C, YNR038W, YLR419W, YOR188W, YER176W, YGR003W, YNL…	GO-BP	endonucleolytic cleavage in ITS1 to separate SSU-rRNA from 5.8S rRNA and LSU-rRNA from tricistronic rRNA transcript (SSU-rRNA, 5.8S rRNA, LSU-rRNA) (GO:0000447)	8.7424e-11	19	343	5.53936	43	6359	0.676207	SAS10, NOC4, NOP58, PWP2, ENP1, NOP14, NOP9, KRI1, UTP23, DBP8, ESF2, EMG1, UTP18, RRS1, UTP10, KRR1, RRP5, UTP14, UTP13
signature-upregulated	YGR166W, YKL125W, YDR426C, YBL070C, YKL090W, YOR364W, YIL100W, YJL200C, YNL174W, YLR162W, YER168C, YDR249C, YDL042C, YOR098C, YDR433W, YPL178W, YKL015W, YAR069C, YEL026W, YMR259C, YGR094W, YGL014W, YNL221C, YPL112C, YPR161C, YBR242W, YEL040W, YLR427W, YDL073W, YGR083C, YDR472W, YER049W, YPL226W, YOR254C, YPR175W, YPR190C, YMR185W, YNL123W, YBL014C, YNR038W, YLR419W, YOR188W, YER176W, YGR003W, YNL…	GO-BP	endonucleolytic cleavage involved in rRNA processing (GO:0000478)	1.46394e-10	19	343	5.53936	44	6359	0.691933	SAS10, NOC4, NOP58, PWP2, ENP1, NOP14, NOP9, KRI1, UTP23, DBP8, ESF2, EMG1, UTP18, RRS1, UTP10, KRR1, RRP5, UTP14, UTP13
signature-upregulated	YGR166W, YKL125W, YDR426C, YBL070C, YKL090W, YOR364W, YIL100W, YJL200C, YNL174W, YLR162W, YER168C, YDR249C, YDL042C, YOR098C, YDR433W, YPL178W, YKL015W, YAR069C, YEL026W, YMR259C, YGR094W, YGL014W, YNL221C, YPL112C, YPR161C, YBR242W, YEL040W, YLR427W, YDL073W, YGR083C, YDR472W, YER049W, YPL226W, YOR254C, YPR175W, YPR190C, YMR185W, YNL123W, YBL014C, YNR038W, YLR419W, YOR188W, YER176W, YGR003W, YNL…	GO-BP	endonucleolytic cleavage of tricistronic rRNA transcript (SSU-rRNA, 5.8S rRNA, LSU-rRNA) (GO:0000479)	1.46394e-10	19	343	5.53936	44	6359	0.691933	SAS10, NOC4, NOP58, PWP2, ENP1, NOP14, NOP9, KRI1, UTP23, DBP8, ESF2, EMG1, UTP18, RRS1, UTP10, KRR1, RRP5, UTP14, UTP13
signature-upregulated	YGR166W, YKL125W, YDR426C, YBL070C, YKL090W, YOR364W, YIL100W, YJL200C, YNL174W, YLR162W, YER168C, YDR249C, YDL042C, YOR098C, YDR433W, YPL178W, YKL015W, YAR069C, YEL026W, YMR259C, YGR094W, YGL014W, YNL221C, YPL112C, YPR161C, YBR242W, YEL040W, YLR427W, YDL073W, YGR083C, YDR472W, YER049W, YPL226W, YOR254C, YPR175W, YPR190C, YMR185W, YNL123W, YBL014C, YNR038W, YLR419W, YOR188W, YER176W, YGR003W, YNL…	GO-BP	endonucleolytic cleavage in 5'-ETS of tricistronic rRNA transcript (SSU-rRNA, 5.8S rRNA, LSU-rRNA) (GO:0000480)	1.98741e-09	15	343	4.37318	29	6359	0.456047	NOP9, SAS10, NOC4, UTP23, NOP58, PWP2, ESF2, DBP8, NOP14, UTP18, EMG1, UTP10, RRP5, UTP14, UTP13
signature-upregulated	YGR166W, YKL125W, YDR426C, YBL070C, YKL090W, YOR364W, YIL100W, YJL200C, YNL174W, YLR162W, YER168C, YDR249C, YDL042C, YOR098C, YDR433W, YPL178W, YKL015W, YAR069C, YEL026W, YMR259C, YGR094W, YGL014W, YNL221C, YPL112C, YPR161C, YBR242W, YEL040W, YLR427W, YDL073W, YGR083C, YDR472W, YER049W, YPL226W, YOR254C, YPR175W, YPR190C, YMR185W, YNL123W, YBL014C, YNR038W, YLR419W, YOR188W, YER176W, YGR003W, YNL…	GO-BP	tRNA modification (GO:0006400)	2.71405e-09	22	343	6.41399	69	6359	1.08508	PUS7, TRM44, GCD14, NCL1, ATS1, TRM5, DUS3, SMM1, GCD10, TRM82, TAD3, IKI1, IKI3, TRM8, TRM112, RIT1, CFD1, TRM3, TRM2, PUS4, TAD2, ELP2
signature-upregulated	YGR166W, YKL125W, YDR426C, YBL070C, YKL090W, YOR364W, YIL100W, YJL200C, YNL174W, YLR162W, YER168C, YDR249C, YDL042C, YOR098C, YDR433W, YPL178W, YKL015W, YAR069C, YEL026W, YMR259C, YGR094W, YGL014W, YNL221C, YPL112C, YPR161C, YBR242W, YEL040W, YLR427W, YDL073W, YGR083C, YDR472W, YER049W, YPL226W, YOR254C, YPR175W, YPR190C, YMR185W, YNL123W, YBL014C, YNR038W, YLR419W, YOR188W, YER176W, YGR003W, YNL…	GO-BP	endonucleolytic cleavage to generate mature 5'-end of SSU-rRNA from (SSU-rRNA, 5.8S rRNA, LSU-rRNA) (GO:0000472)	1.24907e-08	15	343	4.37318	32	6359	0.503224	NOP9, SAS10, NOC4, UTP23, NOP58, PWP2, ESF2, DBP8, NOP14, UTP18, EMG1, UTP10, RRP5, UTP14, UTP13
signature-upregulated	YGR166W, YKL125W, YDR426C, YBL070C, YKL090W, YOR364W, YIL100W, YJL200C, YNL174W, YLR162W, YER168C, YDR249C, YDL042C, YOR098C, YDR433W, YPL178W, YKL015W, YAR069C, YEL026W, YMR259C, YGR094W, YGL014W, YNL221C, YPL112C, YPR161C, YBR242W, YEL040W, YLR427W, YDL073W, YGR083C, YDR472W, YER049W, YPL226W, YOR254C, YPR175W, YPR190C, YMR185W, YNL123W, YBL014C, YNR038W, YLR419W, YOR188W, YER176W, YGR003W, YNL…	GO-BP	rRNA 5'-end processing (GO:0000967)	2.17908e-08	15	343	4.37318	33	6359	0.51895	NOP9, SAS10, NOC4, UTP23, NOP58, PWP2, ESF2, DBP8, NOP14, UTP18, EMG1, UTP10, RRP5, UTP14, UTP13
signature-upregulated	YGR166W, YKL125W, YDR426C, YBL070C, YKL090W, YOR364W, YIL100W, YJL200C, YNL174W, YLR162W, YER168C, YDR249C, YDL042C, YOR098C, YDR433W, YPL178W, YKL015W, YAR069C, YEL026W, YMR259C, YGR094W, YGL014W, YNL221C, YPL112C, YPR161C, YBR242W, YEL040W, YLR427W, YDL073W, YGR083C, YDR472W, YER049W, YPL226W, YOR254C, YPR175W, YPR190C, YMR185W, YNL123W, YBL014C, YNR038W, YLR419W, YOR188W, YER176W, YGR003W, YNL…	GO-BP	ncRNA 5'-end processing (GO:0034471)	2.17908e-08	15	343	4.37318	33	6359	0.51895	NOP9, SAS10, NOC4, UTP23, NOP58, PWP2, ESF2, DBP8, NOP14, UTP18, EMG1, UTP10, RRP5, UTP14, UTP13
signature-upregulated	YGR166W, YKL125W, YDR426C, YBL070C, YKL090W, YOR364W, YIL100W, YJL200C, YNL174W, YLR162W, YER168C, YDR249C, YDL042C, YOR098C, YDR433W, YPL178W, YKL015W, YAR069C, YEL026W, YMR259C, YGR094W, YGL014W, YNL221C, YPL112C, YPR161C, YBR242W, YEL040W, YLR427W, YDL073W, YGR083C, YDR472W, YER049W, YPL226W, YOR254C, YPR175W, YPR190C, YMR185W, YNL123W, YBL014C, YNR038W, YLR419W, YOR188W, YER176W, YGR003W, YNL…	GO-BP	RNA 5'-end processing (GO:0000966)	3.7106e-08	15	343	4.37318	34	6359	0.534675	NOP9, SAS10, NOC4, UTP23, NOP58, PWP2, ESF2, DBP8, NOP14, UTP18, EMG1, UTP10, RRP5, UTP14, UTP13
signature-upregulated	YGR166W, YKL125W, YDR426C, YBL070C, YKL090W, YOR364W, YIL100W, YJL200C, YNL174W, YLR162W, YER168C, YDR249C, YDL042C, YOR098C, YDR433W, YPL178W, YKL015W, YAR069C, YEL026W, YMR259C, YGR094W, YGL014W, YNL221C, YPL112C, YPR161C, YBR242W, YEL040W, YLR427W, YDL073W, YGR083C, YDR472W, YER049W, YPL226W, YOR254C, YPR175W, YPR190C, YMR185W, YNL123W, YBL014C, YNR038W, YLR419W, YOR188W, YER176W, YGR003W, YNL…	GO-BP	ribosome assembly (GO:0042255)	8.04802e-07	18	343	5.24781	60	6359	0.943545	NOC2, DRS1, MAK21, BMS1, MAK11, NIP7, YVH1, BRX1, TIF5, DBP6, DBP3, RIX1, ESF2, MRT4, SPB4, REX4, DBP9, LSG1
signature-upregulated	YGR166W, YKL125W, YDR426C, YBL070C, YKL090W, YOR364W, YIL100W, YJL200C, YNL174W, YLR162W, YER168C, YDR249C, YDL042C, YOR098C, YDR433W, YPL178W, YKL015W, YAR069C, YEL026W, YMR259C, YGR094W, YGL014W, YNL221C, YPL112C, YPR161C, YBR242W, YEL040W, YLR427W, YDL073W, YGR083C, YDR472W, YER049W, YPL226W, YOR254C, YPR175W, YPR190C, YMR185W, YNL123W, YBL014C, YNR038W, YLR419W, YOR188W, YER176W, YGR003W, YNL…	GO-BP	ribosomal subunit export from nucleus (GO:0000054)	8.96108e-07	15	343	4.37318	41	6359	0.644755	NOC2, ECM1, NOP9, RIX1, NMD3, NUG1, SDA1, SDO1, RRS1, RIX7, ZUO1, BCP1, NOP53, LSG1, NUP1
signature-upregulated	YGR166W, YKL125W, YDR426C, YBL070C, YKL090W, YOR364W, YIL100W, YJL200C, YNL174W, YLR162W, YER168C, YDR249C, YDL042C, YOR098C, YDR433W, YPL178W, YKL015W, YAR069C, YEL026W, YMR259C, YGR094W, YGL014W, YNL221C, YPL112C, YPR161C, YBR242W, YEL040W, YLR427W, YDL073W, YGR083C, YDR472W, YER049W, YPL226W, YOR254C, YPR175W, YPR190C, YMR185W, YNL123W, YBL014C, YNR038W, YLR419W, YOR188W, YER176W, YGR003W, YNL…	GO-BP	ribosome localization (GO:0033750)	8.96108e-07	15	343	4.37318	41	6359	0.644755	NOC2, ECM1, NOP9, RIX1, NMD3, NUG1, SDA1, SDO1, RRS1, RIX7, ZUO1, BCP1, NOP53, LSG1, NUP1
signature-upregulated	YGR166W, YKL125W, YDR426C, YBL070C, YKL090W, YOR364W, YIL100W, YJL200C, YNL174W, YLR162W, YER168C, YDR249C, YDL042C, YOR098C, YDR433W, YPL178W, YKL015W, YAR069C, YEL026W, YMR259C, YGR094W, YGL014W, YNL221C, YPL112C, YPR161C, YBR242W, YEL040W, YLR427W, YDL073W, YGR083C, YDR472W, YER049W, YPL226W, YOR254C, YPR175W, YPR190C, YMR185W, YNL123W, YBL014C, YNR038W, YLR419W, YOR188W, YER176W, YGR003W, YNL…	GO-BP	establishment of ribosome localization (GO:0033753)	8.96108e-07	15	343	4.37318	41	6359	0.644755	NOC2, ECM1, NOP9, RIX1, NMD3, NUG1, SDA1, SDO1, RRS1, RIX7, ZUO1, BCP1, NOP53, LSG1, NUP1
signature-upregulated	YGR166W, YKL125W, YDR426C, YBL070C, YKL090W, YOR364W, YIL100W, YJL200C, YNL174W, YLR162W, YER168C, YDR249C, YDL042C, YOR098C, YDR433W, YPL178W, YKL015W, YAR069C, YEL026W, YMR259C, YGR094W, YGL014W, YNL221C, YPL112C, YPR161C, YBR242W, YEL040W, YLR427W, YDL073W, YGR083C, YDR472W, YER049W, YPL226W, YOR254C, YPR175W, YPR190C, YMR185W, YNL123W, YBL014C, YNR038W, YLR419W, YOR188W, YER176W, YGR003W, YNL…	GO-BP	ribonucleoprotein complex localization (GO:0071166)	8.96108e-07	15	343	4.37318	41	6359	0.644755	NOC2, ECM1, NOP9, RIX1, NMD3, NUG1, SDA1, SDO1, RRS1, RIX7, ZUO1, BCP1, NOP53, LSG1, NUP1
signature-upregulated	YGR166W, YKL125W, YDR426C, YBL070C, YKL090W, YOR364W, YIL100W, YJL200C, YNL174W, YLR162W, YER168C, YDR249C, YDL042C, YOR098C, YDR433W, YPL178W, YKL015W, YAR069C, YEL026W, YMR259C, YGR094W, YGL014W, YNL221C, YPL112C, YPR161C, YBR242W, YEL040W, YLR427W, YDL073W, YGR083C, YDR472W, YER049W, YPL226W, YOR254C, YPR175W, YPR190C, YMR185W, YNL123W, YBL014C, YNR038W, YLR419W, YOR188W, YER176W, YGR003W, YNL…	GO-BP	ribonucleoprotein complex export from nucleus (GO:0071426)	8.96108e-07	15	343	4.37318	41	6359	0.644755	NOC2, ECM1, NOP9, RIX1, NMD3, NUG1, SDA1, SDO1, RRS1, RIX7, ZUO1, BCP1, NOP53, LSG1, NUP1
signature-upregulated	YGR166W, YKL125W, YDR426C, YBL070C, YKL090W, YOR364W, YIL100W, YJL200C, YNL174W, YLR162W, YER168C, YDR249C, YDL042C, YOR098C, YDR433W, YPL178W, YKL015W, YAR069C, YEL026W, YMR259C, YGR094W, YGL014W, YNL221C, YPL112C, YPR161C, YBR242W, YEL040W, YLR427W, YDL073W, YGR083C, YDR472W, YER049W, YPL226W, YOR254C, YPR175W, YPR190C, YMR185W, YNL123W, YBL014C, YNR038W, YLR419W, YOR188W, YER176W, YGR003W, YNL…	GO-BP	rRNA-containing ribonucleoprotein complex export from nucleus (GO:0071428)	8.96108e-07	15	343	4.37318	41	6359	0.644755	NOC2, ECM1, NOP9, RIX1, NMD3, NUG1, SDA1, SDO1, RRS1, RIX7, ZUO1, BCP1, NOP53, LSG1, NUP1
signature-upregulated	YGR166W, YKL125W, YDR426C, YBL070C, YKL090W, YOR364W, YIL100W, YJL200C, YNL174W, YLR162W, YER168C, YDR249C, YDL042C, YOR098C, YDR433W, YPL178W, YKL015W, YAR069C, YEL026W, YMR259C, YGR094W, YGL014W, YNL221C, YPL112C, YPR161C, YBR242W, YEL040W, YLR427W, YDL073W, YGR083C, YDR472W, YER049W, YPL226W, YOR254C, YPR175W, YPR190C, YMR185W, YNL123W, YBL014C, YNR038W, YLR419W, YOR188W, YER176W, YGR003W, YNL…	GO-BP	cellular macromolecule metabolic process (GO:0044260)	2.80664e-06	205	343	59.7668	2830	6359	44.5039	GCD2, NOP58, BMS1, SGV1, RIF1, RPL8B, RKM2, CCA1, TIF5, NAN1, NOP53, TRM5, DUS3, KRI1, TRZ1, GCD10, SGD1, TMA7, BUD27, DBP8, TRM8, HIR2, HOC1, RRS1, RKM3, CSL4, YEH2, YDJ1, RIA1, SKT5, PRT1, CBC2, MAK11, HMS2, YVH1, VAS1, RPA14, BRE2, DBP6, ATS1, SMM1, CUL3, RIO2, CCT2, HCA4, RPC34, NOP2, SNU13, CFD1, UTP4, OGG1, FOB1, NOB1, CTK3, RPC25, PWP2, SDO1, RBG2, MTR4, GCD14, ERB1, UTP15, NAT4, ENP2, RIO…
signature-upregulated	YGR166W, YKL125W, YDR426C, YBL070C, YKL090W, YOR364W, YIL100W, YJL200C, YNL174W, YLR162W, YER168C, YDR249C, YDL042C, YOR098C, YDR433W, YPL178W, YKL015W, YAR069C, YEL026W, YMR259C, YGR094W, YGL014W, YNL221C, YPL112C, YPR161C, YBR242W, YEL040W, YLR427W, YDL073W, YGR083C, YDR472W, YER049W, YPL226W, YOR254C, YPR175W, YPR190C, YMR185W, YNL123W, YBL014C, YNR038W, YLR419W, YOR188W, YER176W, YGR003W, YNL…	GO-BP	ribosomal large subunit assembly (GO:0000027)	2.916e-06	14	343	4.08163	38	6359	0.597578	DRS1, DBP3, RIX1, MAK21, MAK11, NIP7, YVH1, BRX1, SPB4, MRT4, REX4, DBP6, LSG1, DBP9
signature-upregulated	YGR166W, YKL125W, YDR426C, YBL070C, YKL090W, YOR364W, YIL100W, YJL200C, YNL174W, YLR162W, YER168C, YDR249C, YDL042C, YOR098C, YDR433W, YPL178W, YKL015W, YAR069C, YEL026W, YMR259C, YGR094W, YGL014W, YNL221C, YPL112C, YPR161C, YBR242W, YEL040W, YLR427W, YDL073W, YGR083C, YDR472W, YER049W, YPL226W, YOR254C, YPR175W, YPR190C, YMR185W, YNL123W, YBL014C, YNR038W, YLR419W, YOR188W, YER176W, YGR003W, YNL…	GO-BP	macromolecule metabolic process (GO:0043170)	4.38508e-06	208	343	60.6414	2898	6359	45.5732	GCD2, NOP58, BMS1, SGV1, RIF1, MKC7, RPL8B, RKM2, CCA1, TIF5, NAN1, NOP53, TRM5, DUS3, KRI1, TRZ1, GCD10, SGD1, TMA7, BUD27, DBP8, TRM8, HIR2, HOC1, RRS1, RKM3, CSL4, YEH2, YDJ1, RIA1, SKT5, PRT1, CBC2, MAK11, HMS2, YVH1, VAS1, RPA14, BRE2, DBP6, ATS1, SMM1, CUL3, RIO2, CCT2, HCA4, RPC34, NOP2, SNU13, CFD1, UTP4, OGG1, FOB1, NOB1, CTK3, RPC25, PWP2, SDO1, RBG2, MTR4, GCD14, ERB1, UTP15, NAT4, ENP…
signature-upregulated	YGR166W, YKL125W, YDR426C, YBL070C, YKL090W, YOR364W, YIL100W, YJL200C, YNL174W, YLR162W, YER168C, YDR249C, YDL042C, YOR098C, YDR433W, YPL178W, YKL015W, YAR069C, YEL026W, YMR259C, YGR094W, YGL014W, YNL221C, YPL112C, YPR161C, YBR242W, YEL040W, YLR427W, YDL073W, YGR083C, YDR472W, YER049W, YPL226W, YOR254C, YPR175W, YPR190C, YMR185W, YNL123W, YBL014C, YNR038W, YLR419W, YOR188W, YER176W, YGR003W, YNL…	GO-BP	cellular component organization or biogenesis at cellular level (GO:0071841)	0.000101504	154	343	44.898	2026	6359	31.8604	NOP58, BMS1, RIF1, MKC7, RPL8B, TIF5, NAN1, NOP53, KRI1, SGD1, SHQ1, ALB1, BUD27, SPO77, DBP8, HIR2, HOC1, RRS1, RIX7, BRR6, POM34, CSL4, REI1, LSG1, YEH2, YDJ1, RIA1, SKT5, MAK11, YVH1, ARX1, BRE2, DBP6, ATS1, RIO2, HCA4, NOP2, SNU13, UTP4, FOB1, NOB1, PWP2, SDO1, MTR4, ERB1, UTP15, NAT4, ENP2, RIO1, RRP1, POM152, KRE33, EMW1, NOP9, DBP3, UTP23, SPO19, UTP8, HAS1, TPA1, POP1, NOP56, TAH11, TSR4,…
signature-upregulated	YGR166W, YKL125W, YDR426C, YBL070C, YKL090W, YOR364W, YIL100W, YJL200C, YNL174W, YLR162W, YER168C, YDR249C, YDL042C, YOR098C, YDR433W, YPL178W, YKL015W, YAR069C, YEL026W, YMR259C, YGR094W, YGL014W, YNL221C, YPL112C, YPR161C, YBR242W, YEL040W, YLR427W, YDL073W, YGR083C, YDR472W, YER049W, YPL226W, YOR254C, YPR175W, YPR190C, YMR185W, YNL123W, YBL014C, YNR038W, YLR419W, YOR188W, YER176W, YGR003W, YNL…	GO-BP	tRNA methylation (GO:0030488)	0.000144111	9	343	2.62391	19	6359	0.298789	GCD10, TRM82, TRM44, TRM8, GCD14, TRM112, TRM3, NCL1, TRM5
signature-upregulated	YGR166W, YKL125W, YDR426C, YBL070C, YKL090W, YOR364W, YIL100W, YJL200C, YNL174W, YLR162W, YER168C, YDR249C, YDL042C, YOR098C, YDR433W, YPL178W, YKL015W, YAR069C, YEL026W, YMR259C, YGR094W, YGL014W, YNL221C, YPL112C, YPR161C, YBR242W, YEL040W, YLR427W, YDL073W, YGR083C, YDR472W, YER049W, YPL226W, YOR254C, YPR175W, YPR190C, YMR185W, YNL123W, YBL014C, YNR038W, YLR419W, YOR188W, YER176W, YGR003W, YNL…	GO-BP	organelle assembly (GO:0070925)	0.000207093	18	343	5.24781	83	6359	1.30524	NOC2, DRS1, MAK21, BMS1, MAK11, NIP7, YVH1, BRX1, TIF5, DBP6, DBP3, RIX1, ESF2, MRT4, SPB4, REX4, DBP9, LSG1
signature-upregulated	YGR166W, YKL125W, YDR426C, YBL070C, YKL090W, YOR364W, YIL100W, YJL200C, YNL174W, YLR162W, YER168C, YDR249C, YDL042C, YOR098C, YDR433W, YPL178W, YKL015W, YAR069C, YEL026W, YMR259C, YGR094W, YGL014W, YNL221C, YPL112C, YPR161C, YBR242W, YEL040W, YLR427W, YDL073W, YGR083C, YDR472W, YER049W, YPL226W, YOR254C, YPR175W, YPR190C, YMR185W, YNL123W, YBL014C, YNR038W, YLR419W, YOR188W, YER176W, YGR003W, YNL…	GO-BP	ribonucleoprotein complex subunit organization (GO:0071826)	0.000208215	23	343	6.70554	129	6359	2.02862	NOC2, DRS1, MAK21, BMS1, MAK11, NIP7, BRX1, YVH1, TIF5, DBP6, HSH155, SHQ1, DBP3, RIX1, BUD27, ESF2, SPB4, PRP19, MRT4, REX4, PRP43, DBP9, LSG1
signature-upregulated	YGR166W, YKL125W, YDR426C, YBL070C, YKL090W, YOR364W, YIL100W, YJL200C, YNL174W, YLR162W, YER168C, YDR249C, YDL042C, YOR098C, YDR433W, YPL178W, YKL015W, YAR069C, YEL026W, YMR259C, YGR094W, YGL014W, YNL221C, YPL112C, YPR161C, YBR242W, YEL040W, YLR427W, YDL073W, YGR083C, YDR472W, YER049W, YPL226W, YOR254C, YPR175W, YPR190C, YMR185W, YNL123W, YBL014C, YNR038W, YLR419W, YOR188W, YER176W, YGR003W, YNL…	GO-BP	snRNA processing (GO:0016180)	0.000220779	8	343	2.33236	15	6359	0.235886	RRP6, RNH70, SKI6, SEN1, PAP2, RRP45, MTR4, RNT1
signature-upregulated	YGR166W, YKL125W, YDR426C, YBL070C, YKL090W, YOR364W, YIL100W, YJL200C, YNL174W, YLR162W, YER168C, YDR249C, YDL042C, YOR098C, YDR433W, YPL178W, YKL015W, YAR069C, YEL026W, YMR259C, YGR094W, YGL014W, YNL221C, YPL112C, YPR161C, YBR242W, YEL040W, YLR427W, YDL073W, YGR083C, YDR472W, YER049W, YPL226W, YOR254C, YPR175W, YPR190C, YMR185W, YNL123W, YBL014C, YNR038W, YLR419W, YOR188W, YER176W, YGR003W, YNL…	GO-BP	nucleocytoplasmic transport (GO:0006913)	0.000241796	25	343	7.28863	150	6359	2.35886	NOC2, ECM1, KAP123, KAP104, NUG1, SDA1, SDO1, LOS1, POM152, ZUO1, BCP1, NEW1, NOP53, NOP9, RIX1, NMD3, UTP8, RIX7, RRS1, POM34, BRR6, REI1, LSG1, NAB2, NUP1
signature-upregulated	YGR166W, YKL125W, YDR426C, YBL070C, YKL090W, YOR364W, YIL100W, YJL200C, YNL174W, YLR162W, YER168C, YDR249C, YDL042C, YOR098C, YDR433W, YPL178W, YKL015W, YAR069C, YEL026W, YMR259C, YGR094W, YGL014W, YNL221C, YPL112C, YPR161C, YBR242W, YEL040W, YLR427W, YDL073W, YGR083C, YDR472W, YER049W, YPL226W, YOR254C, YPR175W, YPR190C, YMR185W, YNL123W, YBL014C, YNR038W, YLR419W, YOR188W, YER176W, YGR003W, YNL…	GO-BP	nuclear transport (GO:0051169)	0.000241796	25	343	7.28863	150	6359	2.35886	NOC2, ECM1, KAP123, KAP104, NUG1, SDA1, SDO1, LOS1, POM152, ZUO1, BCP1, NEW1, NOP53, NOP9, RIX1, NMD3, UTP8, RIX7, RRS1, POM34, BRR6, REI1, LSG1, NAB2, NUP1
signature-upregulated	YGR166W, YKL125W, YDR426C, YBL070C, YKL090W, YOR364W, YIL100W, YJL200C, YNL174W, YLR162W, YER168C, YDR249C, YDL042C, YOR098C, YDR433W, YPL178W, YKL015W, YAR069C, YEL026W, YMR259C, YGR094W, YGL014W, YNL221C, YPL112C, YPR161C, YBR242W, YEL040W, YLR427W, YDL073W, YGR083C, YDR472W, YER049W, YPL226W, YOR254C, YPR175W, YPR190C, YMR185W, YNL123W, YBL014C, YNR038W, YLR419W, YOR188W, YER176W, YGR003W, YNL…	GO-BP	ribonucleoprotein complex assembly (GO:0022618)	0.000415338	22	343	6.41399	124	6359	1.94999	NOC2, DRS1, MAK21, BMS1, MAK11, NIP7, BRX1, YVH1, TIF5, DBP6, HSH155, SHQ1, DBP3, RIX1, BUD27, ESF2, SPB4, MRT4, PRP19, REX4, DBP9, LSG1
signature-upregulated	YGR166W, YKL125W, YDR426C, YBL070C, YKL090W, YOR364W, YIL100W, YJL200C, YNL174W, YLR162W, YER168C, YDR249C, YDL042C, YOR098C, YDR433W, YPL178W, YKL015W, YAR069C, YEL026W, YMR259C, YGR094W, YGL014W, YNL221C, YPL112C, YPR161C, YBR242W, YEL040W, YLR427W, YDL073W, YGR083C, YDR472W, YER049W, YPL226W, YOR254C, YPR175W, YPR190C, YMR185W, YNL123W, YBL014C, YNR038W, YLR419W, YOR188W, YER176W, YGR003W, YNL…	GO-BP	cellular component organization or biogenesis (GO:0071840)	0.000618186	157	343	45.7726	2131	6359	33.5116	NOP58, BMS1, RIF1, MKC7, RPL8B, TIF5, NAN1, NOP53, KRI1, SGD1, SHQ1, ALB1, BUD27, SPO77, DBP8, HIR2, HOC1, RRS1, RIX7, BRR6, POM34, CSL4, REI1, LSG1, YEH2, YDJ1, RIA1, SKT5, MAK11, YVH1, RPA14, ARX1, BRE2, DBP6, ATS1, RIO2, HCA4, NOP2, SNU13, TCA17, UTP4, FOB1, NOB1, PWP2, SDO1, MTR4, ERB1, UTP15, NAT4, ENP2, RIO1, RRP1, POM152, KRE33, EMW1, NOP9, DBP3, UTP23, SPO19, UTP8, HAS1, TPA1, POP1, NOP56…
signature-upregulated	YGR166W, YKL125W, YDR426C, YBL070C, YKL090W, YOR364W, YIL100W, YJL200C, YNL174W, YLR162W, YER168C, YDR249C, YDL042C, YOR098C, YDR433W, YPL178W, YKL015W, YAR069C, YEL026W, YMR259C, YGR094W, YGL014W, YNL221C, YPL112C, YPR161C, YBR242W, YEL040W, YLR427W, YDL073W, YGR083C, YDR472W, YER049W, YPL226W, YOR254C, YPR175W, YPR190C, YMR185W, YNL123W, YBL014C, YNR038W, YLR419W, YOR188W, YER176W, YGR003W, YNL…	GO-BP	methylation (GO:0032259)	0.000634756	23	343	6.70554	137	6359	2.15443	TRM44, YMR321C, GCD14, RKM2, NCL1, BRE2, SEE1, TRM5, MTQ2, GCD10, TRM82, TRM8, EMG1, HPM1, RKM3, TRM112, NOP2, RRP8, TRM3, SAM4, TRM2, RMT2, DIM1
signature-upregulated	YGR166W, YKL125W, YDR426C, YBL070C, YKL090W, YOR364W, YIL100W, YJL200C, YNL174W, YLR162W, YER168C, YDR249C, YDL042C, YOR098C, YDR433W, YPL178W, YKL015W, YAR069C, YEL026W, YMR259C, YGR094W, YGL014W, YNL221C, YPL112C, YPR161C, YBR242W, YEL040W, YLR427W, YDL073W, YGR083C, YDR472W, YER049W, YPL226W, YOR254C, YPR175W, YPR190C, YMR185W, YNL123W, YBL014C, YNR038W, YLR419W, YOR188W, YER176W, YGR003W, YNL…	GO-BP	primary metabolic process (GO:0044238)	0.000807424	239	343	69.6793	3653	6359	57.4461	GCD2, NOP58, BMS1, SGV1, APT1, RIF1, MKC7, RPL8B, RKM2, CCA1, TIF5, NAN1, NOP53, TRM5, DUS3, KRI1, TRZ1, GCD10, SGD1, TMA7, BUD27, DBP8, TRM8, HIR2, HOC1, RRS1, RKM3, BRR6, CSL4, ASP1, AAT1, YEH2, YDJ1, RIA1, SKT5, PRT1, CBC2, MAK11, HMS2, YVH1, VAS1, RPA14, BRE2, DBP6, ATS1, SMM1, ATF2, CUL3, RIO2, CCT2, HCA4, RPC34, DAS2, NOP2, SAM4, SNU13, CFD1, UTP4, SAM1, OGG1, FOB1, NOB1, CTK3, RPC25, ATM1,…
signature-upregulated	YGR166W, YKL125W, YDR426C, YBL070C, YKL090W, YOR364W, YIL100W, YJL200C, YNL174W, YLR162W, YER168C, YDR249C, YDL042C, YOR098C, YDR433W, YPL178W, YKL015W, YAR069C, YEL026W, YMR259C, YGR094W, YGL014W, YNL221C, YPL112C, YPR161C, YBR242W, YEL040W, YLR427W, YDL073W, YGR083C, YDR472W, YER049W, YPL226W, YOR254C, YPR175W, YPR190C, YMR185W, YNL123W, YBL014C, YNR038W, YLR419W, YOR188W, YER176W, YGR003W, YNL…	GO-BP	ribosomal large subunit export from nucleus (GO:0000055)	0.00105096	9	343	2.62391	23	6359	0.361692	ECM1, NMD3, NUG1, SDA1, RRS1, RIX7, BCP1, NOP53, NUP1
signature-upregulated	YGR166W, YKL125W, YDR426C, YBL070C, YKL090W, YOR364W, YIL100W, YJL200C, YNL174W, YLR162W, YER168C, YDR249C, YDL042C, YOR098C, YDR433W, YPL178W, YKL015W, YAR069C, YEL026W, YMR259C, YGR094W, YGL014W, YNL221C, YPL112C, YPR161C, YBR242W, YEL040W, YLR427W, YDL073W, YGR083C, YDR472W, YER049W, YPL226W, YOR254C, YPR175W, YPR190C, YMR185W, YNL123W, YBL014C, YNR038W, YLR419W, YOR188W, YER176W, YGR003W, YNL…	GO-BP	snRNA 3'-end processing (GO:0034472)	0.00117215	7	343	2.04082	13	6359	0.204435	RRP6, RNH70, SKI6, PAP2, RRP45, MTR4, RNT1
signature-upregulated	YGR166W, YKL125W, YDR426C, YBL070C, YKL090W, YOR364W, YIL100W, YJL200C, YNL174W, YLR162W, YER168C, YDR249C, YDL042C, YOR098C, YDR433W, YPL178W, YKL015W, YAR069C, YEL026W, YMR259C, YGR094W, YGL014W, YNL221C, YPL112C, YPR161C, YBR242W, YEL040W, YLR427W, YDL073W, YGR083C, YDR472W, YER049W, YPL226W, YOR254C, YPR175W, YPR190C, YMR185W, YNL123W, YBL014C, YNR038W, YLR419W, YOR188W, YER176W, YGR003W, YNL…	GO-BP	U5 snRNA 3'-end processing (GO:0034476)	0.0012497	6	343	1.74927	9	6359	0.141532	RRP6, RNH70, SKI6, RRP45, MTR4, RNT1
signature-upregulated	YGR166W, YKL125W, YDR426C, YBL070C, YKL090W, YOR364W, YIL100W, YJL200C, YNL174W, YLR162W, YER168C, YDR249C, YDL042C, YOR098C, YDR433W, YPL178W, YKL015W, YAR069C, YEL026W, YMR259C, YGR094W, YGL014W, YNL221C, YPL112C, YPR161C, YBR242W, YEL040W, YLR427W, YDL073W, YGR083C, YDR472W, YER049W, YPL226W, YOR254C, YPR175W, YPR190C, YMR185W, YNL123W, YBL014C, YNR038W, YLR419W, YOR188W, YER176W, YGR003W, YNL…	GO-BP	snRNA metabolic process (GO:0016073)	0.00160236	9	343	2.62391	24	6359	0.377418	RRP6, RNH70, SKI6, SEN1, PUS7, PAP2, RRP45, MTR4, RNT1
signature-upregulated	YGR166W, YKL125W, YDR426C, YBL070C, YKL090W, YOR364W, YIL100W, YJL200C, YNL174W, YLR162W, YER168C, YDR249C, YDL042C, YOR098C, YDR433W, YPL178W, YKL015W, YAR069C, YEL026W, YMR259C, YGR094W, YGL014W, YNL221C, YPL112C, YPR161C, YBR242W, YEL040W, YLR427W, YDL073W, YGR083C, YDR472W, YER049W, YPL226W, YOR254C, YPR175W, YPR190C, YMR185W, YNL123W, YBL014C, YNR038W, YLR419W, YOR188W, YER176W, YGR003W, YNL…	GO-BP	ncRNA 3'-end processing (GO:0043628)	0.00167084	11	343	3.207	37	6359	0.581852	RRP6, RNH70, SKI6, TRZ1, PAP2, RRP45, MTR4, RRP42, CCA1, CSL4, RNT1
signature-upregulated	YGR166W, YKL125W, YDR426C, YBL070C, YKL090W, YOR364W, YIL100W, YJL200C, YNL174W, YLR162W, YER168C, YDR249C, YDL042C, YOR098C, YDR433W, YPL178W, YKL015W, YAR069C, YEL026W, YMR259C, YGR094W, YGL014W, YNL221C, YPL112C, YPR161C, YBR242W, YEL040W, YLR427W, YDL073W, YGR083C, YDR472W, YER049W, YPL226W, YOR254C, YPR175W, YPR190C, YMR185W, YNL123W, YBL014C, YNR038W, YLR419W, YOR188W, YER176W, YGR003W, YNL…	GO-BP	one-carbon metabolic process (GO:0006730)	0.00185446	24	343	6.99708	156	6359	2.45322	TRM44, YMR321C, GCD14, RKM2, NCL1, BRE2, SEE1, TRM5, MTQ2, GCD10, TRM82, TRM8, EMG1, HPM1, RKM3, TRM112, NOP2, RRP8, TRM3, SAM4, TRM2, RMT2, DIM1, SAM1
signature-upregulated	YGR166W, YKL125W, YDR426C, YBL070C, YKL090W, YOR364W, YIL100W, YJL200C, YNL174W, YLR162W, YER168C, YDR249C, YDL042C, YOR098C, YDR433W, YPL178W, YKL015W, YAR069C, YEL026W, YMR259C, YGR094W, YGL014W, YNL221C, YPL112C, YPR161C, YBR242W, YEL040W, YLR427W, YDL073W, YGR083C, YDR472W, YER049W, YPL226W, YOR254C, YPR175W, YPR190C, YMR185W, YNL123W, YBL014C, YNR038W, YLR419W, YOR188W, YER176W, YGR003W, YNL…	GO-BP	RNA modification (GO:0009451)	0.00185446	24	343	6.99708	156	6359	2.45322	PUS7, TRM44, GCD14, NCL1, ATS1, TRM5, DUS3, SMM1, GCD10, TRM82, TAD3, IKI1, IKI3, TRM8, TRM112, NOP56, TRM3, RIT1, CFD1, TRM2, DIM1, PUS4, TAD2, ELP2
signature-upregulated	YGR166W, YKL125W, YDR426C, YBL070C, YKL090W, YOR364W, YIL100W, YJL200C, YNL174W, YLR162W, YER168C, YDR249C, YDL042C, YOR098C, YDR433W, YPL178W, YKL015W, YAR069C, YEL026W, YMR259C, YGR094W, YGL014W, YNL221C, YPL112C, YPR161C, YBR242W, YEL040W, YLR427W, YDL073W, YGR083C, YDR472W, YER049W, YPL226W, YOR254C, YPR175W, YPR190C, YMR185W, YNL123W, YBL014C, YNR038W, YLR419W, YOR188W, YER176W, YGR003W, YNL…	GO-BP	nuclear polyadenylation-dependent mRNA catabolic process (GO:0071042)	0.00223622	7	343	2.04082	14	6359	0.22016	RRP6, SKI6, RRP42, PAP2, CSL4, RRP45, MTR4
signature-upregulated	YGR166W, YKL125W, YDR426C, YBL070C, YKL090W, YOR364W, YIL100W, YJL200C, YNL174W, YLR162W, YER168C, YDR249C, YDL042C, YOR098C, YDR433W, YPL178W, YKL015W, YAR069C, YEL026W, YMR259C, YGR094W, YGL014W, YNL221C, YPL112C, YPR161C, YBR242W, YEL040W, YLR427W, YDL073W, YGR083C, YDR472W, YER049W, YPL226W, YOR254C, YPR175W, YPR190C, YMR185W, YNL123W, YBL014C, YNR038W, YLR419W, YOR188W, YER176W, YGR003W, YNL…	GO-BP	polyadenylation-dependent mRNA catabolic process (GO:0071047)	0.00223622	7	343	2.04082	14	6359	0.22016	RRP6, SKI6, RRP42, PAP2, CSL4, RRP45, MTR4
signature-upregulated	YGR166W, YKL125W, YDR426C, YBL070C, YKL090W, YOR364W, YIL100W, YJL200C, YNL174W, YLR162W, YER168C, YDR249C, YDL042C, YOR098C, YDR433W, YPL178W, YKL015W, YAR069C, YEL026W, YMR259C, YGR094W, YGL014W, YNL221C, YPL112C, YPR161C, YBR242W, YEL040W, YLR427W, YDL073W, YGR083C, YDR472W, YER049W, YPL226W, YOR254C, YPR175W, YPR190C, YMR185W, YNL123W, YBL014C, YNR038W, YLR419W, YOR188W, YER176W, YGR003W, YNL…	GO-BP	nuclear export (GO:0051168)	0.00286495	20	343	5.8309	118	6359	1.85564	NOC2, ECM1, NUG1, SDA1, SDO1, LOS1, ZUO1, BCP1, NOP53, NEW1, NOP9, NMD3, RIX1, UTP8, RIX7, RRS1, BRR6, LSG1, NAB2, NUP1
signature-upregulated	YGR166W, YKL125W, YDR426C, YBL070C, YKL090W, YOR364W, YIL100W, YJL200C, YNL174W, YLR162W, YER168C, YDR249C, YDL042C, YOR098C, YDR433W, YPL178W, YKL015W, YAR069C, YEL026W, YMR259C, YGR094W, YGL014W, YNL221C, YPL112C, YPR161C, YBR242W, YEL040W, YLR427W, YDL073W, YGR083C, YDR472W, YER049W, YPL226W, YOR254C, YPR175W, YPR190C, YMR185W, YNL123W, YBL014C, YNR038W, YLR419W, YOR188W, YER176W, YGR003W, YNL…	GO-BP	polyadenylation-dependent snoRNA 3'-end processing (GO:0071051)	0.00399973	7	343	2.04082	15	6359	0.235886	RRP6, SKI6, RRP42, PAP2, CSL4, RRP45, MTR4
signature-upregulated	YGR166W, YKL125W, YDR426C, YBL070C, YKL090W, YOR364W, YIL100W, YJL200C, YNL174W, YLR162W, YER168C, YDR249C, YDL042C, YOR098C, YDR433W, YPL178W, YKL015W, YAR069C, YEL026W, YMR259C, YGR094W, YGL014W, YNL221C, YPL112C, YPR161C, YBR242W, YEL040W, YLR427W, YDL073W, YGR083C, YDR472W, YER049W, YPL226W, YOR254C, YPR175W, YPR190C, YMR185W, YNL123W, YBL014C, YNR038W, YLR419W, YOR188W, YER176W, YGR003W, YNL…	GO-BP	RNA 3'-end processing (GO:0031123)	0.00421265	15	343	4.37318	73	6359	1.14798	RRP6, RNH70, CTK3, SKI6, TRZ1, NOT3, PAP2, RRP45, MTR4, RRP42, CCA1, VTS1, CSL4, RNT1, NAB2
signature-upregulated	YGR166W, YKL125W, YDR426C, YBL070C, YKL090W, YOR364W, YIL100W, YJL200C, YNL174W, YLR162W, YER168C, YDR249C, YDL042C, YOR098C, YDR433W, YPL178W, YKL015W, YAR069C, YEL026W, YMR259C, YGR094W, YGL014W, YNL221C, YPL112C, YPR161C, YBR242W, YEL040W, YLR427W, YDL073W, YGR083C, YDR472W, YER049W, YPL226W, YOR254C, YPR175W, YPR190C, YMR185W, YNL123W, YBL014C, YNR038W, YLR419W, YOR188W, YER176W, YGR003W, YNL…	GO-BP	snoRNA processing (GO:0043144)	0.00542772	10	343	2.91545	34	6359	0.534675	RRP6, SKI6, SEN1, PAP2, RRP45, MTR4, POP1, RPP1, RRP42, CSL4
signature-upregulated	YGR166W, YKL125W, YDR426C, YBL070C, YKL090W, YOR364W, YIL100W, YJL200C, YNL174W, YLR162W, YER168C, YDR249C, YDL042C, YOR098C, YDR433W, YPL178W, YKL015W, YAR069C, YEL026W, YMR259C, YGR094W, YGL014W, YNL221C, YPL112C, YPR161C, YBR242W, YEL040W, YLR427W, YDL073W, YGR083C, YDR472W, YER049W, YPL226W, YOR254C, YPR175W, YPR190C, YMR185W, YNL123W, YBL014C, YNR038W, YLR419W, YOR188W, YER176W, YGR003W, YNL…	GO-BP	U1 snRNA 3'-end processing (GO:0034473)	0.00602763	4	343	1.16618	4	6359	0.062903	RRP6, SKI6, RRP45, RNT1
signature-upregulated	YGR166W, YKL125W, YDR426C, YBL070C, YKL090W, YOR364W, YIL100W, YJL200C, YNL174W, YLR162W, YER168C, YDR249C, YDL042C, YOR098C, YDR433W, YPL178W, YKL015W, YAR069C, YEL026W, YMR259C, YGR094W, YGL014W, YNL221C, YPL112C, YPR161C, YBR242W, YEL040W, YLR427W, YDL073W, YGR083C, YDR472W, YER049W, YPL226W, YOR254C, YPR175W, YPR190C, YMR185W, YNL123W, YBL014C, YNR038W, YLR419W, YOR188W, YER176W, YGR003W, YNL…	GO-BP	U4 snRNA 3'-end processing (GO:0034475)	0.00626432	6	343	1.74927	11	6359	0.172983	RRP6, SKI6, PAP2, RRP45, MTR4, RNT1
signature-upregulated	YGR166W, YKL125W, YDR426C, YBL070C, YKL090W, YOR364W, YIL100W, YJL200C, YNL174W, YLR162W, YER168C, YDR249C, YDL042C, YOR098C, YDR433W, YPL178W, YKL015W, YAR069C, YEL026W, YMR259C, YGR094W, YGL014W, YNL221C, YPL112C, YPR161C, YBR242W, YEL040W, YLR427W, YDL073W, YGR083C, YDR472W, YER049W, YPL226W, YOR254C, YPR175W, YPR190C, YMR185W, YNL123W, YBL014C, YNR038W, YLR419W, YOR188W, YER176W, YGR003W, YNL…	GO-BP	tRNA transcription (GO:0009304)	0.00678325	7	343	2.04082	16	6359	0.251612	RPC31, RPC40, RPC53, RPC34, RPC82, RPC25, RPB8
signature-upregulated	YGR166W, YKL125W, YDR426C, YBL070C, YKL090W, YOR364W, YIL100W, YJL200C, YNL174W, YLR162W, YER168C, YDR249C, YDL042C, YOR098C, YDR433W, YPL178W, YKL015W, YAR069C, YEL026W, YMR259C, YGR094W, YGL014W, YNL221C, YPL112C, YPR161C, YBR242W, YEL040W, YLR427W, YDL073W, YGR083C, YDR472W, YER049W, YPL226W, YOR254C, YPR175W, YPR190C, YMR185W, YNL123W, YBL014C, YNR038W, YLR419W, YOR188W, YER176W, YGR003W, YNL…	GO-BP	tRNA catabolic process (GO:0016078)	0.00678325	7	343	2.04082	16	6359	0.251612	RRP6, SKI6, RRP42, PAP2, CSL4, RRP45, MTR4
signature-upregulated	YGR166W, YKL125W, YDR426C, YBL070C, YKL090W, YOR364W, YIL100W, YJL200C, YNL174W, YLR162W, YER168C, YDR249C, YDL042C, YOR098C, YDR433W, YPL178W, YKL015W, YAR069C, YEL026W, YMR259C, YGR094W, YGL014W, YNL221C, YPL112C, YPR161C, YBR242W, YEL040W, YLR427W, YDL073W, YGR083C, YDR472W, YER049W, YPL226W, YOR254C, YPR175W, YPR190C, YMR185W, YNL123W, YBL014C, YNR038W, YLR419W, YOR188W, YER176W, YGR003W, YNL…	GO-BP	tRNA transcription from RNA polymerase III promoter (GO:0042797)	0.00678325	7	343	2.04082	16	6359	0.251612	RPC31, RPC40, RPC53, RPC34, RPC82, RPC25, RPB8
signature-upregulated	YGR166W, YKL125W, YDR426C, YBL070C, YKL090W, YOR364W, YIL100W, YJL200C, YNL174W, YLR162W, YER168C, YDR249C, YDL042C, YOR098C, YDR433W, YPL178W, YKL015W, YAR069C, YEL026W, YMR259C, YGR094W, YGL014W, YNL221C, YPL112C, YPR161C, YBR242W, YEL040W, YLR427W, YDL073W, YGR083C, YDR472W, YER049W, YPL226W, YOR254C, YPR175W, YPR190C, YMR185W, YNL123W, YBL014C, YNR038W, YLR419W, YOR188W, YER176W, YGR003W, YNL…	GO-BP	nuclear polyadenylation-dependent tRNA catabolic process (GO:0071038)	0.00678325	7	343	2.04082	16	6359	0.251612	RRP6, SKI6, RRP42, PAP2, CSL4, RRP45, MTR4
signature-upregulated	YGR166W, YKL125W, YDR426C, YBL070C, YKL090W, YOR364W, YIL100W, YJL200C, YNL174W, YLR162W, YER168C, YDR249C, YDL042C, YOR098C, YDR433W, YPL178W, YKL015W, YAR069C, YEL026W, YMR259C, YGR094W, YGL014W, YNL221C, YPL112C, YPR161C, YBR242W, YEL040W, YLR427W, YDL073W, YGR083C, YDR472W, YER049W, YPL226W, YOR254C, YPR175W, YPR190C, YMR185W, YNL123W, YBL014C, YNR038W, YLR419W, YOR188W, YER176W, YGR003W, YNL…	GO-BP	establishment of organelle localization (GO:0051656)	0.00794868	16	343	4.66472	86	6359	1.35241	NOC2, ECM1, NOP9, RIX1, NMD3, NUG1, SDA1, SDO1, RRS1, RIX7, ZUO1, BCP1, NOP53, SEC16, LSG1, NUP1
signature-upregulated	YGR166W, YKL125W, YDR426C, YBL070C, YKL090W, YOR364W, YIL100W, YJL200C, YNL174W, YLR162W, YER168C, YDR249C, YDL042C, YOR098C, YDR433W, YPL178W, YKL015W, YAR069C, YEL026W, YMR259C, YGR094W, YGL014W, YNL221C, YPL112C, YPR161C, YBR242W, YEL040W, YLR427W, YDL073W, YGR083C, YDR472W, YER049W, YPL226W, YOR254C, YPR175W, YPR190C, YMR185W, YNL123W, YBL014C, YNR038W, YLR419W, YOR188W, YER176W, YGR003W, YNL…	GO-BP	cellular metabolic process (GO:0044237)	0.00811763	244	343	71.137	3834	6359	60.2925	GCD2, NOP58, BMS1, SGV1, APT1, RIF1, RPL8B, RKM2, CCA1, TIF5, NAN1, NOP53, TRM5, DUS3, KRI1, TRZ1, GCD10, SGD1, TMA7, FRE4, BUD27, DBP8, TRM8, HIR2, HOC1, RRS1, RKM3, BRR6, CSL4, ASP1, AAT1, YEH2, YDJ1, RIA1, SKT5, PRT1, CBC2, MAK11, HMS2, YVH1, VAS1, RPA14, BRE2, DBP6, ATS1, SMM1, ATF2, CUL3, RIO2, ACO2, CCT2, HCA4, RPC34, DAS2, NOP2, SAM4, SNU13, CFD1, UTP4, SAM1, OGG1, FOB1, NOB1, CTK3, RPC25,…
signature-upregulated	YGR166W, YKL125W, YDR426C, YBL070C, YKL090W, YOR364W, YIL100W, YJL200C, YNL174W, YLR162W, YER168C, YDR249C, YDL042C, YOR098C, YDR433W, YPL178W, YKL015W, YAR069C, YEL026W, YMR259C, YGR094W, YGL014W, YNL221C, YPL112C, YPR161C, YBR242W, YEL040W, YLR427W, YDL073W, YGR083C, YDR472W, YER049W, YPL226W, YOR254C, YPR175W, YPR190C, YMR185W, YNL123W, YBL014C, YNR038W, YLR419W, YOR188W, YER176W, YGR003W, YNL…	GO-MF	S-adenosylmethionine-dependent methyltransferase activity (GO:0008757)	3.29253e-10	23	343	6.70554	73	6359	1.14798	YMR209C, YMR321C, GCD14, RKM2, NCL1, YNL022C, BRE2, SEE1, TRM5, MTQ2, GCD10, TRM82, YBR271W, TRM8, HPM1, RKM3, TRM112, NOP2, TRM3, SAM4, TRM2, RMT2, DIM1
signature-upregulated	YGR166W, YKL125W, YDR426C, YBL070C, YKL090W, YOR364W, YIL100W, YJL200C, YNL174W, YLR162W, YER168C, YDR249C, YDL042C, YOR098C, YDR433W, YPL178W, YKL015W, YAR069C, YEL026W, YMR259C, YGR094W, YGL014W, YNL221C, YPL112C, YPR161C, YBR242W, YEL040W, YLR427W, YDL073W, YGR083C, YDR472W, YER049W, YPL226W, YOR254C, YPR175W, YPR190C, YMR185W, YNL123W, YBL014C, YNR038W, YLR419W, YOR188W, YER176W, YGR003W, YNL…	GO-MF	methyltransferase activity (GO:0008168)	4.35091e-10	26	343	7.58017	95	6359	1.49395	YMR209C, TRM44, YMR321C, GCD14, RKM2, NCL1, YNL022C, BRE2, SEE1, TRM5, MTQ2, GCD10, YBR271W, TRM82, TRM8, EMG1, HPM1, RKM3, TRM112, NOP2, RRP8, TRM3, SAM4, TRM2, RMT2, DIM1
signature-upregulated	YGR166W, YKL125W, YDR426C, YBL070C, YKL090W, YOR364W, YIL100W, YJL200C, YNL174W, YLR162W, YER168C, YDR249C, YDL042C, YOR098C, YDR433W, YPL178W, YKL015W, YAR069C, YEL026W, YMR259C, YGR094W, YGL014W, YNL221C, YPL112C, YPR161C, YBR242W, YEL040W, YLR427W, YDL073W, YGR083C, YDR472W, YER049W, YPL226W, YOR254C, YPR175W, YPR190C, YMR185W, YNL123W, YBL014C, YNR038W, YLR419W, YOR188W, YER176W, YGR003W, YNL…	GO-MF	transferase activity, transferring one-carbon groups (GO:0016741)	2.59599e-09	26	343	7.58017	102	6359	1.60403	YMR209C, TRM44, YMR321C, GCD14, RKM2, NCL1, YNL022C, BRE2, SEE1, TRM5, MTQ2, GCD10, YBR271W, TRM82, TRM8, EMG1, HPM1, RKM3, TRM112, NOP2, RRP8, TRM3, SAM4, TRM2, RMT2, DIM1
signature-upregulated	YGR166W, YKL125W, YDR426C, YBL070C, YKL090W, YOR364W, YIL100W, YJL200C, YNL174W, YLR162W, YER168C, YDR249C, YDL042C, YOR098C, YDR433W, YPL178W, YKL015W, YAR069C, YEL026W, YMR259C, YGR094W, YGL014W, YNL221C, YPL112C, YPR161C, YBR242W, YEL040W, YLR427W, YDL073W, YGR083C, YDR472W, YER049W, YPL226W, YOR254C, YPR175W, YPR190C, YMR185W, YNL123W, YBL014C, YNR038W, YLR419W, YOR188W, YER176W, YGR003W, YNL…	GO-MF	RNA helicase activity (GO:0003724)	9.16915e-09	16	343	4.66472	39	6359	0.613304	DRS1, MAK5, SEN1, ROK1, MTR4, DHR2, ECM32, DBP6, DBP3, HAS1, DBP8, HCA4, ECM16, SPB4, PRP43, DBP9
signature-upregulated	YGR166W, YKL125W, YDR426C, YBL070C, YKL090W, YOR364W, YIL100W, YJL200C, YNL174W, YLR162W, YER168C, YDR249C, YDL042C, YOR098C, YDR433W, YPL178W, YKL015W, YAR069C, YEL026W, YMR259C, YGR094W, YGL014W, YNL221C, YPL112C, YPR161C, YBR242W, YEL040W, YLR427W, YDL073W, YGR083C, YDR472W, YER049W, YPL226W, YOR254C, YPR175W, YPR190C, YMR185W, YNL123W, YBL014C, YNR038W, YLR419W, YOR188W, YER176W, YGR003W, YNL…	GO-MF	ATP-dependent RNA helicase activity (GO:0004004)	1.6836e-07	13	343	3.79009	29	6359	0.456047	DRS1, MAK5, SEN1, DBP3, HAS1, ROK1, MTR4, DBP8, HCA4, SPB4, PRP43, DBP6, DBP9
signature-upregulated	YGR166W, YKL125W, YDR426C, YBL070C, YKL090W, YOR364W, YIL100W, YJL200C, YNL174W, YLR162W, YER168C, YDR249C, YDL042C, YOR098C, YDR433W, YPL178W, YKL015W, YAR069C, YEL026W, YMR259C, YGR094W, YGL014W, YNL221C, YPL112C, YPR161C, YBR242W, YEL040W, YLR427W, YDL073W, YGR083C, YDR472W, YER049W, YPL226W, YOR254C, YPR175W, YPR190C, YMR185W, YNL123W, YBL014C, YNR038W, YLR419W, YOR188W, YER176W, YGR003W, YNL…	GO-MF	snoRNA binding (GO:0030515)	2.16653e-07	11	343	3.207	20	6359	0.314515	UTP25, IMP4, BMS1, UTP8, PWP2, ENP1, NOP14, UTP15, UTP10, UTP13, NAN1
signature-upregulated	YGR166W, YKL125W, YDR426C, YBL070C, YKL090W, YOR364W, YIL100W, YJL200C, YNL174W, YLR162W, YER168C, YDR249C, YDL042C, YOR098C, YDR433W, YPL178W, YKL015W, YAR069C, YEL026W, YMR259C, YGR094W, YGL014W, YNL221C, YPL112C, YPR161C, YBR242W, YEL040W, YLR427W, YDL073W, YGR083C, YDR472W, YER049W, YPL226W, YOR254C, YPR175W, YPR190C, YMR185W, YNL123W, YBL014C, YNR038W, YLR419W, YOR188W, YER176W, YGR003W, YNL…	GO-MF	tRNA methyltransferase activity (GO:0008175)	4.33203e-07	11	343	3.207	21	6359	0.330241	GCD10, TRM82, TRM44, TRM8, GCD14, TRM112, TRM3, NCL1, TRM2, YNL022C, TRM5
signature-upregulated	YGR166W, YKL125W, YDR426C, YBL070C, YKL090W, YOR364W, YIL100W, YJL200C, YNL174W, YLR162W, YER168C, YDR249C, YDL042C, YOR098C, YDR433W, YPL178W, YKL015W, YAR069C, YEL026W, YMR259C, YGR094W, YGL014W, YNL221C, YPL112C, YPR161C, YBR242W, YEL040W, YLR427W, YDL073W, YGR083C, YDR472W, YER049W, YPL226W, YOR254C, YPR175W, YPR190C, YMR185W, YNL123W, YBL014C, YNR038W, YLR419W, YOR188W, YER176W, YGR003W, YNL…	GO-MF	RNA methyltransferase activity (GO:0008173)	4.63558e-07	13	343	3.79009	31	6359	0.487498	GCD10, TRM82, TRM44, TRM8, GCD14, TRM112, NOP2, NCL1, TRM3, TRM2, YNL022C, DIM1, TRM5
signature-upregulated	YGR166W, YKL125W, YDR426C, YBL070C, YKL090W, YOR364W, YIL100W, YJL200C, YNL174W, YLR162W, YER168C, YDR249C, YDL042C, YOR098C, YDR433W, YPL178W, YKL015W, YAR069C, YEL026W, YMR259C, YGR094W, YGL014W, YNL221C, YPL112C, YPR161C, YBR242W, YEL040W, YLR427W, YDL073W, YGR083C, YDR472W, YER049W, YPL226W, YOR254C, YPR175W, YPR190C, YMR185W, YNL123W, YBL014C, YNR038W, YLR419W, YOR188W, YER176W, YGR003W, YNL…	GO-MF	RNA-dependent ATPase activity (GO:0008186)	1.16708e-06	13	343	3.79009	33	6359	0.51895	DRS1, MAK5, SEN1, DBP3, HAS1, ROK1, MTR4, DBP8, HCA4, SPB4, PRP43, DBP6, DBP9
signature-upregulated	YGR166W, YKL125W, YDR426C, YBL070C, YKL090W, YOR364W, YIL100W, YJL200C, YNL174W, YLR162W, YER168C, YDR249C, YDL042C, YOR098C, YDR433W, YPL178W, YKL015W, YAR069C, YEL026W, YMR259C, YGR094W, YGL014W, YNL221C, YPL112C, YPR161C, YBR242W, YEL040W, YLR427W, YDL073W, YGR083C, YDR472W, YER049W, YPL226W, YOR254C, YPR175W, YPR190C, YMR185W, YNL123W, YBL014C, YNR038W, YLR419W, YOR188W, YER176W, YGR003W, YNL…	GO-MF	DNA-directed RNA polymerase activity (GO:0003899)	0.000185971	11	343	3.207	34	6359	0.534675	RPC31, RPC40, RPC25, RPA135, RPA49, RPC53, RPC82, RPC34, RPA14, RPB8, RPA34
signature-upregulated	YGR166W, YKL125W, YDR426C, YBL070C, YKL090W, YOR364W, YIL100W, YJL200C, YNL174W, YLR162W, YER168C, YDR249C, YDL042C, YOR098C, YDR433W, YPL178W, YKL015W, YAR069C, YEL026W, YMR259C, YGR094W, YGL014W, YNL221C, YPL112C, YPR161C, YBR242W, YEL040W, YLR427W, YDL073W, YGR083C, YDR472W, YER049W, YPL226W, YOR254C, YPR175W, YPR190C, YMR185W, YNL123W, YBL014C, YNR038W, YLR419W, YOR188W, YER176W, YGR003W, YNL…	GO-MF	RNA polymerase activity (GO:0034062)	0.000185971	11	343	3.207	34	6359	0.534675	RPC31, RPC40, RPC25, RPA135, RPA49, RPC53, RPC82, RPC34, RPA14, RPB8, RPA34
signature-upregulated	YGR166W, YKL125W, YDR426C, YBL070C, YKL090W, YOR364W, YIL100W, YJL200C, YNL174W, YLR162W, YER168C, YDR249C, YDL042C, YOR098C, YDR433W, YPL178W, YKL015W, YAR069C, YEL026W, YMR259C, YGR094W, YGL014W, YNL221C, YPL112C, YPR161C, YBR242W, YEL040W, YLR427W, YDL073W, YGR083C, YDR472W, YER049W, YPL226W, YOR254C, YPR175W, YPR190C, YMR185W, YNL123W, YBL014C, YNR038W, YLR419W, YOR188W, YER176W, YGR003W, YNL…	GO-MF	ATP-dependent helicase activity (GO:0008026)	0.0010165	16	343	4.66472	81	6359	1.27379	DRS1, MAK5, SEN1, YLR419W, ROK1, MTR4, DHR2, DBP6, DBP3, HAS1, DBP8, HCA4, ECM16, SPB4, PRP43, DBP9
signature-upregulated	YGR166W, YKL125W, YDR426C, YBL070C, YKL090W, YOR364W, YIL100W, YJL200C, YNL174W, YLR162W, YER168C, YDR249C, YDL042C, YOR098C, YDR433W, YPL178W, YKL015W, YAR069C, YEL026W, YMR259C, YGR094W, YGL014W, YNL221C, YPL112C, YPR161C, YBR242W, YEL040W, YLR427W, YDL073W, YGR083C, YDR472W, YER049W, YPL226W, YOR254C, YPR175W, YPR190C, YMR185W, YNL123W, YBL014C, YNR038W, YLR419W, YOR188W, YER176W, YGR003W, YNL…	GO-MF	purine NTP-dependent helicase activity (GO:0070035)	0.0010165	16	343	4.66472	81	6359	1.27379	DRS1, MAK5, SEN1, YLR419W, ROK1, MTR4, DHR2, DBP6, DBP3, HAS1, DBP8, HCA4, ECM16, SPB4, PRP43, DBP9
signature-upregulated	YGR166W, YKL125W, YDR426C, YBL070C, YKL090W, YOR364W, YIL100W, YJL200C, YNL174W, YLR162W, YER168C, YDR249C, YDL042C, YOR098C, YDR433W, YPL178W, YKL015W, YAR069C, YEL026W, YMR259C, YGR094W, YGL014W, YNL221C, YPL112C, YPR161C, YBR242W, YEL040W, YLR427W, YDL073W, YGR083C, YDR472W, YER049W, YPL226W, YOR254C, YPR175W, YPR190C, YMR185W, YNL123W, YBL014C, YNR038W, YLR419W, YOR188W, YER176W, YGR003W, YNL…	GO-MF	tRNA binding (GO:0000049)	0.0031605	7	343	2.04082	17	6359	0.267338	GCD10, NCL1, GCD11, UTP8, LHP1, TRM8, LOS1
signature-upregulated	YGR166W, YKL125W, YDR426C, YBL070C, YKL090W, YOR364W, YIL100W, YJL200C, YNL174W, YLR162W, YER168C, YDR249C, YDL042C, YOR098C, YDR433W, YPL178W, YKL015W, YAR069C, YEL026W, YMR259C, YGR094W, YGL014W, YNL221C, YPL112C, YPR161C, YBR242W, YEL040W, YLR427W, YDL073W, YGR083C, YDR472W, YER049W, YPL226W, YOR254C, YPR175W, YPR190C, YMR185W, YNL123W, YBL014C, YNR038W, YLR419W, YOR188W, YER176W, YGR003W, YNL…	GO-MF	tRNA (guanine) methyltransferase activity (GO:0016423)	0.00451587	5	343	1.45773	8	6359	0.125806	TRM112, TRM3, TRM82, TRM8, TRM5
signature-upregulated	YGR166W, YKL125W, YDR426C, YBL070C, YKL090W, YOR364W, YIL100W, YJL200C, YNL174W, YLR162W, YER168C, YDR249C, YDL042C, YOR098C, YDR433W, YPL178W, YKL015W, YAR069C, YEL026W, YMR259C, YGR094W, YGL014W, YNL221C, YPL112C, YPR161C, YBR242W, YEL040W, YLR427W, YDL073W, YGR083C, YDR472W, YER049W, YPL226W, YOR254C, YPR175W, YPR190C, YMR185W, YNL123W, YBL014C, YNR038W, YLR419W, YOR188W, YER176W, YGR003W, YNL…	GO-MF	nucleotide binding (GO:0000166)	0.00562722	76	343	22.1574	902	6359	14.1846	SEN1, NUG1, YJR124C, BMS1, SGV1, PRS1, NOP4, CCA1, DED81, TIF5, NOP6, ECM32, AFG2, CCT3, PRS4, DBP8, RIX7, ORC1, HSP82, SPB4, FOL1, LSG1, IMP4, YDJ1, RIA1, MAK5, PRT1, CBC2, VAS1, SIR2, NRP1, DBP6, RRP6, YHR020W, GLN4, NOP13, POL5, RIO2, RFC1, ECM16, HCA4, CCT2, DAS2, UTP14, CFD1, SAM1, DRS1, ATM1, YLR419W, RBG2, ROK1, MTR4, BRX1, RIO1, DHR2, KRE33, NEW1, DBP3, GCD11, WRS1, HAS1, ESF2, ENA5, TAH1…
signature-upregulated	YGR166W, YKL125W, YDR426C, YBL070C, YKL090W, YOR364W, YIL100W, YJL200C, YNL174W, YLR162W, YER168C, YDR249C, YDL042C, YOR098C, YDR433W, YPL178W, YKL015W, YAR069C, YEL026W, YMR259C, YGR094W, YGL014W, YNL221C, YPL112C, YPR161C, YBR242W, YEL040W, YLR427W, YDL073W, YGR083C, YDR472W, YER049W, YPL226W, YOR254C, YPR175W, YPR190C, YMR185W, YNL123W, YBL014C, YNR038W, YLR419W, YOR188W, YER176W, YGR003W, YNL…	GO-MF	RNA binding (GO:0003723)	0.00784489	77	343	22.449	926	6359	14.562	RNH70, GCD2, NUG1, BMS1, NOP4, NCL1, CCA1, TIF5, NOP6, ECM32, NAN1, HSH155, NOP53, PUF4, GCD10, DBP8, TRM8, SPB4, MRT4, CSL4, IMP4, MAK5, PRT1, CBC2, PUS7, ENP1, RRP45, NIP7, LOS1, UTP30, NRP1, DBP6, RRP12, UTP25, RRP6, NOP13, ECM16, HCA4, RRP5, KRR1, NOP2, SNU13, DIM1, UTP13, RNT1, NOB1, DRS1, SKI6, PWP2, ROK1, MTR4, BRX1, UTP15, DHR2, NOP9, DBP3, GCD11, UTP23, UTP8, HAS1, ESF2, TPA1, UTP10, RRP…
signature-upregulated	YGR166W, YKL125W, YDR426C, YBL070C, YKL090W, YOR364W, YIL100W, YJL200C, YNL174W, YLR162W, YER168C, YDR249C, YDL042C, YOR098C, YDR433W, YPL178W, YKL015W, YAR069C, YEL026W, YMR259C, YGR094W, YGL014W, YNL221C, YPL112C, YPR161C, YBR242W, YEL040W, YLR427W, YDL073W, YGR083C, YDR472W, YER049W, YPL226W, YOR254C, YPR175W, YPR190C, YMR185W, YNL123W, YBL014C, YNR038W, YLR419W, YOR188W, YER176W, YGR003W, YNL…	GO-MF	transferase activity (GO:0016740)	0.00879543	68	343	19.8251	791	6359	12.4391	RPC31, YMR209C, SGV1, APT1, AUR1, PRS1, RKM2, NCL1, CCA1, YNL022C, DPB2, MNN10, TRM5, GCD10, TRM82, PRS4, TRM8, HOC1, RKM3, HPM1, RIT1, FOL1, AAT1, TRM44, RPA14, BRE2, ATF2, YBR271W, POL5, RIO2, RPC53, RPC34, DAS2, NOP2, RRP8, SAM4, DIM1, SAM1, CTK3, RPC40, RPC25, GCD14, NAT4, RIO1, MTQ2, SPE3, RMT2, RPB8, TRM2, DPB4, PAP2, YMR321C, MEU1, RPA49, RPC82, ATF1, THI20, GRC3, SAS2, SEE1, URK1, RPA135,…
signature-upregulated	YGR166W, YKL125W, YDR426C, YBL070C, YKL090W, YOR364W, YIL100W, YJL200C, YNL174W, YLR162W, YER168C, YDR249C, YDL042C, YOR098C, YDR433W, YPL178W, YKL015W, YAR069C, YEL026W, YMR259C, YGR094W, YGL014W, YNL221C, YPL112C, YPR161C, YBR242W, YEL040W, YLR427W, YDL073W, YGR083C, YDR472W, YER049W, YPL226W, YOR254C, YPR175W, YPR190C, YMR185W, YNL123W, YBL014C, YNR038W, YLR419W, YOR188W, YER176W, YGR003W, YNL…	GO-MF	nucleic acid binding (GO:0003676)	0.00977009	113	343	32.9446	1512	6359	23.7773	RPC31, RNH70, GCD2, SEN1, NUG1, BMS1, RIF1, NOP4, NCL1, CCA1, DED81, TIF5, NOP6, ECM32, DPB2, NAN1, HSH155, NOP53, DUS3, PUF4, GCD10, DBP8, TRM8, HIR2, ORC1, SPB4, MRT4, CSL4, REI1, IMP4, MAK5, PRT1, CBC2, PUS7, ENP1, RRP45, NIP7, HMS2, TOD6, LOS1, UTP30, NRP1, DBP6, RRP12, UTP25, RRP6, FAP1, GAT4, NOP13, POL5, RFC1, ECM16, HCA4, RRP5, KRR1, RPC53, RPC34, NOP2, SNU13, DIM1, UTP13, OGG1, RNT1, FOB…
signature-upregulated	YGR166W, YKL125W, YDR426C, YBL070C, YKL090W, YOR364W, YIL100W, YJL200C, YNL174W, YLR162W, YER168C, YDR249C, YDL042C, YOR098C, YDR433W, YPL178W, YKL015W, YAR069C, YEL026W, YMR259C, YGR094W, YGL014W, YNL221C, YPL112C, YPR161C, YBR242W, YEL040W, YLR427W, YDL073W, YGR083C, YDR472W, YER049W, YPL226W, YOR254C, YPR175W, YPR190C, YMR185W, YNL123W, YBL014C, YNR038W, YLR419W, YOR188W, YER176W, YGR003W, YNL…	GO-CC	nucleolus (GO:0005730)	6.6855e-53	106	343	30.9038	348	6359	5.47256	NOP58, NUG1, BMS1, RRN3, NOP4, NCL1, NOP6, NAN1, NOP53, KRI1, SGD1, DBP8, RRS1, UTP18, RIX7, SPB4, MRT4, CSL4, IMP4, MAK5, ENP1, RRP45, MAK11, NIP7, RPA14, SIR2, UTP30, DBP6, RRP12, UTP25, RRP6, NOP13, POL5, NSA1, YTM1, HCA4, ECM16, RRP5, KRR1, NOP2, UTP14, RRP8, SNU13, DIM1, UTP4, YIL096C, UTP13, JIP5, RNT1, ECM1, NOB1, FOB1, RPC40, DRS1, SKI6, CTK3, PWP2, ROK1, MTR4, ERB1, ENP2, BRX1, UTP15, RR…
signature-upregulated	YGR166W, YKL125W, YDR426C, YBL070C, YKL090W, YOR364W, YIL100W, YJL200C, YNL174W, YLR162W, YER168C, YDR249C, YDL042C, YOR098C, YDR433W, YPL178W, YKL015W, YAR069C, YEL026W, YMR259C, YGR094W, YGL014W, YNL221C, YPL112C, YPR161C, YBR242W, YEL040W, YLR427W, YDL073W, YGR083C, YDR472W, YER049W, YPL226W, YOR254C, YPR175W, YPR190C, YMR185W, YNL123W, YBL014C, YNR038W, YLR419W, YOR188W, YER176W, YGR003W, YNL…	GO-CC	preribosome (GO:0030684)	2.01004e-42	64	343	18.6589	142	6359	2.23306	ECM1, NOB1, DRS1, NOP58, NUG1, BMS1, PWP2, SDO1, ROK1, ERB1, UTP15, BRX1, ENP2, RRP1, KRE33, NOP6, AFG2, NAN1, NOP9, NOP7, UTP23, UTP8, HAS1, ESF2, DBP8, RRS1, UTP18, RIX7, UTP10, NOP56, SPB4, MRT4, CMS1, UTP21, REI1, NOC2, IMP4, SAS10, NOC4, MAK21, NOC3, ENP1, NIP7, NOP14, YVH1, TSR1, UTP30, DBP6, RRP12, UTP25, NOP13, NSA1, YTM1, EMG1, ECM16, RRP5, KRR1, NOP2, UTP14, SNU13, UTP4, DIM1, PRP43, UT…
signature-upregulated	YGR166W, YKL125W, YDR426C, YBL070C, YKL090W, YOR364W, YIL100W, YJL200C, YNL174W, YLR162W, YER168C, YDR249C, YDL042C, YOR098C, YDR433W, YPL178W, YKL015W, YAR069C, YEL026W, YMR259C, YGR094W, YGL014W, YNL221C, YPL112C, YPR161C, YBR242W, YEL040W, YLR427W, YDL073W, YGR083C, YDR472W, YER049W, YPL226W, YOR254C, YPR175W, YPR190C, YMR185W, YNL123W, YBL014C, YNR038W, YLR419W, YOR188W, YER176W, YGR003W, YNL…	GO-CC	nuclear lumen (GO:0031981)	4.19339e-29	127	343	37.0262	830	6359	13.0524	RPC31, NOP58, NUG1, BMS1, RIF1, RRN3, NOP4, NCL1, NOP6, DPB2, NAN1, NOP53, KRI1, SGD1, SHQ1, RIX1, NMD3, DBP8, RRS1, UTP18, RIX7, ORC1, SPB4, MRT4, CSL4, IMP4, MAK5, ENP1, RRP45, MAK11, NIP7, TOD6, LOS1, RPA14, ARX1, BRE2, SIR2, UTP30, DBP6, RRP12, UTP25, RRP6, NOP13, POL5, NSA1, YTM1, ECM16, HCA4, RRP5, KRR1, RPC53, RPC34, NOP2, UTP14, RRP8, SNU13, DIM1, UTP4, YIL096C, UTP13, JIP5, RNT1, ECM1, F…
signature-upregulated	YGR166W, YKL125W, YDR426C, YBL070C, YKL090W, YOR364W, YIL100W, YJL200C, YNL174W, YLR162W, YER168C, YDR249C, YDL042C, YOR098C, YDR433W, YPL178W, YKL015W, YAR069C, YEL026W, YMR259C, YGR094W, YGL014W, YNL221C, YPL112C, YPR161C, YBR242W, YEL040W, YLR427W, YDL073W, YGR083C, YDR472W, YER049W, YPL226W, YOR254C, YPR175W, YPR190C, YMR185W, YNL123W, YBL014C, YNR038W, YLR419W, YOR188W, YER176W, YGR003W, YNL…	GO-CC	90S preribosome (GO:0030686)	7.23434e-26	40	343	11.6618	88	6359	1.38387	NOP58, BMS1, PWP2, ROK1, ERB1, UTP15, ENP2, KRE33, NOP6, NAN1, NOP9, NOP7, UTP8, HAS1, ESF2, DBP8, UTP18, UTP10, NOP56, SPB4, CMS1, UTP21, NOC2, IMP4, NOC4, MAK21, ENP1, NOP14, TSR1, UTP30, RRP12, YTM1, ECM16, EMG1, RRP5, KRR1, DIM1, UTP4, PRP43, UTP13
signature-upregulated	YGR166W, YKL125W, YDR426C, YBL070C, YKL090W, YOR364W, YIL100W, YJL200C, YNL174W, YLR162W, YER168C, YDR249C, YDL042C, YOR098C, YDR433W, YPL178W, YKL015W, YAR069C, YEL026W, YMR259C, YGR094W, YGL014W, YNL221C, YPL112C, YPR161C, YBR242W, YEL040W, YLR427W, YDL073W, YGR083C, YDR472W, YER049W, YPL226W, YOR254C, YPR175W, YPR190C, YMR185W, YNL123W, YBL014C, YNR038W, YLR419W, YOR188W, YER176W, YGR003W, YNL…	GO-CC	nucleus (GO:0005634)	2.42075e-22	211	343	61.516	2233	6359	35.1156	NOP58, BMS1, SGV1, APT1, RIF1, CCA1, NAN1, NOP53, TRM5, DUS3, KRI1, TRZ1, GCD10, SGD1, SHQ1, TMA7, ALB1, DBP8, TRM8, HIR2, RRS1, RKM3, RIX7, BRR6, POM34, CSL4, CBC2, MAK11, HMS2, YVH1, RPA14, ARX1, BRE2, DBP6, SMM1, NOP13, CUL3, RIO2, HCA4, RPC34, DAS2, NOP2, SAM4, SNU13, UTP4, OGG1, FOB1, NOB1, CTK3, RPC25, PWP2, SDO1, MTR4, GCD14, FRA2, ERB1, UTP15, NAT4, ENP2, RIO1, RRP1, POM152, KRE33, EMW1, …
signature-upregulated	YGR166W, YKL125W, YDR426C, YBL070C, YKL090W, YOR364W, YIL100W, YJL200C, YNL174W, YLR162W, YER168C, YDR249C, YDL042C, YOR098C, YDR433W, YPL178W, YKL015W, YAR069C, YEL026W, YMR259C, YGR094W, YGL014W, YNL221C, YPL112C, YPR161C, YBR242W, YEL040W, YLR427W, YDL073W, YGR083C, YDR472W, YER049W, YPL226W, YOR254C, YPR175W, YPR190C, YMR185W, YNL123W, YBL014C, YNR038W, YLR419W, YOR188W, YER176W, YGR003W, YNL…	GO-CC	organelle lumen (GO:0043233)	6.86682e-20	131	343	38.1924	1081	6359	16.9995	NOP58, BMS1, RIF1, CCA1, NAN1, NOP53, TRM5, KRI1, SGD1, SHQ1, DBP8, RRS1, RIX7, CSL4, AAT1, MAK11, RPA14, ARX1, BRE2, DBP6, NOP13, HCA4, RPC34, NOP2, SNU13, UTP4, FOB1, NOB1, CTK3, RPC25, PWP2, MTR4, ERB1, UTP15, ENP2, RRP1, KRE33, RRN6, NOP9, DBP3, UTP23, UTP8, HAS1, POP1, NOP56, TAH11, UTP21, DPB4, DBP9, NOC4, MAK21, NOP14, RPA49, ZUO1, YCR016W, RPA135, EMG1, RPP1, LHP1, RPC31, NUG1, RRN3, NOP4…
signature-upregulated	YGR166W, YKL125W, YDR426C, YBL070C, YKL090W, YOR364W, YIL100W, YJL200C, YNL174W, YLR162W, YER168C, YDR249C, YDL042C, YOR098C, YDR433W, YPL178W, YKL015W, YAR069C, YEL026W, YMR259C, YGR094W, YGL014W, YNL221C, YPL112C, YPR161C, YBR242W, YEL040W, YLR427W, YDL073W, YGR083C, YDR472W, YER049W, YPL226W, YOR254C, YPR175W, YPR190C, YMR185W, YNL123W, YBL014C, YNR038W, YLR419W, YOR188W, YER176W, YGR003W, YNL…	GO-CC	intracellular organelle lumen (GO:0070013)	6.86682e-20	131	343	38.1924	1081	6359	16.9995	NOP58, BMS1, RIF1, CCA1, NAN1, NOP53, TRM5, KRI1, SGD1, SHQ1, DBP8, RRS1, RIX7, CSL4, AAT1, MAK11, RPA14, ARX1, BRE2, DBP6, NOP13, HCA4, RPC34, NOP2, SNU13, UTP4, FOB1, NOB1, CTK3, RPC25, PWP2, MTR4, ERB1, UTP15, ENP2, RRP1, KRE33, RRN6, NOP9, DBP3, UTP23, UTP8, HAS1, POP1, NOP56, TAH11, UTP21, DPB4, DBP9, NOC4, MAK21, NOP14, RPA49, ZUO1, YCR016W, RPA135, EMG1, RPP1, LHP1, RPC31, NUG1, RRN3, NOP4…
signature-upregulated	YGR166W, YKL125W, YDR426C, YBL070C, YKL090W, YOR364W, YIL100W, YJL200C, YNL174W, YLR162W, YER168C, YDR249C, YDL042C, YOR098C, YDR433W, YPL178W, YKL015W, YAR069C, YEL026W, YMR259C, YGR094W, YGL014W, YNL221C, YPL112C, YPR161C, YBR242W, YEL040W, YLR427W, YDL073W, YGR083C, YDR472W, YER049W, YPL226W, YOR254C, YPR175W, YPR190C, YMR185W, YNL123W, YBL014C, YNR038W, YLR419W, YOR188W, YER176W, YGR003W, YNL…	GO-CC	membrane-enclosed lumen (GO:0031974)	1.02727e-18	132	343	38.484	1126	6359	17.7072	NOP58, BMS1, RIF1, CCA1, NAN1, NOP53, TRM5, KRI1, SGD1, SHQ1, DBP8, RRS1, RIX7, CSL4, AAT1, MAK11, RPA14, ARX1, BRE2, DBP6, NOP13, HCA4, RPC34, NOP2, SNU13, UTP4, FOB1, NOB1, CTK3, RPC25, PWP2, MTR4, ERB1, UTP15, ENP2, RRP1, POM152, KRE33, RRN6, NOP9, DBP3, UTP23, UTP8, HAS1, POP1, NOP56, TAH11, UTP21, DPB4, DBP9, NOC4, MAK21, NOP14, RPA49, ZUO1, YCR016W, RPA135, EMG1, RPP1, LHP1, RPC31, NUG1, RR…
signature-upregulated	YGR166W, YKL125W, YDR426C, YBL070C, YKL090W, YOR364W, YIL100W, YJL200C, YNL174W, YLR162W, YER168C, YDR249C, YDL042C, YOR098C, YDR433W, YPL178W, YKL015W, YAR069C, YEL026W, YMR259C, YGR094W, YGL014W, YNL221C, YPL112C, YPR161C, YBR242W, YEL040W, YLR427W, YDL073W, YGR083C, YDR472W, YER049W, YPL226W, YOR254C, YPR175W, YPR190C, YMR185W, YNL123W, YBL014C, YNR038W, YLR419W, YOR188W, YER176W, YGR003W, YNL…	GO-CC	nuclear part (GO:0044428)	6.02451e-18	139	343	40.5248	1246	6359	19.5943	NOP58, BMS1, RIF1, NAN1, NOP53, KRI1, SGD1, SHQ1, DBP8, HIR2, RRS1, RIX7, BRR6, POM34, CSL4, CBC2, MAK11, RPA14, ARX1, BRE2, DBP6, NOP13, HCA4, RPC34, NOP2, SNU13, UTP4, FOB1, NOB1, CTK3, RPC25, PWP2, MTR4, ERB1, UTP15, ENP2, RRP1, POM152, KRE33, RRN6, NOP9, DBP3, UTP23, UTP8, HAS1, POP1, NOP56, TAH11, PRP19, UTP21, DPB4, SEN34, DBP9, NOC4, MAK21, NOP14, RPA49, ZUO1, YCR016W, RPA135, EMG1, RPP1, …
signature-upregulated	YGR166W, YKL125W, YDR426C, YBL070C, YKL090W, YOR364W, YIL100W, YJL200C, YNL174W, YLR162W, YER168C, YDR249C, YDL042C, YOR098C, YDR433W, YPL178W, YKL015W, YAR069C, YEL026W, YMR259C, YGR094W, YGL014W, YNL221C, YPL112C, YPR161C, YBR242W, YEL040W, YLR427W, YDL073W, YGR083C, YDR472W, YER049W, YPL226W, YOR254C, YPR175W, YPR190C, YMR185W, YNL123W, YBL014C, YNR038W, YLR419W, YOR188W, YER176W, YGR003W, YNL…	GO-CC	non-membrane-bounded organelle (GO:0043228)	8.6783e-18	140	343	40.8163	1265	6359	19.8931	NOP58, BMS1, RIF1, RPL8B, TIF5, NAN1, NOP53, KRI1, SGD1, YDR239C, ALB1, BUD27, DBP8, RRS1, RIX7, CSL4, REI1, SKT5, PRT1, MAK11, RPA14, ARX1, BRE2, NRP1, DBP6, NOP13, HCA4, NOP2, SNU13, UTP4, FOB1, NOB1, CTK3, PWP2, MTR4, ERB1, UTP15, ENP2, RRP1, KRE33, RRN6, NOP9, DBP3, UTP23, GCD11, UTP8, HAS1, POP1, NOP56, UTP21, DPB4, DBP9, RPL4A, NOC4, MAK21, NOP14, RPA49, BER1, ZUO1, VTS1, SMY2, YCR016W, RPA…
signature-upregulated	YGR166W, YKL125W, YDR426C, YBL070C, YKL090W, YOR364W, YIL100W, YJL200C, YNL174W, YLR162W, YER168C, YDR249C, YDL042C, YOR098C, YDR433W, YPL178W, YKL015W, YAR069C, YEL026W, YMR259C, YGR094W, YGL014W, YNL221C, YPL112C, YPR161C, YBR242W, YEL040W, YLR427W, YDL073W, YGR083C, YDR472W, YER049W, YPL226W, YOR254C, YPR175W, YPR190C, YMR185W, YNL123W, YBL014C, YNR038W, YLR419W, YOR188W, YER176W, YGR003W, YNL…	GO-CC	intracellular non-membrane-bounded organelle (GO:0043232)	8.6783e-18	140	343	40.8163	1265	6359	19.8931	NOP58, BMS1, RIF1, RPL8B, TIF5, NAN1, NOP53, KRI1, SGD1, YDR239C, ALB1, BUD27, DBP8, RRS1, RIX7, CSL4, REI1, SKT5, PRT1, MAK11, RPA14, ARX1, BRE2, NRP1, DBP6, NOP13, HCA4, NOP2, SNU13, UTP4, FOB1, NOB1, CTK3, PWP2, MTR4, ERB1, UTP15, ENP2, RRP1, KRE33, RRN6, NOP9, DBP3, UTP23, GCD11, UTP8, HAS1, POP1, NOP56, UTP21, DPB4, DBP9, RPL4A, NOC4, MAK21, NOP14, RPA49, BER1, ZUO1, VTS1, SMY2, YCR016W, RPA…
signature-upregulated	YGR166W, YKL125W, YDR426C, YBL070C, YKL090W, YOR364W, YIL100W, YJL200C, YNL174W, YLR162W, YER168C, YDR249C, YDL042C, YOR098C, YDR433W, YPL178W, YKL015W, YAR069C, YEL026W, YMR259C, YGR094W, YGL014W, YNL221C, YPL112C, YPR161C, YBR242W, YEL040W, YLR427W, YDL073W, YGR083C, YDR472W, YER049W, YPL226W, YOR254C, YPR175W, YPR190C, YMR185W, YNL123W, YBL014C, YNR038W, YLR419W, YOR188W, YER176W, YGR003W, YNL…	GO-CC	preribosome, large subunit precursor (GO:0030687)	3.23746e-15	23	343	6.70554	47	6359	0.73911	NOC2, ECM1, DRS1, NUG1, MAK21, NOC3, SDO1, NIP7, ERB1, BRX1, YVH1, RRP1, AFG2, DBP6, NOP7, NSA1, HAS1, YTM1, RIX7, RRS1, NOP2, MRT4, REI1
signature-upregulated	YGR166W, YKL125W, YDR426C, YBL070C, YKL090W, YOR364W, YIL100W, YJL200C, YNL174W, YLR162W, YER168C, YDR249C, YDL042C, YOR098C, YDR433W, YPL178W, YKL015W, YAR069C, YEL026W, YMR259C, YGR094W, YGL014W, YNL221C, YPL112C, YPR161C, YBR242W, YEL040W, YLR427W, YDL073W, YGR083C, YDR472W, YER049W, YPL226W, YOR254C, YPR175W, YPR190C, YMR185W, YNL123W, YBL014C, YNR038W, YLR419W, YOR188W, YER176W, YGR003W, YNL…	GO-CC	small-subunit processome (GO:0032040)	1.06065e-14	23	343	6.70554	49	6359	0.770561	IMP4, SAS10, NOC4, NOP58, PWP2, NOP14, UTP15, NAN1, UTP25, UTP23, UTP8, EMG1, UTP18, ECM16, UTP10, RRP5, KRR1, NOP56, UTP14, SNU13, UTP4, UTP21, UTP13
signature-upregulated	YGR166W, YKL125W, YDR426C, YBL070C, YKL090W, YOR364W, YIL100W, YJL200C, YNL174W, YLR162W, YER168C, YDR249C, YDL042C, YOR098C, YDR433W, YPL178W, YKL015W, YAR069C, YEL026W, YMR259C, YGR094W, YGL014W, YNL221C, YPL112C, YPR161C, YBR242W, YEL040W, YLR427W, YDL073W, YGR083C, YDR472W, YER049W, YPL226W, YOR254C, YPR175W, YPR190C, YMR185W, YNL123W, YBL014C, YNR038W, YLR419W, YOR188W, YER176W, YGR003W, YNL…	GO-CC	ribonucleoprotein complex (GO:0030529)	5.13493e-14	93	343	27.1137	735	6359	11.5584	NOP58, NUG1, BMS1, RPL8B, TIF5, NOP6, ECM32, AFG2, NAN1, HSH155, YDR239C, NMD3, ALB1, BUD27, DBP8, RRS1, UTP18, RIX7, SPB4, MRT4, REI1, IMP4, PRT1, CBC2, ENP1, NIP7, YVH1, ARX1, UTP30, NRP1, DBP6, RRP12, UTP25, YHR020W, NOP13, NSA1, YTM1, ECM16, RRP5, KRR1, NOP2, UTP14, SNU13, DIM1, UTP4, UTP13, ECM1, NOB1, DRS1, PWP2, ROK1, SDO1, ERB1, ENP2, BRX1, UTP15, RRP1, KRE33, NEW1, YGR283C, NOP9, NOP7, G…
signature-upregulated	YGR166W, YKL125W, YDR426C, YBL070C, YKL090W, YOR364W, YIL100W, YJL200C, YNL174W, YLR162W, YER168C, YDR249C, YDL042C, YOR098C, YDR433W, YPL178W, YKL015W, YAR069C, YEL026W, YMR259C, YGR094W, YGL014W, YNL221C, YPL112C, YPR161C, YBR242W, YEL040W, YLR427W, YDL073W, YGR083C, YDR472W, YER049W, YPL226W, YOR254C, YPR175W, YPR190C, YMR185W, YNL123W, YBL014C, YNR038W, YLR419W, YOR188W, YER176W, YGR003W, YNL…	GO-CC	nucleolar part (GO:0044452)	2.59762e-09	32	343	9.32945	152	6359	2.39031	NOC2, IMP4, RPC40, NOC4, NOP58, MAK21, PWP2, NOC3, NOP14, ERB1, UTP15, RPA49, RPA14, SIR2, GRC3, NAN1, RRN6, NOP7, UTP8, RPA135, YTM1, UTP18, POP1, UTP10, NOP56, RPP1, SNU13, RPB8, RPA34, UTP21, UTP4, UTP13
signature-upregulated	YGR166W, YKL125W, YDR426C, YBL070C, YKL090W, YOR364W, YIL100W, YJL200C, YNL174W, YLR162W, YER168C, YDR249C, YDL042C, YOR098C, YDR433W, YPL178W, YKL015W, YAR069C, YEL026W, YMR259C, YGR094W, YGL014W, YNL221C, YPL112C, YPR161C, YBR242W, YEL040W, YLR427W, YDL073W, YGR083C, YDR472W, YER049W, YPL226W, YOR254C, YPR175W, YPR190C, YMR185W, YNL123W, YBL014C, YNR038W, YLR419W, YOR188W, YER176W, YGR003W, YNL…	GO-CC	macromolecular complex (GO:0032991)	9.88638e-07	161	343	46.9388	2056	6359	32.3321	GCD2, NOP58, BMS1, SGV1, RIF1, RPL8B, TIF5, ECM32, NAN1, GCD10, YDR239C, ALB1, BUD27, DBP8, HIR2, HOC1, RRS1, RIX7, POM34, CSL4, REI1, YDJ1, PRT1, CBC2, YVH1, RPA14, ARX1, BRE2, NRP1, DBP6, STE4, NOP13, CUL3, CCT2, RPC34, NOP2, SNU13, TCA17, UTP4, NOB1, CTK3, RPC25, PWP2, SDO1, MTR4, GCD14, ERB1, TRS31, UTP15, ENP2, RRP1, POM152, KRE33, RRN6, MTQ2, NOP9, UTP23, GCD11, UTP8, HAS1, POP1, NOP56, TAH…
signature-upregulated	YGR166W, YKL125W, YDR426C, YBL070C, YKL090W, YOR364W, YIL100W, YJL200C, YNL174W, YLR162W, YER168C, YDR249C, YDL042C, YOR098C, YDR433W, YPL178W, YKL015W, YAR069C, YEL026W, YMR259C, YGR094W, YGL014W, YNL221C, YPL112C, YPR161C, YBR242W, YEL040W, YLR427W, YDL073W, YGR083C, YDR472W, YER049W, YPL226W, YOR254C, YPR175W, YPR190C, YMR185W, YNL123W, YBL014C, YNR038W, YLR419W, YOR188W, YER176W, YGR003W, YNL…	GO-CC	nuclear DNA-directed RNA polymerase complex (GO:0055029)	6.06683e-05	11	343	3.207	31	6359	0.487498	RPC31, RPC40, RPC25, RPA135, RPA49, RPC53, RPC82, RPC34, RPA14, RPB8, RPA34
signature-upregulated	YGR166W, YKL125W, YDR426C, YBL070C, YKL090W, YOR364W, YIL100W, YJL200C, YNL174W, YLR162W, YER168C, YDR249C, YDL042C, YOR098C, YDR433W, YPL178W, YKL015W, YAR069C, YEL026W, YMR259C, YGR094W, YGL014W, YNL221C, YPL112C, YPR161C, YBR242W, YEL040W, YLR427W, YDL073W, YGR083C, YDR472W, YER049W, YPL226W, YOR254C, YPR175W, YPR190C, YMR185W, YNL123W, YBL014C, YNR038W, YLR419W, YOR188W, YER176W, YGR003W, YNL…	GO-CC	Noc complex (GO:0030689)	8.79341e-05	5	343	1.45773	5	6359	0.0786287	NOC2, NOC4, MAK21, NOC3, NOP14
signature-upregulated	YGR166W, YKL125W, YDR426C, YBL070C, YKL090W, YOR364W, YIL100W, YJL200C, YNL174W, YLR162W, YER168C, YDR249C, YDL042C, YOR098C, YDR433W, YPL178W, YKL015W, YAR069C, YEL026W, YMR259C, YGR094W, YGL014W, YNL221C, YPL112C, YPR161C, YBR242W, YEL040W, YLR427W, YDL073W, YGR083C, YDR472W, YER049W, YPL226W, YOR254C, YPR175W, YPR190C, YMR185W, YNL123W, YBL014C, YNR038W, YLR419W, YOR188W, YER176W, YGR003W, YNL…	GO-CC	DNA-directed RNA polymerase complex (GO:0000428)	0.000125753	11	343	3.207	33	6359	0.51895	RPC31, RPC40, RPC25, RPA135, RPA49, RPC53, RPC82, RPC34, RPA14, RPB8, RPA34
signature-upregulated	YGR166W, YKL125W, YDR426C, YBL070C, YKL090W, YOR364W, YIL100W, YJL200C, YNL174W, YLR162W, YER168C, YDR249C, YDL042C, YOR098C, YDR433W, YPL178W, YKL015W, YAR069C, YEL026W, YMR259C, YGR094W, YGL014W, YNL221C, YPL112C, YPR161C, YBR242W, YEL040W, YLR427W, YDL073W, YGR083C, YDR472W, YER049W, YPL226W, YOR254C, YPR175W, YPR190C, YMR185W, YNL123W, YBL014C, YNR038W, YLR419W, YOR188W, YER176W, YGR003W, YNL…	GO-CC	RNA polymerase complex (GO:0030880)	0.000125753	11	343	3.207	33	6359	0.51895	RPC31, RPC40, RPC25, RPA135, RPA49, RPC53, RPC82, RPC34, RPA14, RPB8, RPA34
signature-upregulated	YGR166W, YKL125W, YDR426C, YBL070C, YKL090W, YOR364W, YIL100W, YJL200C, YNL174W, YLR162W, YER168C, YDR249C, YDL042C, YOR098C, YDR433W, YPL178W, YKL015W, YAR069C, YEL026W, YMR259C, YGR094W, YGL014W, YNL221C, YPL112C, YPR161C, YBR242W, YEL040W, YLR427W, YDL073W, YGR083C, YDR472W, YER049W, YPL226W, YOR254C, YPR175W, YPR190C, YMR185W, YNL123W, YBL014C, YNR038W, YLR419W, YOR188W, YER176W, YGR003W, YNL…	GO-CC	preribosome, small subunit precursor (GO:0030688)	0.000155107	7	343	2.04082	12	6359	0.188709	NOP9, NOB1, UTP10, NOC4, RRP1, ENP1, NOP14
signature-upregulated	YGR166W, YKL125W, YDR426C, YBL070C, YKL090W, YOR364W, YIL100W, YJL200C, YNL174W, YLR162W, YER168C, YDR249C, YDL042C, YOR098C, YDR433W, YPL178W, YKL015W, YAR069C, YEL026W, YMR259C, YGR094W, YGL014W, YNL221C, YPL112C, YPR161C, YBR242W, YEL040W, YLR427W, YDL073W, YGR083C, YDR472W, YER049W, YPL226W, YOR254C, YPR175W, YPR190C, YMR185W, YNL123W, YBL014C, YNR038W, YLR419W, YOR188W, YER176W, YGR003W, YNL…	GO-CC	t-UTP complex (GO:0034455)	0.00168662	5	343	1.45773	7	6359	0.11008	UTP15, UTP10, UTP8, UTP4, NAN1
signature-upregulated	YGR166W, YKL125W, YDR426C, YBL070C, YKL090W, YOR364W, YIL100W, YJL200C, YNL174W, YLR162W, YER168C, YDR249C, YDL042C, YOR098C, YDR433W, YPL178W, YKL015W, YAR069C, YEL026W, YMR259C, YGR094W, YGL014W, YNL221C, YPL112C, YPR161C, YBR242W, YEL040W, YLR427W, YDL073W, YGR083C, YDR472W, YER049W, YPL226W, YOR254C, YPR175W, YPR190C, YMR185W, YNL123W, YBL014C, YNR038W, YLR419W, YOR188W, YER176W, YGR003W, YNL…	GO-CC	intracellular part (GO:0044424)	0.00285822	310	343	90.379	5239	6359	82.3872	GCD2, SGV1, TPC1, RPL8B, CCA1, TIF5, NOP53, KRI1, TRZ1, GCD10, YDR239C, SHQ1, ALB1, HOL1, BUD27, RIX7, POM34, REI1, ASP1, LSG1, RIA1, PRT1, CBC2, MAG2, HMS2, YVH1, ARX1, SMM1, KEL3, RIO2, CCT2, HCA4, NOP2, DAS2, UTP4, OGG1, NOB1, RPC25, PWP2, YLR419W, MSB1, RBG2, GCD14, FRA2, ERB1, NAT4, ENP2, RIO1, RRP1, POM152, EMW1, RRN6, NOP9, UTP8, TPA1, POP1, TAH11, TSR4, DPB4, YLR143W, DBP9, RPL4A, RFU1, N…
signature-upregulated	YGR166W, YKL125W, YDR426C, YBL070C, YKL090W, YOR364W, YIL100W, YJL200C, YNL174W, YLR162W, YER168C, YDR249C, YDL042C, YOR098C, YDR433W, YPL178W, YKL015W, YAR069C, YEL026W, YMR259C, YGR094W, YGL014W, YNL221C, YPL112C, YPR161C, YBR242W, YEL040W, YLR427W, YDL073W, YGR083C, YDR472W, YER049W, YPL226W, YOR254C, YPR175W, YPR190C, YMR185W, YNL123W, YBL014C, YNR038W, YLR419W, YOR188W, YER176W, YGR003W, YNL…	GO-CC	DNA-directed RNA polymerase III complex (GO:0005666)	0.00300855	7	343	2.04082	17	6359	0.267338	RPC31, RPC40, RPC53, RPC34, RPC82, RPC25, RPB8
signature-upregulated	YGR166W, YKL125W, YDR426C, YBL070C, YKL090W, YOR364W, YIL100W, YJL200C, YNL174W, YLR162W, YER168C, YDR249C, YDL042C, YOR098C, YDR433W, YPL178W, YKL015W, YAR069C, YEL026W, YMR259C, YGR094W, YGL014W, YNL221C, YPL112C, YPR161C, YBR242W, YEL040W, YLR427W, YDL073W, YGR083C, YDR472W, YER049W, YPL226W, YOR254C, YPR175W, YPR190C, YMR185W, YNL123W, YBL014C, YNR038W, YLR419W, YOR188W, YER176W, YGR003W, YNL…	GO-CC	intracellular (GO:0005622)	0.00669602	310	343	90.379	5266	6359	82.8118	GCD2, SGV1, TPC1, RPL8B, CCA1, TIF5, NOP53, KRI1, TRZ1, GCD10, YDR239C, SHQ1, ALB1, HOL1, BUD27, RIX7, POM34, REI1, ASP1, LSG1, RIA1, PRT1, CBC2, MAG2, HMS2, YVH1, ARX1, SMM1, KEL3, RIO2, CCT2, HCA4, NOP2, DAS2, UTP4, OGG1, NOB1, RPC25, PWP2, YLR419W, MSB1, RBG2, GCD14, FRA2, ERB1, NAT4, ENP2, RIO1, RRP1, POM152, EMW1, RRN6, NOP9, UTP8, TPA1, POP1, TAH11, TSR4, DPB4, YLR143W, DBP9, RPL4A, RFU1, N…
signature-upregulated	YGR166W, YKL125W, YDR426C, YBL070C, YKL090W, YOR364W, YIL100W, YJL200C, YNL174W, YLR162W, YER168C, YDR249C, YDL042C, YOR098C, YDR433W, YPL178W, YKL015W, YAR069C, YEL026W, YMR259C, YGR094W, YGL014W, YNL221C, YPL112C, YPR161C, YBR242W, YEL040W, YLR427W, YDL073W, YGR083C, YDR472W, YER049W, YPL226W, YOR254C, YPR175W, YPR190C, YMR185W, YNL123W, YBL014C, YNR038W, YLR419W, YOR188W, YER176W, YGR003W, YNL…	GO-CC	DNA-directed RNA polymerase I complex (GO:0005736)	0.009692	6	343	1.74927	14	6359	0.22016	RPA49, RPC40, RPA14, RPA34, RPB8, RPA135

## Sheet: enrichments, excl. signature
Id	Members	Enrichment Type	Name	Corrected P-value	Hits	Genelist Length	Cluster frequency (%)	Background Hits	Background	Background Frequency (%)	Annotated Genes
sfl1-del vs. wt-upregulated	YBL107W-A, YDL038C, YDL039C, YER138W-A, YKR102W, YLL053C, YML123C, YMR158C-A, YMR173W, YMR173W-A, YMR266W, YOL158C, YOR382W, YOR383C	GO-BP	iron chelate transport (GO:0015688)	1.02954e-05	3	12	25	9	6359	0.141532	ENB1, FIT2, FIT3
sfl1-del vs. wt-upregulated	YBL107W-A, YDL038C, YDL039C, YER138W-A, YKR102W, YLL053C, YML123C, YMR158C-A, YMR173W, YMR173W-A, YMR266W, YOL158C, YOR382W, YOR383C	GO-BP	siderophore transport (GO:0015891)	1.02954e-05	3	12	25	9	6359	0.141532	ENB1, FIT2, FIT3
sfl1-del vs. wt-upregulated	YBL107W-A, YDL038C, YDL039C, YER138W-A, YKR102W, YLL053C, YML123C, YMR158C-A, YMR173W, YMR173W-A, YMR266W, YOL158C, YOR382W, YOR383C	GO-BP	iron assimilation by chelation and transport (GO:0033214)	1.02954e-05	3	12	25	9	6359	0.141532	ENB1, FIT2, FIT3
sfl1-del vs. wt-upregulated	YBL107W-A, YDL038C, YDL039C, YER138W-A, YKR102W, YLL053C, YML123C, YMR158C-A, YMR173W, YMR173W-A, YMR266W, YOL158C, YOR382W, YOR383C	GO-BP	iron assimilation (GO:0033212)	2.01849e-05	3	12	25	11	6359	0.172983	ENB1, FIT2, FIT3
sfl1-del vs. wt-upregulated	YBL107W-A, YDL038C, YDL039C, YER138W-A, YKR102W, YLL053C, YML123C, YMR158C-A, YMR173W, YMR173W-A, YMR266W, YOL158C, YOR382W, YOR383C	GO-BP	transition metal ion transport (GO:0000041)	2.90367e-05	4	12	33.3333	48	6359	0.754836	ENB1, PHO84, FIT2, FIT3
sfl1-del vs. wt-upregulated	YBL107W-A, YDL038C, YDL039C, YER138W-A, YKR102W, YLL053C, YML123C, YMR158C-A, YMR173W, YMR173W-A, YMR266W, YOL158C, YOR382W, YOR383C	GO-BP	iron ion transport (GO:0006826)	0.000214207	3	12	25	23	6359	0.361692	ENB1, FIT2, FIT3
sfl1-del vs. wt-upregulated	YBL107W-A, YDL038C, YDL039C, YER138W-A, YKR102W, YLL053C, YML123C, YMR158C-A, YMR173W, YMR173W-A, YMR266W, YOL158C, YOR382W, YOR383C	GO-BP	metal ion transport (GO:0030001)	0.000241117	4	12	33.3333	81	6359	1.27379	ENB1, PHO84, FIT2, FIT3
sfl1-del vs. wt-upregulated	YBL107W-A, YDL038C, YDL039C, YER138W-A, YKR102W, YLL053C, YML123C, YMR158C-A, YMR173W, YMR173W-A, YMR266W, YOL158C, YOR382W, YOR383C	GO-BP	cellular iron ion homeostasis (GO:0006879)	0.00126758	3	12	25	41	6359	0.644755	ENB1, FIT2, FIT3
sfl1-del vs. wt-upregulated	YBL107W-A, YDL038C, YDL039C, YER138W-A, YKR102W, YLL053C, YML123C, YMR158C-A, YMR173W, YMR173W-A, YMR266W, YOL158C, YOR382W, YOR383C	GO-BP	cation transport (GO:0006812)	0.00188146	4	12	33.3333	136	6359	2.1387	ENB1, PHO84, FIT2, FIT3
sfl1-del vs. wt-upregulated	YBL107W-A, YDL038C, YDL039C, YER138W-A, YKR102W, YLL053C, YML123C, YMR158C-A, YMR173W, YMR173W-A, YMR266W, YOL158C, YOR382W, YOR383C	GO-BP	iron ion homeostasis (GO:0055072)	0.00231086	3	12	25	50	6359	0.786287	ENB1, FIT2, FIT3
sfl1-del vs. wt-upregulated	YBL107W-A, YDL038C, YDL039C, YER138W-A, YKR102W, YLL053C, YML123C, YMR158C-A, YMR173W, YMR173W-A, YMR266W, YOL158C, YOR382W, YOR383C	GO-BP	cellular metal ion homeostasis (GO:0006875)	0.00462465	3	12	25	63	6359	0.990722	ENB1, FIT2, FIT3
sfl1-del vs. wt-upregulated	YBL107W-A, YDL038C, YDL039C, YER138W-A, YKR102W, YLL053C, YML123C, YMR158C-A, YMR173W, YMR173W-A, YMR266W, YOL158C, YOR382W, YOR383C	GO-BP	metal ion homeostasis (GO:0055065)	0.00462465	3	12	25	63	6359	0.990722	ENB1, FIT2, FIT3
sfl1-del vs. wt-upregulated	YBL107W-A, YDL038C, YDL039C, YER138W-A, YKR102W, YLL053C, YML123C, YMR158C-A, YMR173W, YMR173W-A, YMR266W, YOL158C, YOR382W, YOR383C	GO-BP	ion transport (GO:0006811)	0.00514374	4	12	33.3333	176	6359	2.76773	ENB1, PHO84, FIT2, FIT3
sfl1-del vs. wt-upregulated	YBL107W-A, YDL038C, YDL039C, YER138W-A, YKR102W, YLL053C, YML123C, YMR158C-A, YMR173W, YMR173W-A, YMR266W, YOL158C, YOR382W, YOR383C	GO-CC	anchored to membrane (GO:0031225)	0.00236209	3	12	25	61	6359	0.95927	FIT2, FIT3, FLO10
sfl1-del vs. wt-upregulated	YBL107W-A, YDL038C, YDL039C, YER138W-A, YKR102W, YLL053C, YML123C, YMR158C-A, YMR173W, YMR173W-A, YMR266W, YOL158C, YOR382W, YOR383C	GO-CC	intrinsic to membrane (GO:0031224)	0.00818206	8	12	66.6667	1394	6359	21.9217	YDL038C, ENB1, PHO84, RSN1, FIT2, YLL053C, FIT3, FLO10
hap2-del vs. wt-upregulated	YCR001W, YHL047C, YML123C, YOR382W, YOR383C	GO-BP	transition metal ion transport (GO:0000041)	8.57601e-08	4	4	100	48	6359	0.754836	PHO84, FIT2, ARN2, FIT3
hap2-del vs. wt-upregulated	YCR001W, YHL047C, YML123C, YOR382W, YOR383C	GO-BP	iron chelate transport (GO:0015688)	2.35149e-07	3	4	75	9	6359	0.141532	FIT2, ARN2, FIT3
hap2-del vs. wt-upregulated	YCR001W, YHL047C, YML123C, YOR382W, YOR383C	GO-BP	siderophore transport (GO:0015891)	2.35149e-07	3	4	75	9	6359	0.141532	FIT2, ARN2, FIT3
hap2-del vs. wt-upregulated	YCR001W, YHL047C, YML123C, YOR382W, YOR383C	GO-BP	iron assimilation by chelation and transport (GO:0033214)	2.35149e-07	3	4	75	9	6359	0.141532	FIT2, ARN2, FIT3
hap2-del vs. wt-upregulated	YCR001W, YHL047C, YML123C, YOR382W, YOR383C	GO-BP	iron assimilation (GO:0033212)	4.6179e-07	3	4	75	11	6359	0.172983	FIT2, ARN2, FIT3
hap2-del vs. wt-upregulated	YCR001W, YHL047C, YML123C, YOR382W, YOR383C	GO-BP	metal ion transport (GO:0030001)	7.33285e-07	4	4	100	81	6359	1.27379	PHO84, FIT2, ARN2, FIT3
hap2-del vs. wt-upregulated	YCR001W, YHL047C, YML123C, YOR382W, YOR383C	GO-BP	iron ion transport (GO:0006826)	4.94952e-06	3	4	75	23	6359	0.361692	FIT2, ARN2, FIT3
hap2-del vs. wt-upregulated	YCR001W, YHL047C, YML123C, YOR382W, YOR383C	GO-BP	cation transport (GO:0006812)	6.00904e-06	4	4	100	136	6359	2.1387	PHO84, FIT2, ARN2, FIT3
hap2-del vs. wt-upregulated	YCR001W, YHL047C, YML123C, YOR382W, YOR383C	GO-BP	ion transport (GO:0006811)	1.70264e-05	4	4	100	176	6359	2.76773	PHO84, FIT2, ARN2, FIT3
hap2-del vs. wt-upregulated	YCR001W, YHL047C, YML123C, YOR382W, YOR383C	GO-BP	cellular iron ion homeostasis (GO:0006879)	2.97287e-05	3	4	75	41	6359	0.644755	FIT2, ARN2, FIT3
hap2-del vs. wt-upregulated	YCR001W, YHL047C, YML123C, YOR382W, YOR383C	GO-BP	iron ion homeostasis (GO:0055072)	5.46024e-05	3	4	75	50	6359	0.786287	FIT2, ARN2, FIT3
hap2-del vs. wt-upregulated	YCR001W, YHL047C, YML123C, YOR382W, YOR383C	GO-BP	cellular metal ion homeostasis (GO:0006875)	0.000110458	3	4	75	63	6359	0.990722	FIT2, ARN2, FIT3
hap2-del vs. wt-upregulated	YCR001W, YHL047C, YML123C, YOR382W, YOR383C	GO-BP	metal ion homeostasis (GO:0055065)	0.000110458	3	4	75	63	6359	0.990722	FIT2, ARN2, FIT3
hap2-del vs. wt-upregulated	YCR001W, YHL047C, YML123C, YOR382W, YOR383C	GO-BP	cellular cation homeostasis (GO:0030003)	0.000664806	3	4	75	114	6359	1.79273	FIT2, ARN2, FIT3
hap2-del vs. wt-upregulated	YCR001W, YHL047C, YML123C, YOR382W, YOR383C	GO-BP	cellular ion homeostasis (GO:0006873)	0.000898613	3	4	75	126	6359	1.98144	FIT2, ARN2, FIT3
hap2-del vs. wt-upregulated	YCR001W, YHL047C, YML123C, YOR382W, YOR383C	GO-BP	cation homeostasis (GO:0055080)	0.000898613	3	4	75	126	6359	1.98144	FIT2, ARN2, FIT3
hap2-del vs. wt-upregulated	YCR001W, YHL047C, YML123C, YOR382W, YOR383C	GO-BP	cellular chemical homeostasis (GO:0055082)	0.00101022	3	4	75	131	6359	2.06007	FIT2, ARN2, FIT3
hap2-del vs. wt-upregulated	YCR001W, YHL047C, YML123C, YOR382W, YOR383C	GO-BP	ion homeostasis (GO:0050801)	0.00118137	3	4	75	138	6359	2.17015	FIT2, ARN2, FIT3
hap2-del vs. wt-upregulated	YCR001W, YHL047C, YML123C, YOR382W, YOR383C	GO-BP	chemical homeostasis (GO:0048878)	0.0013993	3	4	75	146	6359	2.29596	FIT2, ARN2, FIT3
hap2-del vs. wt-upregulated	YCR001W, YHL047C, YML123C, YOR382W, YOR383C	GO-BP	cellular homeostasis (GO:0019725)	0.00187668	3	4	75	161	6359	2.53184	FIT2, ARN2, FIT3
hap2-del vs. wt-upregulated	YCR001W, YHL047C, YML123C, YOR382W, YOR383C	GO-BP	homeostatic process (GO:0042592)	0.00611895	3	4	75	239	6359	3.75845	FIT2, ARN2, FIT3
hap2-del vs. wt-upregulated	YCR001W, YHL047C, YML123C, YOR382W, YOR383C	GO-MF	transition metal ion transmembrane transporter activity (GO:0046915)	0.00111582	2	4	50	28	6359	0.440321	PHO84, ARN2
hap2-del vs. wt-upregulated	YCR001W, YHL047C, YML123C, YOR382W, YOR383C	GO-MF	metal ion transmembrane transporter activity (GO:0046873)	0.00331575	2	4	50	48	6359	0.754836	PHO84, ARN2
hap2-del vs. wt-upregulated	YCR001W, YHL047C, YML123C, YOR382W, YOR383C	GO-CC	cell periphery (GO:0071944)	0.000980727	4	4	100	594	6359	9.34109	PHO84, FIT2, ARN2, FIT3
hap2-del vs. wt-upregulated	YCR001W, YHL047C, YML123C, YOR382W, YOR383C	GO-CC	anchored to membrane (GO:0031225)	0.00697392	2	4	50	61	6359	0.95927	FIT2, FIT3
hap2-del vs. wt-downregulated	YBL045C, YBR039W, YDL067C, YDL181W, YDR377W, YDR529C, YEL024W, YGL187C, YGL188C, YGR182C, YGR183C, YGR234W, YHR001W-A, YJR048W, YOR065W, YOR375C, YPR020W	GO-BP	ATP synthesis coupled electron transport (GO:0042773)	2.31706e-14	8	15	53.3333	28	6359	0.440321	QCR9, QCR10, CYT1, QCR7, CYC1, COX4, COX9, RIP1
hap2-del vs. wt-downregulated	YBL045C, YBR039W, YDL067C, YDL181W, YDR377W, YDR529C, YEL024W, YGL187C, YGL188C, YGR182C, YGR183C, YGR234W, YHR001W-A, YJR048W, YOR065W, YOR375C, YPR020W	GO-BP	mitochondrial ATP synthesis coupled electron transport (GO:0042775)	2.31706e-14	8	15	53.3333	28	6359	0.440321	QCR9, QCR10, CYT1, QCR7, CYC1, COX4, COX9, RIP1
hap2-del vs. wt-downregulated	YBL045C, YBR039W, YDL067C, YDL181W, YDR377W, YDR529C, YEL024W, YGL187C, YGL188C, YGR182C, YGR183C, YGR234W, YHR001W-A, YJR048W, YOR065W, YOR375C, YPR020W	GO-BP	oxidative phosphorylation (GO:0006119)	3.19661e-14	8	15	53.3333	29	6359	0.456047	QCR9, QCR10, CYT1, QCR7, CYC1, COX4, COX9, RIP1
hap2-del vs. wt-downregulated	YBL045C, YBR039W, YDL067C, YDL181W, YDR377W, YDR529C, YEL024W, YGL187C, YGL188C, YGR182C, YGR183C, YGR234W, YHR001W-A, YJR048W, YOR065W, YOR375C, YPR020W	GO-BP	respiratory electron transport chain (GO:0022904)	5.86365e-14	8	15	53.3333	31	6359	0.487498	QCR9, QCR10, CYT1, QCR7, CYC1, COX4, COX9, RIP1
hap2-del vs. wt-downregulated	YBL045C, YBR039W, YDL067C, YDL181W, YDR377W, YDR529C, YEL024W, YGL187C, YGL188C, YGR182C, YGR183C, YGR234W, YHR001W-A, YJR048W, YOR065W, YOR375C, YPR020W	GO-BP	electron transport chain (GO:0022900)	1.89389e-13	9	15	60	63	6359	0.990722	QCR9, QCR10, CYT1, QCR7, CYC1, COR1, COX4, COX9, RIP1
hap2-del vs. wt-downregulated	YBL045C, YBR039W, YDL067C, YDL181W, YDR377W, YDR529C, YEL024W, YGL187C, YGL188C, YGR182C, YGR183C, YGR234W, YHR001W-A, YJR048W, YOR065W, YOR375C, YPR020W	GO-BP	mitochondrial electron transport, ubiquinol to cytochrome c (GO:0006122)	1.95671e-12	6	15	40	11	6359	0.172983	QCR9, QCR10, CYT1, QCR7, CYC1, RIP1
hap2-del vs. wt-downregulated	YBL045C, YBR039W, YDL067C, YDL181W, YDR377W, YDR529C, YEL024W, YGL187C, YGL188C, YGR182C, YGR183C, YGR234W, YHR001W-A, YJR048W, YOR065W, YOR375C, YPR020W	GO-BP	cellular respiration (GO:0045333)	2.7626e-11	9	15	60	107	6359	1.68265	QCR9, QCR10, CYT1, QCR7, CYC1, COR1, COX4, COX9, RIP1
hap2-del vs. wt-downregulated	YBL045C, YBR039W, YDL067C, YDL181W, YDR377W, YDR529C, YEL024W, YGL187C, YGL188C, YGR182C, YGR183C, YGR234W, YHR001W-A, YJR048W, YOR065W, YOR375C, YPR020W	GO-BP	energy derivation by oxidation of organic compounds (GO:0015980)	6.94821e-10	9	15	60	152	6359	2.39031	QCR9, QCR10, CYT1, QCR7, CYC1, COR1, COX4, COX9, RIP1
hap2-del vs. wt-downregulated	YBL045C, YBR039W, YDL067C, YDL181W, YDR377W, YDR529C, YEL024W, YGL187C, YGL188C, YGR182C, YGR183C, YGR234W, YHR001W-A, YJR048W, YOR065W, YOR375C, YPR020W	GO-BP	oxidation-reduction process (GO:0055114)	8.53408e-09	11	15	73.3333	424	6359	6.66772	QCR9, YHB1, QCR10, CYT1, QCR7, CYC1, COR1, COX4, COX9, RIP1, GDH1
hap2-del vs. wt-downregulated	YBL045C, YBR039W, YDL067C, YDL181W, YDR377W, YDR529C, YEL024W, YGL187C, YGL188C, YGR182C, YGR183C, YGR234W, YHR001W-A, YJR048W, YOR065W, YOR375C, YPR020W	GO-BP	generation of precursor metabolites and energy (GO:0006091)	1.18931e-08	9	15	60	208	6359	3.27095	QCR9, QCR10, CYT1, QCR7, CYC1, COR1, COX4, COX9, RIP1
hap2-del vs. wt-downregulated	YBL045C, YBR039W, YDL067C, YDL181W, YDR377W, YDR529C, YEL024W, YGL187C, YGL188C, YGR182C, YGR183C, YGR234W, YHR001W-A, YJR048W, YOR065W, YOR375C, YPR020W	GO-BP	aerobic respiration (GO:0009060)	2.39447e-06	6	15	40	90	6359	1.41532	QCR9, QCR10, QCR7, COR1, RIP1, COX4
hap2-del vs. wt-downregulated	YBL045C, YBR039W, YDL067C, YDL181W, YDR377W, YDR529C, YEL024W, YGL187C, YGL188C, YGR182C, YGR183C, YGR234W, YHR001W-A, YJR048W, YOR065W, YOR375C, YPR020W	GO-BP	phosphorylation (GO:0016310)	2.58603e-06	8	15	53.3333	258	6359	4.05724	QCR9, QCR10, CYT1, QCR7, CYC1, COX4, COX9, RIP1
hap2-del vs. wt-downregulated	YBL045C, YBR039W, YDL067C, YDL181W, YDR377W, YDR529C, YEL024W, YGL187C, YGL188C, YGR182C, YGR183C, YGR234W, YHR001W-A, YJR048W, YOR065W, YOR375C, YPR020W	GO-BP	phosphorus metabolic process (GO:0006793)	2.66002e-05	8	15	53.3333	348	6359	5.47256	QCR9, QCR10, CYT1, QCR7, CYC1, COX4, COX9, RIP1
hap2-del vs. wt-downregulated	YBL045C, YBR039W, YDL067C, YDL181W, YDR377W, YDR529C, YEL024W, YGL187C, YGL188C, YGR182C, YGR183C, YGR234W, YHR001W-A, YJR048W, YOR065W, YOR375C, YPR020W	GO-BP	phosphate metabolic process (GO:0006796)	2.66002e-05	8	15	53.3333	348	6359	5.47256	QCR9, QCR10, CYT1, QCR7, CYC1, COX4, COX9, RIP1
hap2-del vs. wt-downregulated	YBL045C, YBR039W, YDL067C, YDL181W, YDR377W, YDR529C, YEL024W, YGL187C, YGL188C, YGR182C, YGR183C, YGR234W, YHR001W-A, YJR048W, YOR065W, YOR375C, YPR020W	GO-BP	mitochondrial electron transport, cytochrome c to oxygen (GO:0006123)	0.000179961	3	15	20	12	6359	0.188709	CYC1, COX9, COX4
hap2-del vs. wt-downregulated	YBL045C, YBR039W, YDL067C, YDL181W, YDR377W, YDR529C, YEL024W, YGL187C, YGL188C, YGR182C, YGR183C, YGR234W, YHR001W-A, YJR048W, YOR065W, YOR375C, YPR020W	GO-BP	transport (GO:0006810)	0.000536161	11	15	73.3333	1203	6359	18.9181	QCR9, YHB1, QCR10, CYT1, QCR7, CYC1, COR1, ATP3, ATP17, ATP20, RIP1
hap2-del vs. wt-downregulated	YBL045C, YBR039W, YDL067C, YDL181W, YDR377W, YDR529C, YEL024W, YGL187C, YGL188C, YGR182C, YGR183C, YGR234W, YHR001W-A, YJR048W, YOR065W, YOR375C, YPR020W	GO-BP	energy coupled proton transport, down electrochemical gradient (GO:0015985)	0.000552316	3	15	20	17	6359	0.267338	ATP20, ATP3, ATP17
hap2-del vs. wt-downregulated	YBL045C, YBR039W, YDL067C, YDL181W, YDR377W, YDR529C, YEL024W, YGL187C, YGL188C, YGR182C, YGR183C, YGR234W, YHR001W-A, YJR048W, YOR065W, YOR375C, YPR020W	GO-BP	ATP synthesis coupled proton transport (GO:0015986)	0.000552316	3	15	20	17	6359	0.267338	ATP20, ATP3, ATP17
hap2-del vs. wt-downregulated	YBL045C, YBR039W, YDL067C, YDL181W, YDR377W, YDR529C, YEL024W, YGL187C, YGL188C, YGR182C, YGR183C, YGR234W, YHR001W-A, YJR048W, YOR065W, YOR375C, YPR020W	GO-BP	establishment of localization (GO:0051234)	0.000700736	11	15	73.3333	1235	6359	19.4213	QCR9, YHB1, QCR10, CYT1, QCR7, CYC1, COR1, ATP3, ATP17, ATP20, RIP1
hap2-del vs. wt-downregulated	YBL045C, YBR039W, YDL067C, YDL181W, YDR377W, YDR529C, YEL024W, YGL187C, YGL188C, YGR182C, YGR183C, YGR234W, YHR001W-A, YJR048W, YOR065W, YOR375C, YPR020W	GO-BP	localization (GO:0051179)	0.00156662	11	15	73.3333	1337	6359	21.0253	QCR9, YHB1, QCR10, CYT1, QCR7, CYC1, COR1, ATP3, ATP17, ATP20, RIP1
hap2-del vs. wt-downregulated	YBL045C, YBR039W, YDL067C, YDL181W, YDR377W, YDR529C, YEL024W, YGL187C, YGL188C, YGR182C, YGR183C, YGR234W, YHR001W-A, YJR048W, YOR065W, YOR375C, YPR020W	GO-BP	ATP biosynthetic process (GO:0006754)	0.00433212	3	15	20	33	6359	0.51895	ATP20, ATP3, ATP17
hap2-del vs. wt-downregulated	YBL045C, YBR039W, YDL067C, YDL181W, YDR377W, YDR529C, YEL024W, YGL187C, YGL188C, YGR182C, YGR183C, YGR234W, YHR001W-A, YJR048W, YOR065W, YOR375C, YPR020W	GO-BP	purine nucleoside triphosphate biosynthetic process (GO:0009145)	0.00564516	3	15	20	36	6359	0.566127	ATP20, ATP3, ATP17
hap2-del vs. wt-downregulated	YBL045C, YBR039W, YDL067C, YDL181W, YDR377W, YDR529C, YEL024W, YGL187C, YGL188C, YGR182C, YGR183C, YGR234W, YHR001W-A, YJR048W, YOR065W, YOR375C, YPR020W	GO-BP	purine ribonucleoside triphosphate biosynthetic process (GO:0009206)	0.00564516	3	15	20	36	6359	0.566127	ATP20, ATP3, ATP17
hap2-del vs. wt-downregulated	YBL045C, YBR039W, YDL067C, YDL181W, YDR377W, YDR529C, YEL024W, YGL187C, YGL188C, YGR182C, YGR183C, YGR234W, YHR001W-A, YJR048W, YOR065W, YOR375C, YPR020W	GO-BP	ribonucleoside triphosphate biosynthetic process (GO:0009201)	0.00665093	3	15	20	38	6359	0.597578	ATP20, ATP3, ATP17
hap2-del vs. wt-downregulated	YBL045C, YBR039W, YDL067C, YDL181W, YDR377W, YDR529C, YEL024W, YGL187C, YGL188C, YGR182C, YGR183C, YGR234W, YHR001W-A, YJR048W, YOR065W, YOR375C, YPR020W	GO-BP	nucleoside triphosphate biosynthetic process (GO:0009142)	0.00776731	3	15	20	40	6359	0.62903	ATP20, ATP3, ATP17
hap2-del vs. wt-downregulated	YBL045C, YBR039W, YDL067C, YDL181W, YDR377W, YDR529C, YEL024W, YGL187C, YGL188C, YGR182C, YGR183C, YGR234W, YHR001W-A, YJR048W, YOR065W, YOR375C, YPR020W	GO-BP	proton transport (GO:0015992)	0.00836864	3	15	20	41	6359	0.644755	ATP20, ATP3, ATP17
hap2-del vs. wt-downregulated	YBL045C, YBR039W, YDL067C, YDL181W, YDR377W, YDR529C, YEL024W, YGL187C, YGL188C, YGR182C, YGR183C, YGR234W, YHR001W-A, YJR048W, YOR065W, YOR375C, YPR020W	GO-BP	hydrogen transport (GO:0006818)	0.0089996	3	15	20	42	6359	0.660481	ATP20, ATP3, ATP17
hap2-del vs. wt-downregulated	YBL045C, YBR039W, YDL067C, YDL181W, YDR377W, YDR529C, YEL024W, YGL187C, YGL188C, YGR182C, YGR183C, YGR234W, YHR001W-A, YJR048W, YOR065W, YOR375C, YPR020W	GO-MF	hydrogen ion transmembrane transporter activity (GO:0015078)	6.65573e-16	10	15	66.6667	64	6359	1.00645	QCR9, QCR10, QCR7, COR1, ATP3, ATP17, COX4, ATP20, COX9, RIP1
hap2-del vs. wt-downregulated	YBL045C, YBR039W, YDL067C, YDL181W, YDR377W, YDR529C, YEL024W, YGL187C, YGL188C, YGR182C, YGR183C, YGR234W, YHR001W-A, YJR048W, YOR065W, YOR375C, YPR020W	GO-MF	monovalent inorganic cation transmembrane transporter activity (GO:0015077)	2.34254e-15	10	15	66.6667	72	6359	1.13225	QCR9, QCR10, QCR7, COR1, ATP3, ATP17, COX4, ATP20, COX9, RIP1
hap2-del vs. wt-downregulated	YBL045C, YBR039W, YDL067C, YDL181W, YDR377W, YDR529C, YEL024W, YGL187C, YGL188C, YGR182C, YGR183C, YGR234W, YHR001W-A, YJR048W, YOR065W, YOR375C, YPR020W	GO-MF	inorganic cation transmembrane transporter activity (GO:0022890)	3.77169e-13	10	15	66.6667	117	6359	1.83991	QCR9, QCR10, QCR7, COR1, ATP3, ATP17, COX4, ATP20, COX9, RIP1
hap2-del vs. wt-downregulated	YBL045C, YBR039W, YDL067C, YDL181W, YDR377W, YDR529C, YEL024W, YGL187C, YGL188C, YGR182C, YGR183C, YGR234W, YHR001W-A, YJR048W, YOR065W, YOR375C, YPR020W	GO-MF	cation transmembrane transporter activity (GO:0008324)	1.64358e-12	10	15	66.6667	135	6359	2.12298	QCR9, QCR10, QCR7, COR1, ATP3, ATP17, COX4, ATP20, COX9, RIP1
hap2-del vs. wt-downregulated	YBL045C, YBR039W, YDL067C, YDL181W, YDR377W, YDR529C, YEL024W, YGL187C, YGL188C, YGR182C, YGR183C, YGR234W, YHR001W-A, YJR048W, YOR065W, YOR375C, YPR020W	GO-MF	ion transmembrane transporter activity (GO:0015075)	1.35501e-11	10	15	66.6667	166	6359	2.61047	QCR9, QCR10, QCR7, COR1, ATP3, ATP17, COX4, ATP20, COX9, RIP1
hap2-del vs. wt-downregulated	YBL045C, YBR039W, YDL067C, YDL181W, YDR377W, YDR529C, YEL024W, YGL187C, YGL188C, YGR182C, YGR183C, YGR234W, YHR001W-A, YJR048W, YOR065W, YOR375C, YPR020W	GO-MF	ubiquinol-cytochrome-c reductase activity (GO:0008121)	1.95785e-10	5	15	33.3333	9	6359	0.141532	QCR9, QCR10, QCR7, COR1, RIP1
hap2-del vs. wt-downregulated	YBL045C, YBR039W, YDL067C, YDL181W, YDR377W, YDR529C, YEL024W, YGL187C, YGL188C, YGR182C, YGR183C, YGR234W, YHR001W-A, YJR048W, YOR065W, YOR375C, YPR020W	GO-MF	oxidoreductase activity, acting on diphenols and related substances as donors (GO:0016679)	1.95785e-10	5	15	33.3333	9	6359	0.141532	QCR9, QCR10, QCR7, COR1, RIP1
hap2-del vs. wt-downregulated	YBL045C, YBR039W, YDL067C, YDL181W, YDR377W, YDR529C, YEL024W, YGL187C, YGL188C, YGR182C, YGR183C, YGR234W, YHR001W-A, YJR048W, YOR065W, YOR375C, YPR020W	GO-MF	oxidoreductase activity, acting on diphenols and related substances as donors, cytochrome as acceptor (GO:0016681)	1.95785e-10	5	15	33.3333	9	6359	0.141532	QCR9, QCR10, QCR7, COR1, RIP1
hap2-del vs. wt-downregulated	YBL045C, YBR039W, YDL067C, YDL181W, YDR377W, YDR529C, YEL024W, YGL187C, YGL188C, YGR182C, YGR183C, YGR234W, YHR001W-A, YJR048W, YOR065W, YOR375C, YPR020W	GO-MF	substrate-specific transmembrane transporter activity (GO:0022891)	5.34098e-09	10	15	66.6667	301	6359	4.73345	QCR9, QCR10, QCR7, COR1, ATP3, ATP17, COX4, ATP20, COX9, RIP1
hap2-del vs. wt-downregulated	YBL045C, YBR039W, YDL067C, YDL181W, YDR377W, YDR529C, YEL024W, YGL187C, YGL188C, YGR182C, YGR183C, YGR234W, YHR001W-A, YJR048W, YOR065W, YOR375C, YPR020W	GO-MF	transmembrane transporter activity (GO:0022857)	1.78513e-08	10	15	66.6667	340	6359	5.34675	QCR9, QCR10, QCR7, COR1, ATP3, ATP17, COX4, ATP20, COX9, RIP1
hap2-del vs. wt-downregulated	YBL045C, YBR039W, YDL067C, YDL181W, YDR377W, YDR529C, YEL024W, YGL187C, YGL188C, YGR182C, YGR183C, YGR234W, YHR001W-A, YJR048W, YOR065W, YOR375C, YPR020W	GO-MF	substrate-specific transporter activity (GO:0022892)	4.00198e-08	10	15	66.6667	369	6359	5.8028	QCR9, QCR10, QCR7, COR1, ATP3, ATP17, COX4, ATP20, COX9, RIP1
hap2-del vs. wt-downregulated	YBL045C, YBR039W, YDL067C, YDL181W, YDR377W, YDR529C, YEL024W, YGL187C, YGL188C, YGR182C, YGR183C, YGR234W, YHR001W-A, YJR048W, YOR065W, YOR375C, YPR020W	GO-MF	transporter activity (GO:0005215)	1.639e-07	10	15	66.6667	426	6359	6.69917	QCR9, QCR10, QCR7, COR1, ATP3, ATP17, COX4, ATP20, COX9, RIP1
hap2-del vs. wt-downregulated	YBL045C, YBR039W, YDL067C, YDL181W, YDR377W, YDR529C, YEL024W, YGL187C, YGL188C, YGR182C, YGR183C, YGR234W, YHR001W-A, YJR048W, YOR065W, YOR375C, YPR020W	GO-MF	oxidoreductase activity (GO:0016491)	3.8655e-07	9	15	60	327	6359	5.14232	QCR9, YHB1, QCR10, QCR7, COR1, COX4, COX9, RIP1, GDH1
hap2-del vs. wt-downregulated	YBL045C, YBR039W, YDL067C, YDL181W, YDR377W, YDR529C, YEL024W, YGL187C, YGL188C, YGR182C, YGR183C, YGR234W, YHR001W-A, YJR048W, YOR065W, YOR375C, YPR020W	GO-MF	proton-transporting ATPase activity, rotational mechanism (GO:0046961)	0.00168336	3	15	20	29	6359	0.456047	ATP20, ATP3, ATP17
hap2-del vs. wt-downregulated	YBL045C, YBR039W, YDL067C, YDL181W, YDR377W, YDR529C, YEL024W, YGL187C, YGL188C, YGR182C, YGR183C, YGR234W, YHR001W-A, YJR048W, YOR065W, YOR375C, YPR020W	GO-MF	cation-transporting ATPase activity (GO:0019829)	0.00227531	3	15	20	32	6359	0.503224	ATP20, ATP3, ATP17
hap2-del vs. wt-downregulated	YBL045C, YBR039W, YDL067C, YDL181W, YDR377W, YDR529C, YEL024W, YGL187C, YGL188C, YGR182C, YGR183C, YGR234W, YHR001W-A, YJR048W, YOR065W, YOR375C, YPR020W	GO-MF	heme binding (GO:0020037)	0.00227531	3	15	20	32	6359	0.503224	YHB1, CYT1, CYC1
hap2-del vs. wt-downregulated	YBL045C, YBR039W, YDL067C, YDL181W, YDR377W, YDR529C, YEL024W, YGL187C, YGL188C, YGR182C, YGR183C, YGR234W, YHR001W-A, YJR048W, YOR065W, YOR375C, YPR020W	GO-MF	tetrapyrrole binding (GO:0046906)	0.00227531	3	15	20	32	6359	0.503224	YHB1, CYT1, CYC1
hap2-del vs. wt-downregulated	YBL045C, YBR039W, YDL067C, YDL181W, YDR377W, YDR529C, YEL024W, YGL187C, YGL188C, YGR182C, YGR183C, YGR234W, YHR001W-A, YJR048W, YOR065W, YOR375C, YPR020W	GO-MF	ATPase activity, coupled to transmembrane movement of ions (GO:0042625)	0.00728175	3	15	20	47	6359	0.73911	ATP20, ATP3, ATP17
hap2-del vs. wt-downregulated	YBL045C, YBR039W, YDL067C, YDL181W, YDR377W, YDR529C, YEL024W, YGL187C, YGL188C, YGR182C, YGR183C, YGR234W, YHR001W-A, YJR048W, YOR065W, YOR375C, YPR020W	GO-CC	respiratory chain (GO:0070469)	1.21148e-16	9	15	60	32	6359	0.503224	QCR9, QCR10, CYT1, QCR7, CYC1, COR1, COX4, COX9, RIP1
hap2-del vs. wt-downregulated	YBL045C, YBR039W, YDL067C, YDL181W, YDR377W, YDR529C, YEL024W, YGL187C, YGL188C, YGR182C, YGR183C, YGR234W, YHR001W-A, YJR048W, YOR065W, YOR375C, YPR020W	GO-CC	mitochondrial respiratory chain (GO:0005746)	8.70814e-15	8	15	53.3333	27	6359	0.424595	QCR9, QCR10, CYT1, QCR7, COR1, COX4, COX9, RIP1
hap2-del vs. wt-downregulated	YBL045C, YBR039W, YDL067C, YDL181W, YDR377W, YDR529C, YEL024W, YGL187C, YGL188C, YGR182C, YGR183C, YGR234W, YHR001W-A, YJR048W, YOR065W, YOR375C, YPR020W	GO-CC	mitochondrial membrane part (GO:0044455)	2.62048e-14	11	15	73.3333	143	6359	2.24878	QCR9, QCR10, CYT1, QCR7, COR1, ATP3, ATP17, COX4, ATP20, COX9, RIP1
hap2-del vs. wt-downregulated	YBL045C, YBR039W, YDL067C, YDL181W, YDR377W, YDR529C, YEL024W, YGL187C, YGL188C, YGR182C, YGR183C, YGR234W, YHR001W-A, YJR048W, YOR065W, YOR375C, YPR020W	GO-CC	mitochondrial respiratory chain complex III (GO:0005750)	4.6808e-13	6	15	40	10	6359	0.157257	QCR9, QCR10, CYT1, QCR7, COR1, RIP1
hap2-del vs. wt-downregulated	YBL045C, YBR039W, YDL067C, YDL181W, YDR377W, YDR529C, YEL024W, YGL187C, YGL188C, YGR182C, YGR183C, YGR234W, YHR001W-A, YJR048W, YOR065W, YOR375C, YPR020W	GO-CC	respiratory chain complex III (GO:0045275)	4.6808e-13	6	15	40	10	6359	0.157257	QCR9, QCR10, CYT1, QCR7, COR1, RIP1
hap2-del vs. wt-downregulated	YBL045C, YBR039W, YDL067C, YDL181W, YDR377W, YDR529C, YEL024W, YGL187C, YGL188C, YGR182C, YGR183C, YGR234W, YHR001W-A, YJR048W, YOR065W, YOR375C, YPR020W	GO-CC	mitochondrial inner membrane (GO:0005743)	4.02273e-12	11	15	73.3333	224	6359	3.52257	QCR9, QCR10, CYT1, QCR7, COR1, ATP3, ATP17, COX4, ATP20, COX9, RIP1
hap2-del vs. wt-downregulated	YBL045C, YBR039W, YDL067C, YDL181W, YDR377W, YDR529C, YEL024W, YGL187C, YGL188C, YGR182C, YGR183C, YGR234W, YHR001W-A, YJR048W, YOR065W, YOR375C, YPR020W	GO-CC	organelle inner membrane (GO:0019866)	6.85236e-12	11	15	73.3333	235	6359	3.69555	QCR9, QCR10, CYT1, QCR7, COR1, ATP3, ATP17, COX4, ATP20, COX9, RIP1
hap2-del vs. wt-downregulated	YBL045C, YBR039W, YDL067C, YDL181W, YDR377W, YDR529C, YEL024W, YGL187C, YGL188C, YGR182C, YGR183C, YGR234W, YHR001W-A, YJR048W, YOR065W, YOR375C, YPR020W	GO-CC	mitochondrial envelope (GO:0005740)	3.7978e-11	12	15	80	390	6359	6.13304	QCR9, QCR10, CYT1, QCR7, CYC1, COR1, ATP3, ATP17, COX4, ATP20, COX9, RIP1
hap2-del vs. wt-downregulated	YBL045C, YBR039W, YDL067C, YDL181W, YDR377W, YDR529C, YEL024W, YGL187C, YGL188C, YGR182C, YGR183C, YGR234W, YHR001W-A, YJR048W, YOR065W, YOR375C, YPR020W	GO-CC	mitochondrial part (GO:0044429)	7.7254e-11	13	15	86.6667	570	6359	8.96367	QCR9, YHB1, QCR10, CYT1, QCR7, CYC1, COR1, ATP3, ATP17, COX4, ATP20, COX9, RIP1
hap2-del vs. wt-downregulated	YBL045C, YBR039W, YDL067C, YDL181W, YDR377W, YDR529C, YEL024W, YGL187C, YGL188C, YGR182C, YGR183C, YGR234W, YHR001W-A, YJR048W, YOR065W, YOR375C, YPR020W	GO-CC	mitochondrial membrane (GO:0031966)	8.00265e-10	11	15	73.3333	362	6359	5.69272	QCR9, QCR10, CYT1, QCR7, COR1, ATP3, ATP17, COX4, ATP20, COX9, RIP1
hap2-del vs. wt-downregulated	YBL045C, YBR039W, YDL067C, YDL181W, YDR377W, YDR529C, YEL024W, YGL187C, YGL188C, YGR182C, YGR183C, YGR234W, YHR001W-A, YJR048W, YOR065W, YOR375C, YPR020W	GO-CC	organelle envelope (GO:0031967)	1.51072e-09	12	15	80	531	6359	8.35037	QCR9, QCR10, CYT1, QCR7, CYC1, COR1, ATP3, ATP17, COX4, ATP20, COX9, RIP1
hap2-del vs. wt-downregulated	YBL045C, YBR039W, YDL067C, YDL181W, YDR377W, YDR529C, YEL024W, YGL187C, YGL188C, YGR182C, YGR183C, YGR234W, YHR001W-A, YJR048W, YOR065W, YOR375C, YPR020W	GO-CC	envelope (GO:0031975)	1.51072e-09	12	15	80	531	6359	8.35037	QCR9, QCR10, CYT1, QCR7, CYC1, COR1, ATP3, ATP17, COX4, ATP20, COX9, RIP1
hap2-del vs. wt-downregulated	YBL045C, YBR039W, YDL067C, YDL181W, YDR377W, YDR529C, YEL024W, YGL187C, YGL188C, YGR182C, YGR183C, YGR234W, YHR001W-A, YJR048W, YOR065W, YOR375C, YPR020W	GO-CC	mitochondrion (GO:0005739)	1.80822e-08	14	15	93.3333	1145	6359	18.006	INH1, QCR9, YHB1, QCR10, CYT1, QCR7, CYC1, COR1, ATP3, ATP17, COX4, ATP20, COX9, RIP1
hap2-del vs. wt-downregulated	YBL045C, YBR039W, YDL067C, YDL181W, YDR377W, YDR529C, YEL024W, YGL187C, YGL188C, YGR182C, YGR183C, YGR234W, YHR001W-A, YJR048W, YOR065W, YOR375C, YPR020W	GO-CC	organelle membrane (GO:0031090)	9.05073e-05	11	15	73.3333	1077	6359	16.9366	QCR9, QCR10, CYT1, QCR7, COR1, ATP3, ATP17, COX4, ATP20, COX9, RIP1
hap2-del vs. wt-downregulated	YBL045C, YBR039W, YDL067C, YDL181W, YDR377W, YDR529C, YEL024W, YGL187C, YGL188C, YGR182C, YGR183C, YGR234W, YHR001W-A, YJR048W, YOR065W, YOR375C, YPR020W	GO-CC	mitochondrial proton-transporting ATP synthase complex (GO:0005753)	0.000412534	3	15	20	19	6359	0.298789	ATP20, ATP3, ATP17
hap2-del vs. wt-downregulated	YBL045C, YBR039W, YDL067C, YDL181W, YDR377W, YDR529C, YEL024W, YGL187C, YGL188C, YGR182C, YGR183C, YGR234W, YHR001W-A, YJR048W, YOR065W, YOR375C, YPR020W	GO-CC	proton-transporting ATP synthase complex (GO:0045259)	0.000412534	3	15	20	19	6359	0.298789	ATP20, ATP3, ATP17
hap2-del vs. wt-downregulated	YBL045C, YBR039W, YDL067C, YDL181W, YDR377W, YDR529C, YEL024W, YGL187C, YGL188C, YGR182C, YGR183C, YGR234W, YHR001W-A, YJR048W, YOR065W, YOR375C, YPR020W	GO-CC	membrane part (GO:0044425)	0.000643388	12	15	80	1628	6359	25.6015	QCR9, QCR10, CYT1, QCR7, CYC1, COR1, ATP3, ATP17, COX4, ATP20, COX9, RIP1
hap2-del vs. wt-downregulated	YBL045C, YBR039W, YDL067C, YDL181W, YDR377W, YDR529C, YEL024W, YGL187C, YGL188C, YGR182C, YGR183C, YGR234W, YHR001W-A, YJR048W, YOR065W, YOR375C, YPR020W	GO-CC	protein complex (GO:0043234)	0.00132774	11	15	73.3333	1402	6359	22.0475	QCR9, QCR10, CYT1, QCR7, COR1, ATP3, ATP17, COX4, ATP20, COX9, RIP1
hap2-del vs. wt-downregulated	YBL045C, YBR039W, YDL067C, YDL181W, YDR377W, YDR529C, YEL024W, YGL187C, YGL188C, YGR182C, YGR183C, YGR234W, YHR001W-A, YJR048W, YOR065W, YOR375C, YPR020W	GO-CC	proton-transporting two-sector ATPase complex (GO:0016469)	0.00249397	3	15	20	34	6359	0.534675	ATP20, ATP3, ATP17
hap2-del vs. wt-downregulated	YBL045C, YBR039W, YDL067C, YDL181W, YDR377W, YDR529C, YEL024W, YGL187C, YGL188C, YGR182C, YGR183C, YGR234W, YHR001W-A, YJR048W, YOR065W, YOR375C, YPR020W	GO-CC	membrane (GO:0016020)	0.0040894	12	15	80	1926	6359	30.2878	QCR9, QCR10, CYT1, QCR7, CYC1, COR1, ATP3, ATP17, COX4, ATP20, COX9, RIP1
hap2-del vs. wt-downregulated	YBL045C, YBR039W, YDL067C, YDL181W, YDR377W, YDR529C, YEL024W, YGL187C, YGL188C, YGR182C, YGR183C, YGR234W, YHR001W-A, YJR048W, YOR065W, YOR375C, YPR020W	GO-CC	cytoplasmic part (GO:0044444)	0.00796567	14	15	93.3333	2968	6359	46.674	INH1, QCR9, YHB1, QCR10, CYT1, QCR7, CYC1, COR1, ATP3, ATP17, COX4, ATP20, COX9, RIP1
pfk1-del vs. wt-upregulated	YHR215W, YAR073W, YBL107W-A, YBR012C, YBR115C, YCR021C, YPR158C-D, YER150W, YGL089C, YHR136C, YHR216W, YJR004C, YKL096W, YML123C, YNL036W, YPR157W	GO-CC	extracellular region (GO:0005576)	0.000918337	4	13	30.7692	102	6359	1.60403	SPI1, SAG1, CWP1, MF(ALPHA)2
pfk1-del vs. wt-upregulated	YHR215W, YAR073W, YBL107W-A, YBR012C, YBR115C, YCR021C, YPR158C-D, YER150W, YGL089C, YHR136C, YHR216W, YJR004C, YKL096W, YML123C, YNL036W, YPR157W	GO-CC	anchored to membrane (GO:0031225)	0.00516043	3	13	23.0769	61	6359	0.95927	SPI1, SAG1, CWP1
pfk1-del vs. wt-downregulated	YCL030C, YDL038C, YDL039C, YGL029W, YGR035C, YKL082C, YKL172W, YLR303W, YMR011W, YMR120C	GO-MF	cyclohydrolase activity (GO:0019238)	0.000335344	2	10	20	7	6359	0.11008	ADE17, HIS4
pfk1-del vs. wt-downregulated	YCL030C, YDL038C, YDL039C, YGL029W, YGR035C, YKL082C, YKL172W, YLR303W, YMR011W, YMR120C	GO-MF	hydrolase activity, acting on carbon-nitrogen (but not peptide) bonds, in cyclic amidines (GO:0016814)	0.00270669	2	10	20	19	6359	0.298789	ADE17, HIS4
ssn6-del vs. wt-upregulated	YAL030W, YAL039C, YAL040C, YAL062W, YAL063C, YAL064C-A, YAL064W, YAL065C, YAL068C, YAL069W, YAR020C, YAR028W, YAR029W, YAR031W, YAR035W, YHR212W-A, YAR062W, YHR214W, YHR215W, YBL015W, YBL016W, YBL029W, YBL043W, YBL045C, YBL048W, YBL086C, YBL099W, YBR006W, YBR024W, YBR039W, YBR040W, YBR050C, YBR066C, YBR067C, YBR072W, YBR082C, YBR083W, YBR085W, YBR092C, YBR105C, YBR108W, YBR113W, YBR114W, YBR116C,…	GO-BP	oxidation-reduction process (GO:0055114)	5.92151e-12	87	560	15.5357	424	6359	6.66772	YHB1, QCR2, YKL107W, CYC1, AIM33, YIR035C, COX4, GDH1, NDE2, BNA1, LYS1, COX13, OYE2, YMR226C, AAD10, TKL2, SUR2, MET5, ACO1, ERG1, YEL047C, COX9, PYC2, SGA1, GLG1, QCR9, QCR10, FRM2, YPR1, MET10, GRE2, YPL113C, FRE3, OYE3, HBN1, YML131W, SOL1, UGA2, ADI1, GPH1, ERG3, ZWF1, ERG25, COX6, QCR6, YBR238C, SRX1, HYR1, TDA3, AAC3, SOD2, COX5A, ARG5,6, COR1, COX7, DIT2, SOR2, RNR2, ISF1, FMO1, FUM1, ALD…
ssn6-del vs. wt-upregulated	YAL030W, YAL039C, YAL040C, YAL062W, YAL063C, YAL064C-A, YAL064W, YAL065C, YAL068C, YAL069W, YAR020C, YAR028W, YAR029W, YAR031W, YAR035W, YHR212W-A, YAR062W, YHR214W, YHR215W, YBL015W, YBL016W, YBL029W, YBL043W, YBL045C, YBL048W, YBL086C, YBL099W, YBR006W, YBR024W, YBR039W, YBR040W, YBR050C, YBR066C, YBR067C, YBR072W, YBR082C, YBR083W, YBR085W, YBR092C, YBR105C, YBR108W, YBR113W, YBR114W, YBR116C,…	GO-BP	carbohydrate transport (GO:0008643)	1.81513e-07	20	560	3.57143	45	6359	0.707658	YIL171W, HXT6, HXT13, HXT1, HXT16, HXT11, GAL2, HXT9, HXT8, GUP2, HXT10, HXT4, MAL31, JEN1, STL1, MTH1, HXT17, MAL11, HXT5, HXT2
ssn6-del vs. wt-upregulated	YAL030W, YAL039C, YAL040C, YAL062W, YAL063C, YAL064C-A, YAL064W, YAL065C, YAL068C, YAL069W, YAR020C, YAR028W, YAR029W, YAR031W, YAR035W, YHR212W-A, YAR062W, YHR214W, YHR215W, YBL015W, YBL016W, YBL029W, YBL043W, YBL045C, YBL048W, YBL086C, YBL099W, YBR006W, YBR024W, YBR039W, YBR040W, YBR050C, YBR066C, YBR067C, YBR072W, YBR082C, YBR083W, YBR085W, YBR092C, YBR105C, YBR108W, YBR113W, YBR114W, YBR116C,…	GO-BP	hexose transport (GO:0008645)	4.64769e-07	14	560	2.5	23	6359	0.361692	HXT10, HXT4, MTH1, HXT17, HXT6, HXT13, HXT1, HXT16, HXT11, GAL2, HXT5, HXT9, HXT2, HXT8
ssn6-del vs. wt-upregulated	YAL030W, YAL039C, YAL040C, YAL062W, YAL063C, YAL064C-A, YAL064W, YAL065C, YAL068C, YAL069W, YAR020C, YAR028W, YAR029W, YAR031W, YAR035W, YHR212W-A, YAR062W, YHR214W, YHR215W, YBL015W, YBL016W, YBL029W, YBL043W, YBL045C, YBL048W, YBL086C, YBL099W, YBR006W, YBR024W, YBR039W, YBR040W, YBR050C, YBR066C, YBR067C, YBR072W, YBR082C, YBR083W, YBR085W, YBR092C, YBR105C, YBR108W, YBR113W, YBR114W, YBR116C,…	GO-BP	monosaccharide transport (GO:0015749)	4.64769e-07	14	560	2.5	23	6359	0.361692	HXT10, HXT4, MTH1, HXT17, HXT6, HXT13, HXT1, HXT16, HXT11, GAL2, HXT5, HXT9, HXT2, HXT8
ssn6-del vs. wt-upregulated	YAL030W, YAL039C, YAL040C, YAL062W, YAL063C, YAL064C-A, YAL064W, YAL065C, YAL068C, YAL069W, YAR020C, YAR028W, YAR029W, YAR031W, YAR035W, YHR212W-A, YAR062W, YHR214W, YHR215W, YBL015W, YBL016W, YBL029W, YBL043W, YBL045C, YBL048W, YBL086C, YBL099W, YBR006W, YBR024W, YBR039W, YBR040W, YBR050C, YBR066C, YBR067C, YBR072W, YBR082C, YBR083W, YBR085W, YBR092C, YBR105C, YBR108W, YBR113W, YBR114W, YBR116C,…	GO-BP	multi-organism process (GO:0051704)	8.75613e-07	35	560	6.25	131	6359	2.06007	KAR4, PRM1, AFR1, MF(ALPHA)2, FUS1, AGA1, KAR2, MFA1, FIG2, MSS11, PRM3, SPT3, PRM7, POG1, FUS2, FLO5, HBT1, CIK1, FAR1, MUC1, FUS3, AGA2, SPR3, RVS161, PRM2, NRG1, BAR1, FLO9, SCW10, STE2, MFA2, ASG7, FLO10, FIG1, NRG2
ssn6-del vs. wt-upregulated	YAL030W, YAL039C, YAL040C, YAL062W, YAL063C, YAL064C-A, YAL064W, YAL065C, YAL068C, YAL069W, YAR020C, YAR028W, YAR029W, YAR031W, YAR035W, YHR212W-A, YAR062W, YHR214W, YHR215W, YBL015W, YBL016W, YBL029W, YBL043W, YBL045C, YBL048W, YBL086C, YBL099W, YBR006W, YBR024W, YBR039W, YBR040W, YBR050C, YBR066C, YBR067C, YBR072W, YBR082C, YBR083W, YBR085W, YBR092C, YBR105C, YBR108W, YBR113W, YBR114W, YBR116C,…	GO-BP	sulfur compound biosynthetic process (GO:0044272)	9.74671e-06	23	560	4.10714	70	6359	1.1008	THI6, BIO3, MET10, MET17, MET28, MHT1, MET16, THI11, SNO2, MET14, ADI1, THI2, RPI1, SNZ3, THI22, MET3, UTR4, MET5, BIO5, THI4, BIO4, MET2, MET30
ssn6-del vs. wt-upregulated	YAL030W, YAL039C, YAL040C, YAL062W, YAL063C, YAL064C-A, YAL064W, YAL065C, YAL068C, YAL069W, YAR020C, YAR028W, YAR029W, YAR031W, YAR035W, YHR212W-A, YAR062W, YHR214W, YHR215W, YBL015W, YBL016W, YBL029W, YBL043W, YBL045C, YBL048W, YBL086C, YBL099W, YBR006W, YBR024W, YBR039W, YBR040W, YBR050C, YBR066C, YBR067C, YBR072W, YBR082C, YBR083W, YBR085W, YBR092C, YBR105C, YBR108W, YBR113W, YBR114W, YBR116C,…	GO-BP	mitochondrial electron transport, ubiquinol to cytochrome c (GO:0006122)	1.17592e-05	9	560	1.60714	11	6359	0.172983	QCR9, QCR2, QCR10, CYT1, CYC1, QCR7, QCR6, RIP1, QCR8
ssn6-del vs. wt-upregulated	YAL030W, YAL039C, YAL040C, YAL062W, YAL063C, YAL064C-A, YAL064W, YAL065C, YAL068C, YAL069W, YAR020C, YAR028W, YAR029W, YAR031W, YAR035W, YHR212W-A, YAR062W, YHR214W, YHR215W, YBL015W, YBL016W, YBL029W, YBL043W, YBL045C, YBL048W, YBL086C, YBL099W, YBR006W, YBR024W, YBR039W, YBR040W, YBR050C, YBR066C, YBR067C, YBR072W, YBR082C, YBR083W, YBR085W, YBR092C, YBR105C, YBR108W, YBR113W, YBR114W, YBR116C,…	GO-BP	sulfur compound metabolic process (GO:0006790)	1.39668e-05	28	560	5	100	6359	1.57257	THI6, BIO3, MET10, MET17, PET18, YHR112C, MET28, MHT1, MET16, THI11, SNO2, MET14, ADI1, PHO3, RPI1, THI2, SNZ3, THI22, MET3, UTR4, MET5, BIO5, GTT2, GLR1, THI4, BIO4, MET2, MET30
ssn6-del vs. wt-upregulated	YAL030W, YAL039C, YAL040C, YAL062W, YAL063C, YAL064C-A, YAL064W, YAL065C, YAL068C, YAL069W, YAR020C, YAR028W, YAR029W, YAR031W, YAR035W, YHR212W-A, YAR062W, YHR214W, YHR215W, YBL015W, YBL016W, YBL029W, YBL043W, YBL045C, YBL048W, YBL086C, YBL099W, YBR006W, YBR024W, YBR039W, YBR040W, YBR050C, YBR066C, YBR067C, YBR072W, YBR082C, YBR083W, YBR085W, YBR092C, YBR105C, YBR108W, YBR113W, YBR114W, YBR116C,…	GO-BP	ATP synthesis coupled electron transport (GO:0042773)	1.50428e-05	14	560	2.5	28	6359	0.440321	QCR9, QCR2, QCR10, COX5A, CYT1, CYC1, QCR7, COX4, COX7, COX6, QCR6, COX9, QCR8, RIP1
ssn6-del vs. wt-upregulated	YAL030W, YAL039C, YAL040C, YAL062W, YAL063C, YAL064C-A, YAL064W, YAL065C, YAL068C, YAL069W, YAR020C, YAR028W, YAR029W, YAR031W, YAR035W, YHR212W-A, YAR062W, YHR214W, YHR215W, YBL015W, YBL016W, YBL029W, YBL043W, YBL045C, YBL048W, YBL086C, YBL099W, YBR006W, YBR024W, YBR039W, YBR040W, YBR050C, YBR066C, YBR067C, YBR072W, YBR082C, YBR083W, YBR085W, YBR092C, YBR105C, YBR108W, YBR113W, YBR114W, YBR116C,…	GO-BP	mitochondrial ATP synthesis coupled electron transport (GO:0042775)	1.50428e-05	14	560	2.5	28	6359	0.440321	QCR9, QCR2, QCR10, COX5A, CYT1, CYC1, QCR7, COX4, COX7, COX6, QCR6, COX9, QCR8, RIP1
ssn6-del vs. wt-upregulated	YAL030W, YAL039C, YAL040C, YAL062W, YAL063C, YAL064C-A, YAL064W, YAL065C, YAL068C, YAL069W, YAR020C, YAR028W, YAR029W, YAR031W, YAR035W, YHR212W-A, YAR062W, YHR214W, YHR215W, YBL015W, YBL016W, YBL029W, YBL043W, YBL045C, YBL048W, YBL086C, YBL099W, YBR006W, YBR024W, YBR039W, YBR040W, YBR050C, YBR066C, YBR067C, YBR072W, YBR082C, YBR083W, YBR085W, YBR092C, YBR105C, YBR108W, YBR113W, YBR114W, YBR116C,…	GO-BP	oxidative phosphorylation (GO:0006119)	2.67601e-05	14	560	2.5	29	6359	0.456047	QCR9, QCR2, QCR10, COX5A, CYT1, CYC1, QCR7, COX4, COX7, COX6, QCR6, COX9, QCR8, RIP1
ssn6-del vs. wt-upregulated	YAL030W, YAL039C, YAL040C, YAL062W, YAL063C, YAL064C-A, YAL064W, YAL065C, YAL068C, YAL069W, YAR020C, YAR028W, YAR029W, YAR031W, YAR035W, YHR212W-A, YAR062W, YHR214W, YHR215W, YBL015W, YBL016W, YBL029W, YBL043W, YBL045C, YBL048W, YBL086C, YBL099W, YBR006W, YBR024W, YBR039W, YBR040W, YBR050C, YBR066C, YBR067C, YBR072W, YBR082C, YBR083W, YBR085W, YBR092C, YBR105C, YBR108W, YBR113W, YBR114W, YBR116C,…	GO-BP	biological_process (GO:0008150)	3.99424e-05	158	560	28.2143	1227	6359	19.2955	PRM1, SMF1, VBA3, PAU5, DAN4, TPO1, SSA4, YNR068C, COX12, POG1, COX13, TKL2, DDR48, ACO1, MAL12, YKL187C, CSR2, GRE2, YPL113C, LEU4, YHR097C, YHR210C, YHR214W, SOL1, TDA6, ZWF1, ASG7, THI22, PCM1, MRK1, SPS4, QCR6, YKR075C, YJR079W, PAU2, SFC1, HXT6, YNL217W, RNR2, UBX6, FUM1, YPR196W, SRL1, PAU3, DOG2, RSB1, CAB2, YJL218W, PDR10, YIL108W, IMA1, IRC18, YGL262W, TIP1, AGA2, YIR016W, UPC2, OST4, YL…
ssn6-del vs. wt-upregulated	YAL030W, YAL039C, YAL040C, YAL062W, YAL063C, YAL064C-A, YAL064W, YAL065C, YAL068C, YAL069W, YAR020C, YAR028W, YAR029W, YAR031W, YAR035W, YHR212W-A, YAR062W, YHR214W, YHR215W, YBL015W, YBL016W, YBL029W, YBL043W, YBL045C, YBL048W, YBL086C, YBL099W, YBR006W, YBR024W, YBR039W, YBR040W, YBR050C, YBR066C, YBR067C, YBR072W, YBR082C, YBR083W, YBR085W, YBR092C, YBR105C, YBR108W, YBR113W, YBR114W, YBR116C,…	GO-BP	sexual reproduction (GO:0019953)	4.99942e-05	44	560	7.85714	215	6359	3.38103	KAR4, PRM1, AFR1, SPO20, CRR1, MF(ALPHA)2, FUS1, AGA1, DIT2, KAR2, MFA1, GSC2, FMP45, SPO73, FIG2, PRM3, SPT3, SPS100, PRM7, POG1, FUS2, HBT1, SGA1, CIK1, FAR1, PAU8, YOR338W, SHC1, FUS3, AGA2, SPR3, RVS161, PRM2, AQY1, YNL194C, DIT1, BAR1, SCW10, STE2, ASG7, MFA2, CWP1, FIG1, SPS4
ssn6-del vs. wt-upregulated	YAL030W, YAL039C, YAL040C, YAL062W, YAL063C, YAL064C-A, YAL064W, YAL065C, YAL068C, YAL069W, YAR020C, YAR028W, YAR029W, YAR031W, YAR035W, YHR212W-A, YAR062W, YHR214W, YHR215W, YBL015W, YBL016W, YBL029W, YBL043W, YBL045C, YBL048W, YBL086C, YBL099W, YBR006W, YBR024W, YBR039W, YBR040W, YBR050C, YBR066C, YBR067C, YBR072W, YBR082C, YBR083W, YBR085W, YBR092C, YBR105C, YBR108W, YBR113W, YBR114W, YBR116C,…	GO-BP	respiratory electron transport chain (GO:0022904)	7.74708e-05	14	560	2.5	31	6359	0.487498	QCR9, QCR2, QCR10, COX5A, CYT1, CYC1, QCR7, COX4, COX7, COX6, QCR6, COX9, QCR8, RIP1
ssn6-del vs. wt-upregulated	YAL030W, YAL039C, YAL040C, YAL062W, YAL063C, YAL064C-A, YAL064W, YAL065C, YAL068C, YAL069W, YAR020C, YAR028W, YAR029W, YAR031W, YAR035W, YHR212W-A, YAR062W, YHR214W, YHR215W, YBL015W, YBL016W, YBL029W, YBL043W, YBL045C, YBL048W, YBL086C, YBL099W, YBR006W, YBR024W, YBR039W, YBR040W, YBR050C, YBR066C, YBR067C, YBR072W, YBR082C, YBR083W, YBR085W, YBR092C, YBR105C, YBR108W, YBR113W, YBR114W, YBR116C,…	GO-BP	conjugation with cellular fusion (GO:0000747)	0.000131437	28	560	5	110	6359	1.72983	KAR4, PRM1, FAR1, CIK1, AFR1, FUS3, RVS161, SPR3, AGA2, MF(ALPHA)2, PRM2, FUS1, AGA1, KAR2, MFA1, BAR1, FIG2, SCW10, PRM3, STE2, SPT3, PRM7, POG1, ASG7, MFA2, FUS2, FIG1, HBT1
ssn6-del vs. wt-upregulated	YAL030W, YAL039C, YAL040C, YAL062W, YAL063C, YAL064C-A, YAL064W, YAL065C, YAL068C, YAL069W, YAR020C, YAR028W, YAR029W, YAR031W, YAR035W, YHR212W-A, YAR062W, YHR214W, YHR215W, YBL015W, YBL016W, YBL029W, YBL043W, YBL045C, YBL048W, YBL086C, YBL099W, YBR006W, YBR024W, YBR039W, YBR040W, YBR050C, YBR066C, YBR067C, YBR072W, YBR082C, YBR083W, YBR085W, YBR092C, YBR105C, YBR108W, YBR113W, YBR114W, YBR116C,…	GO-BP	electron transport chain (GO:0022900)	0.000169641	20	560	3.57143	63	6359	0.990722	FRE7, QCR9, QCR2, QCR10, COX5A, CYT1, MET10, CYC1, QCR7, COR1, COX4, COX7, FRE3, YJL045W, TRX3, COX6, COX9, QCR6, RIP1, QCR8
ssn6-del vs. wt-upregulated	YAL030W, YAL039C, YAL040C, YAL062W, YAL063C, YAL064C-A, YAL064W, YAL065C, YAL068C, YAL069W, YAR020C, YAR028W, YAR029W, YAR031W, YAR035W, YHR212W-A, YAR062W, YHR214W, YHR215W, YBL015W, YBL016W, YBL029W, YBL043W, YBL045C, YBL048W, YBL086C, YBL099W, YBR006W, YBR024W, YBR039W, YBR040W, YBR050C, YBR066C, YBR067C, YBR072W, YBR082C, YBR083W, YBR085W, YBR092C, YBR105C, YBR108W, YBR113W, YBR114W, YBR116C,…	GO-BP	conjugation (GO:0000746)	0.000197906	28	560	5	112	6359	1.76128	KAR4, PRM1, FAR1, CIK1, AFR1, FUS3, RVS161, SPR3, AGA2, MF(ALPHA)2, PRM2, FUS1, AGA1, KAR2, MFA1, BAR1, FIG2, SCW10, PRM3, STE2, SPT3, PRM7, POG1, ASG7, MFA2, FUS2, FIG1, HBT1
ssn6-del vs. wt-upregulated	YAL030W, YAL039C, YAL040C, YAL062W, YAL063C, YAL064C-A, YAL064W, YAL065C, YAL068C, YAL069W, YAR020C, YAR028W, YAR029W, YAR031W, YAR035W, YHR212W-A, YAR062W, YHR214W, YHR215W, YBL015W, YBL016W, YBL029W, YBL043W, YBL045C, YBL048W, YBL086C, YBL099W, YBR006W, YBR024W, YBR039W, YBR040W, YBR050C, YBR066C, YBR067C, YBR072W, YBR082C, YBR083W, YBR085W, YBR092C, YBR105C, YBR108W, YBR113W, YBR114W, YBR116C,…	GO-BP	organic substance transport (GO:0071702)	0.000255429	36	560	6.42857	168	6359	2.64192	YIL171W, VBA3, HXT6, SFC1, HXT13, PDR12, AUS1, HXT1, HXT16, ALP1, TPO1, GEX2, GAL2, HXT9, DUR3, HXT8, HXT4, MTH1, RSB1, PTK1, HXT17, DAN1, ATG22, BIO5, HXT2, HES1, DIC1, HXT11, GUP2, HXT10, MAL31, JEN1, STL1, YCT1, MAL11, HXT5
ssn6-del vs. wt-upregulated	YAL030W, YAL039C, YAL040C, YAL062W, YAL063C, YAL064C-A, YAL064W, YAL065C, YAL068C, YAL069W, YAR020C, YAR028W, YAR029W, YAR031W, YAR035W, YHR212W-A, YAR062W, YHR214W, YHR215W, YBL015W, YBL016W, YBL029W, YBL043W, YBL045C, YBL048W, YBL086C, YBL099W, YBR006W, YBR024W, YBR039W, YBR040W, YBR050C, YBR066C, YBR067C, YBR072W, YBR082C, YBR083W, YBR085W, YBR092C, YBR105C, YBR108W, YBR113W, YBR114W, YBR116C,…	GO-BP	maltose metabolic process (GO:0000023)	0.000335722	9	560	1.60714	14	6359	0.22016	IMA1, MAL32, IMA5, MAL31, MAL13, IMA2, MAL12, MAL11, MAL33
ssn6-del vs. wt-upregulated	YAL030W, YAL039C, YAL040C, YAL062W, YAL063C, YAL064C-A, YAL064W, YAL065C, YAL068C, YAL069W, YAR020C, YAR028W, YAR029W, YAR031W, YAR035W, YHR212W-A, YAR062W, YHR214W, YHR215W, YBL015W, YBL016W, YBL029W, YBL043W, YBL045C, YBL048W, YBL086C, YBL099W, YBR006W, YBR024W, YBR039W, YBR040W, YBR050C, YBR066C, YBR067C, YBR072W, YBR082C, YBR083W, YBR085W, YBR092C, YBR105C, YBR108W, YBR113W, YBR114W, YBR116C,…	GO-BP	thiamine-containing compound metabolic process (GO:0042723)	0.00049578	10	560	1.78571	18	6359	0.283063	THI6, PHO3, PET18, RPI1, THI2, SNZ3, THI22, THI11, THI4, SNO2
ssn6-del vs. wt-upregulated	YAL030W, YAL039C, YAL040C, YAL062W, YAL063C, YAL064C-A, YAL064W, YAL065C, YAL068C, YAL069W, YAR020C, YAR028W, YAR029W, YAR031W, YAR035W, YHR212W-A, YAR062W, YHR214W, YHR215W, YBL015W, YBL016W, YBL029W, YBL043W, YBL045C, YBL048W, YBL086C, YBL099W, YBR006W, YBR024W, YBR039W, YBR040W, YBR050C, YBR066C, YBR067C, YBR072W, YBR082C, YBR083W, YBR085W, YBR092C, YBR105C, YBR108W, YBR113W, YBR114W, YBR116C,…	GO-BP	cysteine biosynthetic process (GO:0019344)	0.00104127	8	560	1.42857	12	6359	0.188709	MET16, MET3, MET5, MET10, MET17, MET30, MET28, MET14
ssn6-del vs. wt-upregulated	YAL030W, YAL039C, YAL040C, YAL062W, YAL063C, YAL064C-A, YAL064W, YAL065C, YAL068C, YAL069W, YAR020C, YAR028W, YAR029W, YAR031W, YAR035W, YHR212W-A, YAR062W, YHR214W, YHR215W, YBL015W, YBL016W, YBL029W, YBL043W, YBL045C, YBL048W, YBL086C, YBL099W, YBR006W, YBR024W, YBR039W, YBR040W, YBR050C, YBR066C, YBR067C, YBR072W, YBR082C, YBR083W, YBR085W, YBR092C, YBR105C, YBR108W, YBR113W, YBR114W, YBR116C,…	GO-BP	small molecule biosynthetic process (GO:0044283)	0.0014924	64	560	11.4286	406	6359	6.38465	SNO1, ERG28, ARG5,6, BIO3, MHT1, THI11, RNR2, APT2, GDH1, MET14, ALD6, RNR4, SNZ1, BNA1, LYS1, THI2, PCK1, ENA2, SUR2, MET5, ACO1, ERG1, ATP5, BIO5, INO1, ANB1, PYC2, MET30, MET2, FMS1, HIS5, THI6, MET10, MET17, ATP3, LEU4, YHR033W, THI3, MET28, MET16, ALT1, PUT1, CPA1, ATP1, SNO2, SER3, URH1, BAT2, ADI1, RNR3, ICT1, ERG3, RPI1, SNZ3, ATP20, THI22, ERG11, MET3, UTR4, ERG25, BNA2, THI4, BIO4, GDH3
ssn6-del vs. wt-upregulated	YAL030W, YAL039C, YAL040C, YAL062W, YAL063C, YAL064C-A, YAL064W, YAL065C, YAL068C, YAL069W, YAR020C, YAR028W, YAR029W, YAR031W, YAR035W, YHR212W-A, YAR062W, YHR214W, YHR215W, YBL015W, YBL016W, YBL029W, YBL043W, YBL045C, YBL048W, YBL086C, YBL099W, YBR006W, YBR024W, YBR039W, YBR040W, YBR050C, YBR066C, YBR067C, YBR072W, YBR082C, YBR083W, YBR085W, YBR092C, YBR105C, YBR108W, YBR113W, YBR114W, YBR116C,…	GO-BP	thiamine metabolic process (GO:0006772)	0.0016321	9	560	1.60714	16	6359	0.251612	THI6, PET18, RPI1, THI2, SNZ3, THI22, THI11, THI4, SNO2
ssn6-del vs. wt-upregulated	YAL030W, YAL039C, YAL040C, YAL062W, YAL063C, YAL064C-A, YAL064W, YAL065C, YAL068C, YAL069W, YAR020C, YAR028W, YAR029W, YAR031W, YAR035W, YHR212W-A, YAR062W, YHR214W, YHR215W, YBL015W, YBL016W, YBL029W, YBL043W, YBL045C, YBL048W, YBL086C, YBL099W, YBR006W, YBR024W, YBR039W, YBR040W, YBR050C, YBR066C, YBR067C, YBR072W, YBR082C, YBR083W, YBR085W, YBR092C, YBR105C, YBR108W, YBR113W, YBR114W, YBR116C,…	GO-BP	transmembrane transport (GO:0055085)	0.00512708	60	560	10.7143	386	6359	6.07014	YIL171W, AAC3, MCH5, VBA3, ODC1, WSC4, YMR279C, HXT6, SFC1, HXT13, POR2, AUS1, ZRT1, HXT1, HXT16, ALP1, TPO1, GEX2, GAL2, KAR2, HXT9, DUR3, SSA4, HXT8, HXT4, HXT17, ENA2, YOL162W, ATP5, ATG22, BIO5, HXT2, PDR10, FRE7, ATR1, SUL1, YDL119C, ATP3, THI72, THI7, TIM9, MEP1, HXT11, ATP1, AQY1, CTR1, HXT10, MAL31, STE6, JEN1, PHO89, STL1, ATP20, YCT1, GIT1, OPT2, YFL054C, MAL11, QDR1, HXT5
ssn6-del vs. wt-upregulated	YAL030W, YAL039C, YAL040C, YAL062W, YAL063C, YAL064C-A, YAL064W, YAL065C, YAL068C, YAL069W, YAR020C, YAR028W, YAR029W, YAR031W, YAR035W, YHR212W-A, YAR062W, YHR214W, YHR215W, YBL015W, YBL016W, YBL029W, YBL043W, YBL045C, YBL048W, YBL086C, YBL099W, YBR006W, YBR024W, YBR039W, YBR040W, YBR050C, YBR066C, YBR067C, YBR072W, YBR082C, YBR083W, YBR085W, YBR092C, YBR105C, YBR108W, YBR113W, YBR114W, YBR116C,…	GO-BP	vitamin metabolic process (GO:0006766)	0.00595713	16	560	2.85714	53	6359	0.833464	FMS1, SNO1, THI6, BIO3, PET18, THI11, SNO2, SNZ1, PHO3, THI2, RPI1, SNZ3, THI22, BIO5, THI4, BIO4
ssn6-del vs. wt-upregulated	YAL030W, YAL039C, YAL040C, YAL062W, YAL063C, YAL064C-A, YAL064W, YAL065C, YAL068C, YAL069W, YAR020C, YAR028W, YAR029W, YAR031W, YAR035W, YHR212W-A, YAR062W, YHR214W, YHR215W, YBL015W, YBL016W, YBL029W, YBL043W, YBL045C, YBL048W, YBL086C, YBL099W, YBR006W, YBR024W, YBR039W, YBR040W, YBR050C, YBR066C, YBR067C, YBR072W, YBR082C, YBR083W, YBR085W, YBR092C, YBR105C, YBR108W, YBR113W, YBR114W, YBR116C,…	GO-BP	water-soluble vitamin metabolic process (GO:0006767)	0.00595713	16	560	2.85714	53	6359	0.833464	FMS1, SNO1, THI6, BIO3, PET18, THI11, SNO2, SNZ1, PHO3, THI2, RPI1, SNZ3, THI22, BIO5, THI4, BIO4
ssn6-del vs. wt-upregulated	YAL030W, YAL039C, YAL040C, YAL062W, YAL063C, YAL064C-A, YAL064W, YAL065C, YAL068C, YAL069W, YAR020C, YAR028W, YAR029W, YAR031W, YAR035W, YHR212W-A, YAR062W, YHR214W, YHR215W, YBL015W, YBL016W, YBL029W, YBL043W, YBL045C, YBL048W, YBL086C, YBL099W, YBR006W, YBR024W, YBR039W, YBR040W, YBR050C, YBR066C, YBR067C, YBR072W, YBR082C, YBR083W, YBR085W, YBR092C, YBR105C, YBR108W, YBR113W, YBR114W, YBR116C,…	GO-BP	methionine biosynthetic process (GO:0009086)	0.00704149	12	560	2.14286	32	6359	0.503224	ADI1, MET10, MET17, MET28, MHT1, MET16, MET3, MET5, UTR4, MET2, MET14, MET30
ssn6-del vs. wt-upregulated	YAL030W, YAL039C, YAL040C, YAL062W, YAL063C, YAL064C-A, YAL064W, YAL065C, YAL068C, YAL069W, YAR020C, YAR028W, YAR029W, YAR031W, YAR035W, YHR212W-A, YAR062W, YHR214W, YHR215W, YBL015W, YBL016W, YBL029W, YBL043W, YBL045C, YBL048W, YBL086C, YBL099W, YBR006W, YBR024W, YBR039W, YBR040W, YBR050C, YBR066C, YBR067C, YBR072W, YBR082C, YBR083W, YBR085W, YBR092C, YBR105C, YBR108W, YBR113W, YBR114W, YBR116C,…	GO-BP	small molecule metabolic process (GO:0044281)	0.00894996	122	560	21.7857	972	6359	15.2854	KAR4, SRY1, YPL276W, PDR15, ICL2, MHT1, PDR12, THI11, GAL2, APT2, DUR3, GDH1, MET14, NDE2, YAT1, SNZ1, BNA1, LYS1, GFA1, FAA2, TKL2, ENA2, SUR2, MET5, ACO1, ERG1, MEF2, INO1, ANB1, PYC2, MET30, FRM2, YPR1, CRC1, MET10, ATP3, GRE2, LEU4, YHR033W, THI3, ALT1, CPA1, YHR210C, YLR118C, MGT1, UGA2, SOL1, APA2, ADI1, GUT1, ERG3, ZWF1, VHS3, ATP20, THI22, ERG25, BIO4, SNO1, ERR3, ERG28, ARG5,6, BIO3, PET…
ssn6-del vs. wt-upregulated	YAL030W, YAL039C, YAL040C, YAL062W, YAL063C, YAL064C-A, YAL064W, YAL065C, YAL068C, YAL069W, YAR020C, YAR028W, YAR029W, YAR031W, YAR035W, YHR212W-A, YAR062W, YHR214W, YHR215W, YBL015W, YBL016W, YBL029W, YBL043W, YBL045C, YBL048W, YBL086C, YBL099W, YBR006W, YBR024W, YBR039W, YBR040W, YBR050C, YBR066C, YBR067C, YBR072W, YBR082C, YBR083W, YBR085W, YBR092C, YBR105C, YBR108W, YBR113W, YBR114W, YBR116C,…	GO-MF	transmembrane transporter activity (GO:0022857)	1.0238e-13	78	560	13.9286	340	6359	5.34675	SMF1, QCR2, VBA3, ODC1, PDR15, COX4, YMR279C, HXT13, POR2, PDR12, HXT1, HXT16, SMF3, ALP1, TPO1, GEX2, GAL2, HXT9, ARN1, DUR3, HXT8, COX12, COX13, ENA2, YOL162W, COX9, ATR1, QCR9, QCR10, CRC1, ATP3, THI72, THI7, AQY1, ATO2, CTR1, GUP2, STL1, PHO89, ATP20, GIT1, COX6, MAL11, QCR6, HXT5, AAC3, COX5A, MCH5, COR1, SFC1, HXT6, COX7, ZRT1, AUS1, HXT4, HXT17, ATP5, YOL075C, BIO5, HXT2, PDR10, QCR8, SUL1…
ssn6-del vs. wt-upregulated	YAL030W, YAL039C, YAL040C, YAL062W, YAL063C, YAL064C-A, YAL064W, YAL065C, YAL068C, YAL069W, YAR020C, YAR028W, YAR029W, YAR031W, YAR035W, YHR212W-A, YAR062W, YHR214W, YHR215W, YBL015W, YBL016W, YBL029W, YBL043W, YBL045C, YBL048W, YBL086C, YBL099W, YBR006W, YBR024W, YBR039W, YBR040W, YBR050C, YBR066C, YBR067C, YBR072W, YBR082C, YBR083W, YBR085W, YBR092C, YBR105C, YBR108W, YBR113W, YBR114W, YBR116C,…	GO-MF	oxidoreductase activity (GO:0016491)	1.19696e-13	76	560	13.5714	327	6359	5.14232	YHB1, QCR2, YKL107W, YPL276W, AIM33, YIR035C, COX4, GDH1, NDE2, BNA1, COX12, LYS1, COX13, OYE2, YMR226C, AAD10, SUR2, MET5, ERG1, YEL047C, COX9, QCR9, QCR10, SCO2, FRM2, YPR1, MET10, GRE2, YPL113C, PRM4, FRE3, OYE3, HBN1, YML131W, UGA2, ADI1, ERG3, ZWF1, ERG25, COX6, QCR6, SRX1, HYR1, SOD2, TDA3, COX5A, ARG5,6, COR1, COX7, SOR2, DIT2, RNR2, FMO1, ALD6, RNR4, YJL045W, YPR127W, TRX3, QCR8, FRE7, FM…
ssn6-del vs. wt-upregulated	YAL030W, YAL039C, YAL040C, YAL062W, YAL063C, YAL064C-A, YAL064W, YAL065C, YAL068C, YAL069W, YAR020C, YAR028W, YAR029W, YAR031W, YAR035W, YHR212W-A, YAR062W, YHR214W, YHR215W, YBL015W, YBL016W, YBL029W, YBL043W, YBL045C, YBL048W, YBL086C, YBL099W, YBR006W, YBR024W, YBR039W, YBR040W, YBR050C, YBR066C, YBR067C, YBR072W, YBR082C, YBR083W, YBR085W, YBR092C, YBR105C, YBR108W, YBR113W, YBR114W, YBR116C,…	GO-MF	transporter activity (GO:0005215)	8.9061e-12	86	560	15.3571	426	6359	6.69917	SMF1, QCR2, VBA3, ODC1, PDR15, COX4, YMR279C, HXT13, POR2, PDR12, HXT1, HXT16, SMF3, ALP1, TPO1, GEX2, GAL2, HXT9, ARN1, DUR3, HXT8, PTR2, COX12, COX13, ENA2, YOL162W, COX9, ATR1, QCR9, QCR10, CRC1, ATP3, THI72, THI7, AQY1, ATO2, CTR1, GUP2, STL1, PHO89, ATP20, GIT1, COX6, MAL11, HXT5, QCR6, YIL171W, AAC3, COX5A, MCH5, COR1, SFC1, HXT6, COX7, ZRT1, AUS1, HXT4, RSB1, HXT17, YOL075C, ATP5, BIO5, HX…
ssn6-del vs. wt-upregulated	YAL030W, YAL039C, YAL040C, YAL062W, YAL063C, YAL064C-A, YAL064W, YAL065C, YAL068C, YAL069W, YAR020C, YAR028W, YAR029W, YAR031W, YAR035W, YHR212W-A, YAR062W, YHR214W, YHR215W, YBL015W, YBL016W, YBL029W, YBL043W, YBL045C, YBL048W, YBL086C, YBL099W, YBR006W, YBR024W, YBR039W, YBR040W, YBR050C, YBR066C, YBR067C, YBR072W, YBR082C, YBR083W, YBR085W, YBR092C, YBR105C, YBR108W, YBR113W, YBR114W, YBR116C,…	GO-MF	substrate-specific transmembrane transporter activity (GO:0022891)	7.59433e-11	67	560	11.9643	301	6359	4.73345	SMF1, QCR2, VBA3, ODC1, COX4, YMR279C, HXT13, POR2, PDR12, HXT1, HXT16, SMF3, ALP1, TPO1, GEX2, GAL2, HXT9, ARN1, DUR3, HXT8, COX12, COX13, ENA2, COX9, QCR9, ATR1, QCR10, ATP3, THI72, THI7, AQY1, ATO2, CTR1, STL1, PHO89, ATP20, GIT1, COX6, MAL11, QCR6, HXT5, COX5A, COR1, SFC1, HXT6, ZRT1, COX7, HXT4, HXT17, ATP5, BIO5, HXT2, QCR8, SUL1, QCR7, DIC1, HXT11, MEP1, ATP1, AQY2, HXT10, MAL31, JEN1, HSP…
ssn6-del vs. wt-upregulated	YAL030W, YAL039C, YAL040C, YAL062W, YAL063C, YAL064C-A, YAL064W, YAL065C, YAL068C, YAL069W, YAR020C, YAR028W, YAR029W, YAR031W, YAR035W, YHR212W-A, YAR062W, YHR214W, YHR215W, YBL015W, YBL016W, YBL029W, YBL043W, YBL045C, YBL048W, YBL086C, YBL099W, YBR006W, YBR024W, YBR039W, YBR040W, YBR050C, YBR066C, YBR067C, YBR072W, YBR082C, YBR083W, YBR085W, YBR092C, YBR105C, YBR108W, YBR113W, YBR114W, YBR116C,…	GO-MF	substrate-specific transporter activity (GO:0022892)	1.02857e-09	74	560	13.2143	369	6359	5.8028	SMF1, QCR2, VBA3, ODC1, COX4, YMR279C, HXT13, POR2, PDR12, HXT1, HXT16, SMF3, ALP1, TPO1, GEX2, GAL2, HXT9, ARN1, DUR3, HXT8, PTR2, COX12, COX13, ENA2, COX9, ATR1, QCR9, QCR10, ATP3, THI72, THI7, AQY1, ATO2, CTR1, STL1, PHO89, ATP20, GIT1, COX6, MAL11, QCR6, HXT5, COX5A, COR1, SFC1, HXT6, ZRT1, AUS1, COX7, HXT4, RSB1, HXT17, ATP5, BIO5, HXT2, QCR8, SUL1, QCR7, HES1, TIM9, DIC1, HXT11, MEP1, ATP1,…
ssn6-del vs. wt-upregulated	YAL030W, YAL039C, YAL040C, YAL062W, YAL063C, YAL064C-A, YAL064W, YAL065C, YAL068C, YAL069W, YAR020C, YAR028W, YAR029W, YAR031W, YAR035W, YHR212W-A, YAR062W, YHR214W, YHR215W, YBL015W, YBL016W, YBL029W, YBL043W, YBL045C, YBL048W, YBL086C, YBL099W, YBR006W, YBR024W, YBR039W, YBR040W, YBR050C, YBR066C, YBR067C, YBR072W, YBR082C, YBR083W, YBR085W, YBR092C, YBR105C, YBR108W, YBR113W, YBR114W, YBR116C,…	GO-MF	glucose transmembrane transporter activity (GO:0005355)	2.29859e-09	13	560	2.32143	16	6359	0.251612	HXT10, HXT4, HXT17, HXT6, HXT13, HXT1, HXT16, HXT11, GAL2, HXT5, HXT9, HXT2, HXT8
ssn6-del vs. wt-upregulated	YAL030W, YAL039C, YAL040C, YAL062W, YAL063C, YAL064C-A, YAL064W, YAL065C, YAL068C, YAL069W, YAR020C, YAR028W, YAR029W, YAR031W, YAR035W, YHR212W-A, YAR062W, YHR214W, YHR215W, YBL015W, YBL016W, YBL029W, YBL043W, YBL045C, YBL048W, YBL086C, YBL099W, YBR006W, YBR024W, YBR039W, YBR040W, YBR050C, YBR066C, YBR067C, YBR072W, YBR082C, YBR083W, YBR085W, YBR092C, YBR105C, YBR108W, YBR113W, YBR114W, YBR116C,…	GO-MF	monosaccharide transmembrane transporter activity (GO:0015145)	8.98923e-09	13	560	2.32143	17	6359	0.267338	HXT10, HXT4, HXT17, HXT6, HXT13, HXT1, HXT16, HXT11, GAL2, HXT5, HXT9, HXT2, HXT8
ssn6-del vs. wt-upregulated	YAL030W, YAL039C, YAL040C, YAL062W, YAL063C, YAL064C-A, YAL064W, YAL065C, YAL068C, YAL069W, YAR020C, YAR028W, YAR029W, YAR031W, YAR035W, YHR212W-A, YAR062W, YHR214W, YHR215W, YBL015W, YBL016W, YBL029W, YBL043W, YBL045C, YBL048W, YBL086C, YBL099W, YBR006W, YBR024W, YBR039W, YBR040W, YBR050C, YBR066C, YBR067C, YBR072W, YBR082C, YBR083W, YBR085W, YBR092C, YBR105C, YBR108W, YBR113W, YBR114W, YBR116C,…	GO-MF	hexose transmembrane transporter activity (GO:0015149)	8.98923e-09	13	560	2.32143	17	6359	0.267338	HXT10, HXT4, HXT17, HXT6, HXT13, HXT1, HXT16, HXT11, GAL2, HXT5, HXT9, HXT2, HXT8
ssn6-del vs. wt-upregulated	YAL030W, YAL039C, YAL040C, YAL062W, YAL063C, YAL064C-A, YAL064W, YAL065C, YAL068C, YAL069W, YAR020C, YAR028W, YAR029W, YAR031W, YAR035W, YHR212W-A, YAR062W, YHR214W, YHR215W, YBL015W, YBL016W, YBL029W, YBL043W, YBL045C, YBL048W, YBL086C, YBL099W, YBR006W, YBR024W, YBR039W, YBR040W, YBR050C, YBR066C, YBR067C, YBR072W, YBR082C, YBR083W, YBR085W, YBR092C, YBR105C, YBR108W, YBR113W, YBR114W, YBR116C,…	GO-MF	fructose transmembrane transporter activity (GO:0005353)	2.16947e-08	12	560	2.14286	15	6359	0.235886	HXT10, HXT4, HXT17, HXT6, HXT13, HXT1, HXT16, HXT11, HXT5, HXT9, HXT2, HXT8
ssn6-del vs. wt-upregulated	YAL030W, YAL039C, YAL040C, YAL062W, YAL063C, YAL064C-A, YAL064W, YAL065C, YAL068C, YAL069W, YAR020C, YAR028W, YAR029W, YAR031W, YAR035W, YHR212W-A, YAR062W, YHR214W, YHR215W, YBL015W, YBL016W, YBL029W, YBL043W, YBL045C, YBL048W, YBL086C, YBL099W, YBR006W, YBR024W, YBR039W, YBR040W, YBR050C, YBR066C, YBR067C, YBR072W, YBR082C, YBR083W, YBR085W, YBR092C, YBR105C, YBR108W, YBR113W, YBR114W, YBR116C,…	GO-MF	mannose transmembrane transporter activity (GO:0015578)	2.16947e-08	12	560	2.14286	15	6359	0.235886	HXT10, HXT4, HXT17, HXT6, HXT13, HXT1, HXT16, HXT11, HXT5, HXT9, HXT2, HXT8
ssn6-del vs. wt-upregulated	YAL030W, YAL039C, YAL040C, YAL062W, YAL063C, YAL064C-A, YAL064W, YAL065C, YAL068C, YAL069W, YAR020C, YAR028W, YAR029W, YAR031W, YAR035W, YHR212W-A, YAR062W, YHR214W, YHR215W, YBL015W, YBL016W, YBL029W, YBL043W, YBL045C, YBL048W, YBL086C, YBL099W, YBR006W, YBR024W, YBR039W, YBR040W, YBR050C, YBR066C, YBR067C, YBR072W, YBR082C, YBR083W, YBR085W, YBR092C, YBR105C, YBR108W, YBR113W, YBR114W, YBR116C,…	GO-MF	sugar transmembrane transporter activity (GO:0051119)	2.39624e-08	15	560	2.67857	24	6359	0.377418	HXT10, HXT4, MAL31, HXT17, HXT6, HXT13, HXT1, HXT16, HXT11, GAL2, MAL11, HXT5, HXT9, HXT2, HXT8
ssn6-del vs. wt-upregulated	YAL030W, YAL039C, YAL040C, YAL062W, YAL063C, YAL064C-A, YAL064W, YAL065C, YAL068C, YAL069W, YAR020C, YAR028W, YAR029W, YAR031W, YAR035W, YHR212W-A, YAR062W, YHR214W, YHR215W, YBL015W, YBL016W, YBL029W, YBL043W, YBL045C, YBL048W, YBL086C, YBL099W, YBR006W, YBR024W, YBR039W, YBR040W, YBR050C, YBR066C, YBR067C, YBR072W, YBR082C, YBR083W, YBR085W, YBR092C, YBR105C, YBR108W, YBR113W, YBR114W, YBR116C,…	GO-MF	carbohydrate transmembrane transporter activity (GO:0015144)	1.49999e-07	16	560	2.85714	30	6359	0.471772	HXT10, HXT4, MAL31, JEN1, HXT17, HXT6, HXT13, HXT1, HXT16, HXT11, GAL2, MAL11, HXT5, HXT9, HXT2, HXT8
ssn6-del vs. wt-upregulated	YAL030W, YAL039C, YAL040C, YAL062W, YAL063C, YAL064C-A, YAL064W, YAL065C, YAL068C, YAL069W, YAR020C, YAR028W, YAR029W, YAR031W, YAR035W, YHR212W-A, YAR062W, YHR214W, YHR215W, YBL015W, YBL016W, YBL029W, YBL043W, YBL045C, YBL048W, YBL086C, YBL099W, YBR006W, YBR024W, YBR039W, YBR040W, YBR050C, YBR066C, YBR067C, YBR072W, YBR082C, YBR083W, YBR085W, YBR092C, YBR105C, YBR108W, YBR113W, YBR114W, YBR116C,…	GO-MF	ion transmembrane transporter activity (GO:0015075)	5.86948e-07	40	560	7.14286	166	6359	2.61047	SMF1, QCR2, COX5A, COR1, COX4, YMR279C, POR2, COX7, ZRT1, SMF3, GEX2, ARN1, COX12, COX13, ENA2, ATP5, COX9, QCR8, QCR9, ATR1, QCR10, SUL1, QCR7, ATP3, MEP1, ATP1, ATO2, CTR1, MAL31, JEN1, PHO89, STL1, HSP30, ATP20, GIT1, YCT1, COX6, MAL11, QCR6, RIP1
ssn6-del vs. wt-upregulated	YAL030W, YAL039C, YAL040C, YAL062W, YAL063C, YAL064C-A, YAL064W, YAL065C, YAL068C, YAL069W, YAR020C, YAR028W, YAR029W, YAR031W, YAR035W, YHR212W-A, YAR062W, YHR214W, YHR215W, YBL015W, YBL016W, YBL029W, YBL043W, YBL045C, YBL048W, YBL086C, YBL099W, YBR006W, YBR024W, YBR039W, YBR040W, YBR050C, YBR066C, YBR067C, YBR072W, YBR082C, YBR083W, YBR085W, YBR092C, YBR105C, YBR108W, YBR113W, YBR114W, YBR116C,…	GO-MF	ubiquinol-cytochrome-c reductase activity (GO:0008121)	9.05282e-06	8	560	1.42857	9	6359	0.141532	QCR9, QCR2, QCR10, QCR7, COR1, QCR6, QCR8, RIP1
ssn6-del vs. wt-upregulated	YAL030W, YAL039C, YAL040C, YAL062W, YAL063C, YAL064C-A, YAL064W, YAL065C, YAL068C, YAL069W, YAR020C, YAR028W, YAR029W, YAR031W, YAR035W, YHR212W-A, YAR062W, YHR214W, YHR215W, YBL015W, YBL016W, YBL029W, YBL043W, YBL045C, YBL048W, YBL086C, YBL099W, YBR006W, YBR024W, YBR039W, YBR040W, YBR050C, YBR066C, YBR067C, YBR072W, YBR082C, YBR083W, YBR085W, YBR092C, YBR105C, YBR108W, YBR113W, YBR114W, YBR116C,…	GO-MF	oxidoreductase activity, acting on diphenols and related substances as donors (GO:0016679)	9.05282e-06	8	560	1.42857	9	6359	0.141532	QCR9, QCR2, QCR10, QCR7, COR1, QCR6, QCR8, RIP1
ssn6-del vs. wt-upregulated	YAL030W, YAL039C, YAL040C, YAL062W, YAL063C, YAL064C-A, YAL064W, YAL065C, YAL068C, YAL069W, YAR020C, YAR028W, YAR029W, YAR031W, YAR035W, YHR212W-A, YAR062W, YHR214W, YHR215W, YBL015W, YBL016W, YBL029W, YBL043W, YBL045C, YBL048W, YBL086C, YBL099W, YBR006W, YBR024W, YBR039W, YBR040W, YBR050C, YBR066C, YBR067C, YBR072W, YBR082C, YBR083W, YBR085W, YBR092C, YBR105C, YBR108W, YBR113W, YBR114W, YBR116C,…	GO-MF	oxidoreductase activity, acting on diphenols and related substances as donors, cytochrome as acceptor (GO:0016681)	9.05282e-06	8	560	1.42857	9	6359	0.141532	QCR9, QCR2, QCR10, QCR7, COR1, QCR6, QCR8, RIP1
ssn6-del vs. wt-upregulated	YAL030W, YAL039C, YAL040C, YAL062W, YAL063C, YAL064C-A, YAL064W, YAL065C, YAL068C, YAL069W, YAR020C, YAR028W, YAR029W, YAR031W, YAR035W, YHR212W-A, YAR062W, YHR214W, YHR215W, YBL015W, YBL016W, YBL029W, YBL043W, YBL045C, YBL048W, YBL086C, YBL099W, YBR006W, YBR024W, YBR039W, YBR040W, YBR050C, YBR066C, YBR067C, YBR072W, YBR082C, YBR083W, YBR085W, YBR092C, YBR105C, YBR108W, YBR113W, YBR114W, YBR116C,…	GO-MF	cation transmembrane transporter activity (GO:0008324)	1.10736e-05	33	560	5.89286	135	6359	2.12298	SMF1, QCR2, COX5A, COR1, COX4, COX7, ZRT1, SMF3, GEX2, ARN1, COX12, COX13, ENA2, ATP5, COX9, QCR8, QCR9, QCR10, QCR7, ATP3, MEP1, ATP1, ATO2, CTR1, MAL31, JEN1, STL1, PHO89, ATP20, QCR6, MAL11, COX6, RIP1
ssn6-del vs. wt-upregulated	YAL030W, YAL039C, YAL040C, YAL062W, YAL063C, YAL064C-A, YAL064W, YAL065C, YAL068C, YAL069W, YAR020C, YAR028W, YAR029W, YAR031W, YAR035W, YHR212W-A, YAR062W, YHR214W, YHR215W, YBL015W, YBL016W, YBL029W, YBL043W, YBL045C, YBL048W, YBL086C, YBL099W, YBR006W, YBR024W, YBR039W, YBR040W, YBR050C, YBR066C, YBR067C, YBR072W, YBR082C, YBR083W, YBR085W, YBR092C, YBR105C, YBR108W, YBR113W, YBR114W, YBR116C,…	GO-MF	monovalent inorganic cation transmembrane transporter activity (GO:0015077)	3.36555e-05	22	560	3.92857	72	6359	1.13225	QCR9, QCR2, QCR10, COX5A, QCR7, ATP3, COR1, COX4, COX7, GEX2, ATP1, COX12, PHO89, COX13, ATP20, ENA2, ATP5, COX6, COX9, QCR6, RIP1, QCR8
ssn6-del vs. wt-upregulated	YAL030W, YAL039C, YAL040C, YAL062W, YAL063C, YAL064C-A, YAL064W, YAL065C, YAL068C, YAL069W, YAR020C, YAR028W, YAR029W, YAR031W, YAR035W, YHR212W-A, YAR062W, YHR214W, YHR215W, YBL015W, YBL016W, YBL029W, YBL043W, YBL045C, YBL048W, YBL086C, YBL099W, YBR006W, YBR024W, YBR039W, YBR040W, YBR050C, YBR066C, YBR067C, YBR072W, YBR082C, YBR083W, YBR085W, YBR092C, YBR105C, YBR108W, YBR113W, YBR114W, YBR116C,…	GO-MF	hydrogen ion transmembrane transporter activity (GO:0015078)	8.53001e-05	20	560	3.57143	64	6359	1.00645	QCR9, QCR2, QCR10, COX5A, QCR7, ATP3, COR1, COX4, COX7, GEX2, ATP1, COX12, COX13, ATP20, ATP5, COX6, COX9, QCR6, RIP1, QCR8
ssn6-del vs. wt-upregulated	YAL030W, YAL039C, YAL040C, YAL062W, YAL063C, YAL064C-A, YAL064W, YAL065C, YAL068C, YAL069W, YAR020C, YAR028W, YAR029W, YAR031W, YAR035W, YHR212W-A, YAR062W, YHR214W, YHR215W, YBL015W, YBL016W, YBL029W, YBL043W, YBL045C, YBL048W, YBL086C, YBL099W, YBR006W, YBR024W, YBR039W, YBR040W, YBR050C, YBR066C, YBR067C, YBR072W, YBR082C, YBR083W, YBR085W, YBR092C, YBR105C, YBR108W, YBR113W, YBR114W, YBR116C,…	GO-MF	inorganic cation transmembrane transporter activity (GO:0022890)	0.000196839	28	560	5	117	6359	1.83991	SMF1, QCR9, QCR2, QCR10, COX5A, QCR7, ATP3, COR1, COX4, COX7, ZRT1, MEP1, GEX2, ATP1, ATO2, ARN1, CTR1, COX12, PHO89, COX13, ATP20, ENA2, ATP5, COX6, QCR6, COX9, QCR8, RIP1
ssn6-del vs. wt-upregulated	YAL030W, YAL039C, YAL040C, YAL062W, YAL063C, YAL064C-A, YAL064W, YAL065C, YAL068C, YAL069W, YAR020C, YAR028W, YAR029W, YAR031W, YAR035W, YHR212W-A, YAR062W, YHR214W, YHR215W, YBL015W, YBL016W, YBL029W, YBL043W, YBL045C, YBL048W, YBL086C, YBL099W, YBR006W, YBR024W, YBR039W, YBR040W, YBR050C, YBR066C, YBR067C, YBR072W, YBR082C, YBR083W, YBR085W, YBR092C, YBR105C, YBR108W, YBR113W, YBR114W, YBR116C,…	GO-MF	nucleic acid binding transcription factor activity (GO:0001071)	0.00362571	32	560	5.71429	164	6359	2.57902	KAR4, TEC1, MET32, MAL13, CIN5, MGA1, MET28, UPC2, HMS1, DUR1,2, GAL4, PHD1, SUT1, MAL33, TOS8, YPR196W, MSS11, ECM22, MIG1, SMP1, CUP9, SOK2, THI2, YER184C, GAT2, GAT3, ACA1, MIG2, YAP6, MIG3, HAP4, YLL054C
ssn6-del vs. wt-upregulated	YAL030W, YAL039C, YAL040C, YAL062W, YAL063C, YAL064C-A, YAL064W, YAL065C, YAL068C, YAL069W, YAR020C, YAR028W, YAR029W, YAR031W, YAR035W, YHR212W-A, YAR062W, YHR214W, YHR215W, YBL015W, YBL016W, YBL029W, YBL043W, YBL045C, YBL048W, YBL086C, YBL099W, YBR006W, YBR024W, YBR039W, YBR040W, YBR050C, YBR066C, YBR067C, YBR072W, YBR082C, YBR083W, YBR085W, YBR092C, YBR105C, YBR108W, YBR113W, YBR114W, YBR116C,…	GO-MF	sequence-specific DNA binding transcription factor activity (GO:0003700)	0.00362571	32	560	5.71429	164	6359	2.57902	KAR4, TEC1, MET32, MAL13, CIN5, MGA1, MET28, UPC2, HMS1, DUR1,2, GAL4, PHD1, SUT1, MAL33, TOS8, YPR196W, MSS11, ECM22, MIG1, SMP1, CUP9, SOK2, THI2, YER184C, GAT2, GAT3, ACA1, MIG2, YAP6, MIG3, HAP4, YLL054C
ssn6-del vs. wt-upregulated	YAL030W, YAL039C, YAL040C, YAL062W, YAL063C, YAL064C-A, YAL064W, YAL065C, YAL068C, YAL069W, YAR020C, YAR028W, YAR029W, YAR031W, YAR035W, YHR212W-A, YAR062W, YHR214W, YHR215W, YBL015W, YBL016W, YBL029W, YBL043W, YBL045C, YBL048W, YBL086C, YBL099W, YBR006W, YBR024W, YBR039W, YBR040W, YBR050C, YBR066C, YBR067C, YBR072W, YBR082C, YBR083W, YBR085W, YBR092C, YBR105C, YBR108W, YBR113W, YBR114W, YBR116C,…	GO-MF	iron ion binding (GO:0005506)	0.00795761	16	560	2.85714	58	6359	0.912093	FRE7, DAP1, YHB1, CYT1, CYC1, FRE3, DIT2, ISU2, YNL234W, BNA1, ERG3, SUR2, MET5, ERG25, ERG11, BNA2
ssn6-del vs. wt-upregulated	YAL030W, YAL039C, YAL040C, YAL062W, YAL063C, YAL064C-A, YAL064W, YAL065C, YAL068C, YAL069W, YAR020C, YAR028W, YAR029W, YAR031W, YAR035W, YHR212W-A, YAR062W, YHR214W, YHR215W, YBL015W, YBL016W, YBL029W, YBL043W, YBL045C, YBL048W, YBL086C, YBL099W, YBR006W, YBR024W, YBR039W, YBR040W, YBR050C, YBR066C, YBR067C, YBR072W, YBR082C, YBR083W, YBR085W, YBR092C, YBR105C, YBR108W, YBR113W, YBR114W, YBR116C,…	GO-MF	galactose transmembrane transporter activity (GO:0005354)	0.00919495	5	560	0.892857	6	6359	0.0943545	HXT1, HXT10, HXT11, GAL2, HXT9
ssn6-del vs. wt-upregulated	YAL030W, YAL039C, YAL040C, YAL062W, YAL063C, YAL064C-A, YAL064W, YAL065C, YAL068C, YAL069W, YAR020C, YAR028W, YAR029W, YAR031W, YAR035W, YHR212W-A, YAR062W, YHR214W, YHR215W, YBL015W, YBL016W, YBL029W, YBL043W, YBL045C, YBL048W, YBL086C, YBL099W, YBR006W, YBR024W, YBR039W, YBR040W, YBR050C, YBR066C, YBR067C, YBR072W, YBR082C, YBR083W, YBR085W, YBR092C, YBR105C, YBR108W, YBR113W, YBR114W, YBR116C,…	GO-CC	cell periphery (GO:0071944)	2.17895e-15	115	560	20.5357	594	6359	9.34109	PAU23, PRM1, SMF1, CWP2, SPO20, YJL171C, CRR1, FUS1, YPS1, HXT13, AGA1, DAN4, PDR12, HXT1, HXT16, ALP1, TPO1, GEX2, GAL2, HXT9, ARN1, DUR3, HXT8, FMP45, SPI1, PTR2, FIG2, ENA2, PLB1, SNC1, DAN1, YHL044W, TIR3, YNL033W, ATR1, SPR3, YPS3, AIM3, PIR3, RHO5, THI7, FRE3, AQY1, ATO2, CTR1, YFL051C, SCW10, ADI1, STL1, PHO89, MFA2, ASG7, CWP1, GIT1, ERG25, MAL11, HXT5, PUN1, YPS6, YIL171W, MCH5, PAU24, H…
ssn6-del vs. wt-upregulated	YAL030W, YAL039C, YAL040C, YAL062W, YAL063C, YAL064C-A, YAL064W, YAL065C, YAL068C, YAL069W, YAR020C, YAR028W, YAR029W, YAR031W, YAR035W, YHR212W-A, YAR062W, YHR214W, YHR215W, YBL015W, YBL016W, YBL029W, YBL043W, YBL045C, YBL048W, YBL086C, YBL099W, YBR006W, YBR024W, YBR039W, YBR040W, YBR050C, YBR066C, YBR067C, YBR072W, YBR082C, YBR083W, YBR085W, YBR092C, YBR105C, YBR108W, YBR113W, YBR114W, YBR116C,…	GO-CC	plasma membrane (GO:0005886)	2.52131e-14	85	560	15.1786	385	6359	6.05441	PRM1, SMF1, SPO20, YJL171C, FUS1, YPS1, HXT13, PDR12, HXT1, HXT16, ALP1, TPO1, GEX2, GAL2, HXT9, ARN1, DUR3, HXT8, FMP45, PTR2, ENA2, PLB1, SNC1, YHL044W, YNL033W, ATR1, YPS3, RHO5, THI7, FRE3, AQY1, ATO2, CTR1, YFL051C, ADI1, STL1, PHO89, MFA2, ASG7, GIT1, ERG25, MAL11, HXT5, PUN1, YPS6, YIL171W, MCH5, HXT6, ZRT1, AUS1, MFA1, GSC2, YDR210W, HXT4, EXG2, RSB1, HXT17, GIC2, ATP5, BIO5, HXT2, RIM8, …
ssn6-del vs. wt-upregulated	YAL030W, YAL039C, YAL040C, YAL062W, YAL063C, YAL064C-A, YAL064W, YAL065C, YAL068C, YAL069W, YAR020C, YAR028W, YAR029W, YAR031W, YAR035W, YHR212W-A, YAR062W, YHR214W, YHR215W, YBL015W, YBL016W, YBL029W, YBL043W, YBL045C, YBL048W, YBL086C, YBL099W, YBR006W, YBR024W, YBR039W, YBR040W, YBR050C, YBR066C, YBR067C, YBR072W, YBR082C, YBR083W, YBR085W, YBR092C, YBR105C, YBR108W, YBR113W, YBR114W, YBR116C,…	GO-CC	cellular_component (GO:0005575)	1.30493e-13	130	560	23.2143	749	6359	11.7786	PRM1, SMF1, VBA3, PAU5, DAN4, TPO1, SSA4, YNR068C, COX12, POG1, COX13, TKL2, DDR48, ACO1, MAL12, YKL187C, CSR2, GRE2, YPL113C, LEU4, YHR097C, YHR210C, YHR214W, SOL1, TDA6, ZWF1, ASG7, THI22, PCM1, MRK1, SPS4, QCR6, YKR075C, YJR079W, PAU2, SFC1, HXT6, YNL217W, RNR2, UBX6, FUM1, YPR196W, SRL1, PAU3, DOG2, RSB1, CAB2, YJL218W, PDR10, YIL108W, IMA1, IRC18, YGL262W, TIP1, AGA2, YIR016W, UPC2, OST4, YL…
ssn6-del vs. wt-upregulated	YAL030W, YAL039C, YAL040C, YAL062W, YAL063C, YAL064C-A, YAL064W, YAL065C, YAL068C, YAL069W, YAR020C, YAR028W, YAR029W, YAR031W, YAR035W, YHR212W-A, YAR062W, YHR214W, YHR215W, YBL015W, YBL016W, YBL029W, YBL043W, YBL045C, YBL048W, YBL086C, YBL099W, YBR006W, YBR024W, YBR039W, YBR040W, YBR050C, YBR066C, YBR067C, YBR072W, YBR082C, YBR083W, YBR085W, YBR092C, YBR105C, YBR108W, YBR113W, YBR114W, YBR116C,…	GO-CC	fungal-type cell wall (GO:0009277)	5.50335e-09	32	560	5.71429	100	6359	1.57257	PAU23, CWP2, YJL171C, CRR1, PAU24, YPS1, AGA1, DAN4, ZPS1, SPI1, FIG2, SRL1, SPS100, EXG2, PLB1, DAN1, FLO5, TIR3, TIP1, TIR4, DIA3, AGA2, SPR3, PIR3, FLO9, SCW10, KNH1, CWP1, FLO10, FIG1, FIT1, YPS6
ssn6-del vs. wt-upregulated	YAL030W, YAL039C, YAL040C, YAL062W, YAL063C, YAL064C-A, YAL064W, YAL065C, YAL068C, YAL069W, YAR020C, YAR028W, YAR029W, YAR031W, YAR035W, YHR212W-A, YAR062W, YHR214W, YHR215W, YBL015W, YBL016W, YBL029W, YBL043W, YBL045C, YBL048W, YBL086C, YBL099W, YBR006W, YBR024W, YBR039W, YBR040W, YBR050C, YBR066C, YBR067C, YBR072W, YBR082C, YBR083W, YBR085W, YBR092C, YBR105C, YBR108W, YBR113W, YBR114W, YBR116C,…	GO-CC	mitochondrial respiratory chain (GO:0005746)	9.1329e-09	16	560	2.85714	27	6359	0.424595	QCR9, QCR2, QCR10, COX5A, CYT1, QCR7, COR1, COX4, COX7, COX12, COX13, COX9, QCR6, COX6, RIP1, QCR8
ssn6-del vs. wt-upregulated	YAL030W, YAL039C, YAL040C, YAL062W, YAL063C, YAL064C-A, YAL064W, YAL065C, YAL068C, YAL069W, YAR020C, YAR028W, YAR029W, YAR031W, YAR035W, YHR212W-A, YAR062W, YHR214W, YHR215W, YBL015W, YBL016W, YBL029W, YBL043W, YBL045C, YBL048W, YBL086C, YBL099W, YBR006W, YBR024W, YBR039W, YBR040W, YBR050C, YBR066C, YBR067C, YBR072W, YBR082C, YBR083W, YBR085W, YBR092C, YBR105C, YBR108W, YBR113W, YBR114W, YBR116C,…	GO-CC	cell wall (GO:0005618)	1.44287e-08	33	560	5.89286	109	6359	1.71411	PAU23, CWP2, YJL171C, CRR1, PAU24, YPS1, AGA1, DAN4, ZPS1, SPI1, FIG2, SRL1, SPS100, EXG2, PLB1, DAN1, FLO5, TIR3, TIP1, TIR4, DIA3, MUC1, AGA2, SPR3, PIR3, FLO9, SCW10, KNH1, CWP1, FLO10, FIG1, FIT1, YPS6
ssn6-del vs. wt-upregulated	YAL030W, YAL039C, YAL040C, YAL062W, YAL063C, YAL064C-A, YAL064W, YAL065C, YAL068C, YAL069W, YAR020C, YAR028W, YAR029W, YAR031W, YAR035W, YHR212W-A, YAR062W, YHR214W, YHR215W, YBL015W, YBL016W, YBL029W, YBL043W, YBL045C, YBL048W, YBL086C, YBL099W, YBR006W, YBR024W, YBR039W, YBR040W, YBR050C, YBR066C, YBR067C, YBR072W, YBR082C, YBR083W, YBR085W, YBR092C, YBR105C, YBR108W, YBR113W, YBR114W, YBR116C,…	GO-CC	external encapsulating structure (GO:0030312)	1.44287e-08	33	560	5.89286	109	6359	1.71411	PAU23, CWP2, YJL171C, CRR1, PAU24, YPS1, AGA1, DAN4, ZPS1, SPI1, FIG2, SRL1, SPS100, EXG2, PLB1, DAN1, FLO5, TIR3, TIP1, TIR4, DIA3, MUC1, AGA2, SPR3, PIR3, FLO9, SCW10, KNH1, CWP1, FLO10, FIG1, FIT1, YPS6
ssn6-del vs. wt-upregulated	YAL030W, YAL039C, YAL040C, YAL062W, YAL063C, YAL064C-A, YAL064W, YAL065C, YAL068C, YAL069W, YAR020C, YAR028W, YAR029W, YAR031W, YAR035W, YHR212W-A, YAR062W, YHR214W, YHR215W, YBL015W, YBL016W, YBL029W, YBL043W, YBL045C, YBL048W, YBL086C, YBL099W, YBR006W, YBR024W, YBR039W, YBR040W, YBR050C, YBR066C, YBR067C, YBR072W, YBR082C, YBR083W, YBR085W, YBR092C, YBR105C, YBR108W, YBR113W, YBR114W, YBR116C,…	GO-CC	respiratory chain (GO:0070469)	2.41968e-08	17	560	3.03571	32	6359	0.503224	QCR9, QCR2, QCR10, COX5A, CYT1, CYC1, QCR7, COR1, COX4, COX7, COX12, COX13, COX6, COX9, QCR6, RIP1, QCR8
ssn6-del vs. wt-upregulated	YAL030W, YAL039C, YAL040C, YAL062W, YAL063C, YAL064C-A, YAL064W, YAL065C, YAL068C, YAL069W, YAR020C, YAR028W, YAR029W, YAR031W, YAR035W, YHR212W-A, YAR062W, YHR214W, YHR215W, YBL015W, YBL016W, YBL029W, YBL043W, YBL045C, YBL048W, YBL086C, YBL099W, YBR006W, YBR024W, YBR039W, YBR040W, YBR050C, YBR066C, YBR067C, YBR072W, YBR082C, YBR083W, YBR085W, YBR092C, YBR105C, YBR108W, YBR113W, YBR114W, YBR116C,…	GO-CC	extracellular region (GO:0005576)	2.31468e-07	30	560	5.35714	102	6359	1.60403	PAU23, CWP2, TIR4, TIP1, MUC1, PAU24, MF(ALPHA)2, SUC2, PIR3, AGA1, DAN4, PRY2, YHR214W, MFA1, BAR1, SPI1, FIG2, FLO9, SCW10, SRL1, MFA2, KNH1, FLO10, CWP1, YOR389W, THI22, DAN1, FLO5, FIT1, TIR3
ssn6-del vs. wt-upregulated	YAL030W, YAL039C, YAL040C, YAL062W, YAL063C, YAL064C-A, YAL064W, YAL065C, YAL068C, YAL069W, YAR020C, YAR028W, YAR029W, YAR031W, YAR035W, YHR212W-A, YAR062W, YHR214W, YHR215W, YBL015W, YBL016W, YBL029W, YBL043W, YBL045C, YBL048W, YBL086C, YBL099W, YBR006W, YBR024W, YBR039W, YBR040W, YBR050C, YBR066C, YBR067C, YBR072W, YBR082C, YBR083W, YBR085W, YBR092C, YBR105C, YBR108W, YBR113W, YBR114W, YBR116C,…	GO-CC	mitochondrial respiratory chain complex III (GO:0005750)	4.60463e-07	9	560	1.60714	10	6359	0.157257	QCR9, QCR2, QCR10, CYT1, QCR7, COR1, QCR6, QCR8, RIP1
ssn6-del vs. wt-upregulated	YAL030W, YAL039C, YAL040C, YAL062W, YAL063C, YAL064C-A, YAL064W, YAL065C, YAL068C, YAL069W, YAR020C, YAR028W, YAR029W, YAR031W, YAR035W, YHR212W-A, YAR062W, YHR214W, YHR215W, YBL015W, YBL016W, YBL029W, YBL043W, YBL045C, YBL048W, YBL086C, YBL099W, YBR006W, YBR024W, YBR039W, YBR040W, YBR050C, YBR066C, YBR067C, YBR072W, YBR082C, YBR083W, YBR085W, YBR092C, YBR105C, YBR108W, YBR113W, YBR114W, YBR116C,…	GO-CC	respiratory chain complex III (GO:0045275)	4.60463e-07	9	560	1.60714	10	6359	0.157257	QCR9, QCR2, QCR10, CYT1, QCR7, COR1, QCR6, QCR8, RIP1
ssn6-del vs. wt-upregulated	YAL030W, YAL039C, YAL040C, YAL062W, YAL063C, YAL064C-A, YAL064W, YAL065C, YAL068C, YAL069W, YAR020C, YAR028W, YAR029W, YAR031W, YAR035W, YHR212W-A, YAR062W, YHR214W, YHR215W, YBL015W, YBL016W, YBL029W, YBL043W, YBL045C, YBL048W, YBL086C, YBL099W, YBR006W, YBR024W, YBR039W, YBR040W, YBR050C, YBR066C, YBR067C, YBR072W, YBR082C, YBR083W, YBR085W, YBR092C, YBR105C, YBR108W, YBR113W, YBR114W, YBR116C,…	GO-CC	intrinsic to membrane (GO:0031224)	7.25916e-07	179	560	31.9643	1394	6359	21.9217	PRM1, SMF1, QCR2, VBA3, PAU5, PDR15, YIR035C, COX4, YPS1, POR2, AGA1, DAN4, SMF3, ALP1, TPO1, DUR3, HXT8, SPI1, PTR2, COX12, COX13, SNC1, YOL162W, DAN1, COX9, YNL033W, YKL187C, QCR9, YDR089W, NUR1, THI72, CTR1, GUP2, TDA6, SUR1, ERG3, ASG7, CWP1, GIT1, ERG25, HXT5, QCR6, PUN1, YPS6, YIL171W, TDA3, ERG28, AAC3, YJR012C, PAU2, ARE1, YAR028W, SFC1, HXT6, COX7, GSC2, PAU3, MNT4, RSB1, PAU4, ATP5, PDR…
ssn6-del vs. wt-upregulated	YAL030W, YAL039C, YAL040C, YAL062W, YAL063C, YAL064C-A, YAL064W, YAL065C, YAL068C, YAL069W, YAR020C, YAR028W, YAR029W, YAR031W, YAR035W, YHR212W-A, YAR062W, YHR214W, YHR215W, YBL015W, YBL016W, YBL029W, YBL043W, YBL045C, YBL048W, YBL086C, YBL099W, YBR006W, YBR024W, YBR039W, YBR040W, YBR050C, YBR066C, YBR067C, YBR072W, YBR082C, YBR083W, YBR085W, YBR092C, YBR105C, YBR108W, YBR113W, YBR114W, YBR116C,…	GO-CC	anchored to membrane (GO:0031225)	3.31684e-06	21	560	3.75	61	6359	0.95927	CWP2, TIR4, TIP1, YJL171C, MUC1, YPS1, YPS3, DAN4, AGA1, SPI1, FIG2, FLO9, EXG2, CWP1, FLO10, PLB1, DAN1, FLO5, FIT1, TIR3, YPS6
ssn6-del vs. wt-upregulated	YAL030W, YAL039C, YAL040C, YAL062W, YAL063C, YAL064C-A, YAL064W, YAL065C, YAL068C, YAL069W, YAR020C, YAR028W, YAR029W, YAR031W, YAR035W, YHR212W-A, YAR062W, YHR214W, YHR215W, YBL015W, YBL016W, YBL029W, YBL043W, YBL045C, YBL048W, YBL086C, YBL099W, YBR006W, YBR024W, YBR039W, YBR040W, YBR050C, YBR066C, YBR067C, YBR072W, YBR082C, YBR083W, YBR085W, YBR092C, YBR105C, YBR108W, YBR113W, YBR114W, YBR116C,…	GO-CC	membrane part (GO:0044425)	0.000149545	192	560	34.2857	1628	6359	25.6015	PRM1, SMF1, QCR2, CYC1, VBA3, PAU5, PDR15, YIR035C, COX4, YPS1, POR2, AGA1, DAN4, SMF3, ALP1, TPO1, DUR3, HXT8, SPI1, PTR2, COX12, COX13, SNC1, YOL162W, DAN1, COX9, YNL033W, YKL187C, QCR9, YDR089W, NUR1, THI72, CTR1, GUP2, TDA6, SUR1, ERG3, ASG7, CWP1, GIT1, ERG25, HXT5, QCR6, PUN1, YPS6, YIL171W, TDA3, ERG28, AAC3, YJR012C, PAU2, ARE1, YAR028W, SFC1, HXT6, COX7, GSC2, PAU3, MNT4, RSB1, PAU4, ATP…
ssn6-del vs. wt-upregulated	YAL030W, YAL039C, YAL040C, YAL062W, YAL063C, YAL064C-A, YAL064W, YAL065C, YAL068C, YAL069W, YAR020C, YAR028W, YAR029W, YAR031W, YAR035W, YHR212W-A, YAR062W, YHR214W, YHR215W, YBL015W, YBL016W, YBL029W, YBL043W, YBL045C, YBL048W, YBL086C, YBL099W, YBR006W, YBR024W, YBR039W, YBR040W, YBR050C, YBR066C, YBR067C, YBR072W, YBR082C, YBR083W, YBR085W, YBR092C, YBR105C, YBR108W, YBR113W, YBR114W, YBR116C,…	GO-CC	integral to membrane (GO:0016021)	0.00223635	158	560	28.2143	1338	6359	21.041	PRM1, SMF1, QCR2, VBA3, PAU5, PDR15, YIR035C, COX4, POR2, SMF3, ALP1, TPO1, DUR3, HXT8, PTR2, COX12, COX13, SNC1, YOL162W, COX9, YNL033W, YKL187C, QCR9, YDR089W, NUR1, THI72, CTR1, GUP2, TDA6, SUR1, ERG3, ASG7, GIT1, ERG25, HXT5, QCR6, PUN1, YIL171W, TDA3, ERG28, AAC3, YJR012C, PAU2, ARE1, YAR028W, SFC1, HXT6, COX7, GSC2, PAU3, RSB1, MNT4, PAU4, ATP5, PDR10, IRC18, SUL1, PRM10, PRM9, PRM2, OST4, …
ssn6-del vs. wt-upregulated	YAL030W, YAL039C, YAL040C, YAL062W, YAL063C, YAL064C-A, YAL064W, YAL065C, YAL068C, YAL069W, YAR020C, YAR028W, YAR029W, YAR031W, YAR035W, YHR212W-A, YAR062W, YHR214W, YHR215W, YBL015W, YBL016W, YBL029W, YBL043W, YBL045C, YBL048W, YBL086C, YBL099W, YBR006W, YBR024W, YBR039W, YBR040W, YBR050C, YBR066C, YBR067C, YBR072W, YBR082C, YBR083W, YBR085W, YBR092C, YBR105C, YBR108W, YBR113W, YBR114W, YBR116C,…	GO-CC	mitochondrial respiratory chain complex IV (GO:0005751)	0.00353607	7	560	1.25	12	6359	0.188709	COX7, COX5A, COX12, COX6, COX9, COX13, COX4
ssn6-del vs. wt-upregulated	YAL030W, YAL039C, YAL040C, YAL062W, YAL063C, YAL064C-A, YAL064W, YAL065C, YAL068C, YAL069W, YAR020C, YAR028W, YAR029W, YAR031W, YAR035W, YHR212W-A, YAR062W, YHR214W, YHR215W, YBL015W, YBL016W, YBL029W, YBL043W, YBL045C, YBL048W, YBL086C, YBL099W, YBR006W, YBR024W, YBR039W, YBR040W, YBR050C, YBR066C, YBR067C, YBR072W, YBR082C, YBR083W, YBR085W, YBR092C, YBR105C, YBR108W, YBR113W, YBR114W, YBR116C,…	GO-CC	respiratory chain complex IV (GO:0045277)	0.00353607	7	560	1.25	12	6359	0.188709	COX7, COX5A, COX12, COX6, COX9, COX13, COX4
ssn6-del vs. wt-upregulated	YAL030W, YAL039C, YAL040C, YAL062W, YAL063C, YAL064C-A, YAL064W, YAL065C, YAL068C, YAL069W, YAR020C, YAR028W, YAR029W, YAR031W, YAR035W, YHR212W-A, YAR062W, YHR214W, YHR215W, YBL015W, YBL016W, YBL029W, YBL043W, YBL045C, YBL048W, YBL086C, YBL099W, YBR006W, YBR024W, YBR039W, YBR040W, YBR050C, YBR066C, YBR067C, YBR072W, YBR082C, YBR083W, YBR085W, YBR092C, YBR105C, YBR108W, YBR113W, YBR114W, YBR116C,…	GO-CC	membrane (GO:0016020)	0.00364583	213	560	38.0357	1926	6359	30.2878	DAP1, PRM1, SMF1, QCR2, CYC1, VBA3, PAU5, PDR15, YIR035C, COX4, YPS1, POR2, AGA1, DAN4, SMF3, ALP1, TPO1, DUR3, HXT8, SPI1, PTR2, YAT1, COX12, COX13, SNC1, YOL162W, DAN1, COX9, YNL033W, YKL187C, QCR9, YDR089W, NUR1, SPR3, THI72, RHO5, CTR1, GUP2, ADI1, TDA6, SUR1, ERG3, ASG7, CWP1, GIT1, ERG25, HXT5, QCR6, PUN1, YPS6, YIL171W, TDA3, ERG28, AAC3, YJR012C, PAU2, ARE1, YAR028W, SFC1, HXT6, COX7, MFA…
ssn6-del vs. wt-downregulated	YAL003W, YAR075W, YBL002W, YBL003C, YBL032W, YBL087C, YBL098W, YBR009C, YBR010W, YBR029C, YBR042C, YBR069C, YBR191W, YCL030C, YCL064C, YCR034W, YDL036C, YDL063C, YDL070W, YDL081C, YDL083C, YDL191W, YDL179W, YDL227C, YDR025W, YDR033W, YDR073W, YDR135C, YDR222W, YDR224C, YDR225W, YDR447C, YDR449C, YDR450W, YDR471W, YDR502C, YEL017C-A, YER026C, YER043C, YER124C, YER137C, YGL008C, YGL077C, YGL101W, Y…	GO-BP	cytoplasmic translation (GO:0002181)	2.19573e-13	26	130	20	174	6359	2.73628	RPS29A, RPS11A, RPL27B, RPS7B, RPL33B, RPS14B, RPL23A, RPL13B, RPL40B, RPP2A, RPL35A, RPS22B, RPL14A, RPP1A, RPL11B, RPS7A, RPL21A, RPL6B, RPS16B, RPS17B, RPS18A, RPL24B, RPP0, RPL33A, RPS3, RPS21B
ssn6-del vs. wt-downregulated	YAL003W, YAR075W, YBL002W, YBL003C, YBL032W, YBL087C, YBL098W, YBR009C, YBR010W, YBR029C, YBR042C, YBR069C, YBR191W, YCL030C, YCL064C, YCR034W, YDL036C, YDL063C, YDL070W, YDL081C, YDL083C, YDL191W, YDL179W, YDL227C, YDR025W, YDR033W, YDR073W, YDR135C, YDR222W, YDR224C, YDR225W, YDR447C, YDR449C, YDR450W, YDR471W, YDR502C, YEL017C-A, YER026C, YER043C, YER124C, YER137C, YGL008C, YGL077C, YGL101W, Y…	GO-BP	nucleosome assembly (GO:0006334)	1.2575e-05	8	130	6.15385	26	6359	0.408869	HTA2, HHF2, HHF1, HTB2, HHT1, HTA1, HTB1, HTZ1
ssn6-del vs. wt-downregulated	YAL003W, YAR075W, YBL002W, YBL003C, YBL032W, YBL087C, YBL098W, YBR009C, YBR010W, YBR029C, YBR042C, YBR069C, YBR191W, YCL030C, YCL064C, YCR034W, YDL036C, YDL063C, YDL070W, YDL081C, YDL083C, YDL191W, YDL179W, YDL227C, YDR025W, YDR033W, YDR073W, YDR135C, YDR222W, YDR224C, YDR225W, YDR447C, YDR449C, YDR450W, YDR471W, YDR502C, YEL017C-A, YER026C, YER043C, YER124C, YER137C, YGL008C, YGL077C, YGL101W, Y…	GO-BP	chromatin assembly (GO:0031497)	0.000594315	8	130	6.15385	41	6359	0.644755	HTA2, HHF2, HHF1, HTB2, HHT1, HTA1, HTB1, HTZ1
ssn6-del vs. wt-downregulated	YAL003W, YAR075W, YBL002W, YBL003C, YBL032W, YBL087C, YBL098W, YBR009C, YBR010W, YBR029C, YBR042C, YBR069C, YBR191W, YCL030C, YCL064C, YCR034W, YDL036C, YDL063C, YDL070W, YDL081C, YDL083C, YDL191W, YDL179W, YDL227C, YDR025W, YDR033W, YDR073W, YDR135C, YDR222W, YDR224C, YDR225W, YDR447C, YDR449C, YDR450W, YDR471W, YDR502C, YEL017C-A, YER026C, YER043C, YER124C, YER137C, YGL008C, YGL077C, YGL101W, Y…	GO-BP	nucleosome organization (GO:0034728)	0.00757999	9	130	6.92308	74	6359	1.1637	HTA2, SNF11, HHF2, HHF1, HTB2, HHT1, HTA1, HTB1, HTZ1
ssn6-del vs. wt-downregulated	YAL003W, YAR075W, YBL002W, YBL003C, YBL032W, YBL087C, YBL098W, YBR009C, YBR010W, YBR029C, YBR042C, YBR069C, YBR191W, YCL030C, YCL064C, YCR034W, YDL036C, YDL063C, YDL070W, YDL081C, YDL083C, YDL191W, YDL179W, YDL227C, YDR025W, YDR033W, YDR073W, YDR135C, YDR222W, YDR224C, YDR225W, YDR447C, YDR449C, YDR450W, YDR471W, YDR502C, YEL017C-A, YER026C, YER043C, YER124C, YER137C, YGL008C, YGL077C, YGL101W, Y…	GO-MF	structural constituent of ribosome (GO:0003735)	3.59976e-11	26	130	20	227	6359	3.56974	RPS29A, RPS11A, RPL27B, RPS7B, RPL33B, RPS14B, RPL23A, RPL13B, RPL40B, RPP2A, RPL35A, RPS22B, RPL14A, RPP1A, RPL11B, RPS7A, RPL21A, RPL6B, RPS16B, RPS17B, RPS18A, RPL24B, RPP0, RPL33A, RPS3, RPS21B
ssn6-del vs. wt-downregulated	YAL003W, YAR075W, YBL002W, YBL003C, YBL032W, YBL087C, YBL098W, YBR009C, YBR010W, YBR029C, YBR042C, YBR069C, YBR191W, YCL030C, YCL064C, YCR034W, YDL036C, YDL063C, YDL070W, YDL081C, YDL083C, YDL191W, YDL179W, YDL227C, YDR025W, YDR033W, YDR073W, YDR135C, YDR222W, YDR224C, YDR225W, YDR447C, YDR449C, YDR450W, YDR471W, YDR502C, YEL017C-A, YER026C, YER043C, YER124C, YER137C, YGL008C, YGL077C, YGL101W, Y…	GO-MF	structural molecule activity (GO:0005198)	2.01231e-06	26	130	20	370	6359	5.81852	RPS29A, RPS11A, RPL27B, RPS7B, RPL33B, RPS14B, RPL23A, RPL13B, RPL40B, RPP2A, RPL35A, RPS22B, RPL14A, RPP1A, RPL11B, RPS7A, RPL21A, RPL6B, RPS16B, RPS17B, RPS18A, RPL24B, RPP0, RPL33A, RPS3, RPS21B
ssn6-del vs. wt-downregulated	YAL003W, YAR075W, YBL002W, YBL003C, YBL032W, YBL087C, YBL098W, YBR009C, YBR010W, YBR029C, YBR042C, YBR069C, YBR191W, YCL030C, YCL064C, YCR034W, YDL036C, YDL063C, YDL070W, YDL081C, YDL083C, YDL191W, YDL179W, YDL227C, YDR025W, YDR033W, YDR073W, YDR135C, YDR222W, YDR224C, YDR225W, YDR447C, YDR449C, YDR450W, YDR471W, YDR502C, YEL017C-A, YER026C, YER043C, YER124C, YER137C, YGL008C, YGL077C, YGL101W, Y…	GO-CC	cytosolic ribosome (GO:0022626)	5.06477e-14	26	130	20	173	6359	2.72055	RPS29A, RPS11A, RPL27B, RPS7B, RPL33B, RPS14B, RPL23A, RPL13B, RPL40B, RPP2A, RPL35A, RPS22B, RPL14A, RPP1A, RPL11B, RPS7A, RPL21A, RPL6B, RPS16B, RPS17B, RPS18A, RPL24B, RPP0, RPL33A, RPS3, RPS21B
ssn6-del vs. wt-downregulated	YAL003W, YAR075W, YBL002W, YBL003C, YBL032W, YBL087C, YBL098W, YBR009C, YBR010W, YBR029C, YBR042C, YBR069C, YBR191W, YCL030C, YCL064C, YCR034W, YDL036C, YDL063C, YDL070W, YDL081C, YDL083C, YDL191W, YDL179W, YDL227C, YDR025W, YDR033W, YDR073W, YDR135C, YDR222W, YDR224C, YDR225W, YDR447C, YDR449C, YDR450W, YDR471W, YDR502C, YEL017C-A, YER026C, YER043C, YER124C, YER137C, YGL008C, YGL077C, YGL101W, Y…	GO-CC	cytosolic part (GO:0044445)	1.22911e-10	26	130	20	238	6359	3.74273	RPS29A, RPS11A, RPL27B, RPS7B, RPL33B, RPS14B, RPL23A, RPL13B, RPL40B, RPP2A, RPL35A, RPS22B, RPL14A, RPP1A, RPL11B, RPS7A, RPL21A, RPL6B, RPS16B, RPS17B, RPS18A, RPL24B, RPP0, RPL33A, RPS3, RPS21B
ssn6-del vs. wt-downregulated	YAL003W, YAR075W, YBL002W, YBL003C, YBL032W, YBL087C, YBL098W, YBR009C, YBR010W, YBR029C, YBR042C, YBR069C, YBR191W, YCL030C, YCL064C, YCR034W, YDL036C, YDL063C, YDL070W, YDL081C, YDL083C, YDL191W, YDL179W, YDL227C, YDR025W, YDR033W, YDR073W, YDR135C, YDR222W, YDR224C, YDR225W, YDR447C, YDR449C, YDR450W, YDR471W, YDR502C, YEL017C-A, YER026C, YER043C, YER124C, YER137C, YGL008C, YGL077C, YGL101W, Y…	GO-CC	nucleosome (GO:0000786)	3.45692e-09	8	130	6.15385	13	6359	0.204435	HTA2, HHF2, HHF1, HTB2, HHT1, HTA1, HTB1, HTZ1
ssn6-del vs. wt-downregulated	YAL003W, YAR075W, YBL002W, YBL003C, YBL032W, YBL087C, YBL098W, YBR009C, YBR010W, YBR029C, YBR042C, YBR069C, YBR191W, YCL030C, YCL064C, YCR034W, YDL036C, YDL063C, YDL070W, YDL081C, YDL083C, YDL191W, YDL179W, YDL227C, YDR025W, YDR033W, YDR073W, YDR135C, YDR222W, YDR224C, YDR225W, YDR447C, YDR449C, YDR450W, YDR471W, YDR502C, YEL017C-A, YER026C, YER043C, YER124C, YER137C, YGL008C, YGL077C, YGL101W, Y…	GO-CC	ribosome (GO:0005840)	8.33408e-09	29	130	22.3077	356	6359	5.59836	RPS29A, RPS11A, RPL27B, RPS7B, RPL33B, RPS14B, RPL23A, RPL13B, RPL40B, TIF2, RPP2A, RPL35A, RPS22B, RPL14A, EFB1, RPP1A, TEF4, RPL11B, RPS7A, RPL21A, RPL6B, RPS16B, RPS17B, RPS18A, RPL24B, RPL33A, RPP0, RPS3, RPS21B
ssn6-del vs. wt-downregulated	YAL003W, YAR075W, YBL002W, YBL003C, YBL032W, YBL087C, YBL098W, YBR009C, YBR010W, YBR029C, YBR042C, YBR069C, YBR191W, YCL030C, YCL064C, YCR034W, YDL036C, YDL063C, YDL070W, YDL081C, YDL083C, YDL191W, YDL179W, YDL227C, YDR025W, YDR033W, YDR073W, YDR135C, YDR222W, YDR224C, YDR225W, YDR447C, YDR449C, YDR450W, YDR471W, YDR502C, YEL017C-A, YER026C, YER043C, YER124C, YER137C, YGL008C, YGL077C, YGL101W, Y…	GO-CC	nuclear nucleosome (GO:0000788)	4.65954e-08	7	130	5.38462	11	6359	0.172983	HTA2, HTB2, HHF1, HTA1, HHT1, HTB1, HHF2
ssn6-del vs. wt-downregulated	YAL003W, YAR075W, YBL002W, YBL003C, YBL032W, YBL087C, YBL098W, YBR009C, YBR010W, YBR029C, YBR042C, YBR069C, YBR191W, YCL030C, YCL064C, YCR034W, YDL036C, YDL063C, YDL070W, YDL081C, YDL083C, YDL191W, YDL179W, YDL227C, YDR025W, YDR033W, YDR073W, YDR135C, YDR222W, YDR224C, YDR225W, YDR447C, YDR449C, YDR450W, YDR471W, YDR502C, YEL017C-A, YER026C, YER043C, YER124C, YER137C, YGL008C, YGL077C, YGL101W, Y…	GO-CC	cytosolic large ribosomal subunit (GO:0022625)	4.86205e-08	15	130	11.5385	93	6359	1.46249	RPL27B, RPL33B, RPL23A, RPL21A, RPL13B, RPL6B, RPL40B, RPP2A, RPL35A, RPL14A, RPL24B, RPL33A, RPP0, RPP1A, RPL11B
ssn6-del vs. wt-downregulated	YAL003W, YAR075W, YBL002W, YBL003C, YBL032W, YBL087C, YBL098W, YBR009C, YBR010W, YBR029C, YBR042C, YBR069C, YBR191W, YCL030C, YCL064C, YCR034W, YDL036C, YDL063C, YDL070W, YDL081C, YDL083C, YDL191W, YDL179W, YDL227C, YDR025W, YDR033W, YDR073W, YDR135C, YDR222W, YDR224C, YDR225W, YDR447C, YDR449C, YDR450W, YDR471W, YDR502C, YEL017C-A, YER026C, YER043C, YER124C, YER137C, YGL008C, YGL077C, YGL101W, Y…	GO-CC	cytosolic small ribosomal subunit (GO:0022627)	6.00756e-06	11	130	8.46154	64	6359	1.00645	RPS29A, RPS11A, RPS7A, RPS7B, RPS14B, RPS16B, RPS17B, RPS18A, RPS22B, RPS3, RPS21B
ssn6-del vs. wt-downregulated	YAL003W, YAR075W, YBL002W, YBL003C, YBL032W, YBL087C, YBL098W, YBR009C, YBR010W, YBR029C, YBR042C, YBR069C, YBR191W, YCL030C, YCL064C, YCR034W, YDL036C, YDL063C, YDL070W, YDL081C, YDL083C, YDL191W, YDL179W, YDL227C, YDR025W, YDR033W, YDR073W, YDR135C, YDR222W, YDR224C, YDR225W, YDR447C, YDR449C, YDR450W, YDR471W, YDR502C, YEL017C-A, YER026C, YER043C, YER124C, YER137C, YGL008C, YGL077C, YGL101W, Y…	GO-CC	large ribosomal subunit (GO:0015934)	1.24643e-05	15	130	11.5385	138	6359	2.17015	RPL27B, RPL33B, RPL23A, RPL21A, RPL13B, RPL6B, RPL40B, RPP2A, RPL35A, RPL14A, RPL24B, RPL33A, RPP0, RPP1A, RPL11B
ssn6-del vs. wt-downregulated	YAL003W, YAR075W, YBL002W, YBL003C, YBL032W, YBL087C, YBL098W, YBR009C, YBR010W, YBR029C, YBR042C, YBR069C, YBR191W, YCL030C, YCL064C, YCR034W, YDL036C, YDL063C, YDL070W, YDL081C, YDL083C, YDL191W, YDL179W, YDL227C, YDR025W, YDR033W, YDR073W, YDR135C, YDR222W, YDR224C, YDR225W, YDR447C, YDR449C, YDR450W, YDR471W, YDR502C, YEL017C-A, YER026C, YER043C, YER124C, YER137C, YGL008C, YGL077C, YGL101W, Y…	GO-CC	non-membrane-bounded organelle (GO:0043228)	0.000187833	49	130	37.6923	1265	6359	19.8931	RPS29A, RPL33B, RPS14B, RPL23A, RAP1, RPS22B, TIS11, HHT1, CLB2, IMD2, RRB1, RPS17B, RPL24B, RPL33A, RPS21B, RPS3, HTA2, CHA1, RPS11A, RPL27B, RPS7B, RPL13B, KAR1, RPL40B, TOS4, RPP2A, TIF2, RPL35A, HTB2, HTA1, RPL14A, HTB1, EFB1, DBP7, UTP6, RPP1A, TEF4, RPL11B, RPS7A, RPL21A, RPS16B, RPL6B, HHF2, RPS18A, ABF1, HHF1, HEK2, RPP0, HTZ1
ssn6-del vs. wt-downregulated	YAL003W, YAR075W, YBL002W, YBL003C, YBL032W, YBL087C, YBL098W, YBR009C, YBR010W, YBR029C, YBR042C, YBR069C, YBR191W, YCL030C, YCL064C, YCR034W, YDL036C, YDL063C, YDL070W, YDL081C, YDL083C, YDL191W, YDL179W, YDL227C, YDR025W, YDR033W, YDR073W, YDR135C, YDR222W, YDR224C, YDR225W, YDR447C, YDR449C, YDR450W, YDR471W, YDR502C, YEL017C-A, YER026C, YER043C, YER124C, YER137C, YGL008C, YGL077C, YGL101W, Y…	GO-CC	intracellular non-membrane-bounded organelle (GO:0043232)	0.000187833	49	130	37.6923	1265	6359	19.8931	RPS29A, RPL33B, RPS14B, RPL23A, RAP1, RPS22B, TIS11, HHT1, CLB2, IMD2, RRB1, RPS17B, RPL24B, RPL33A, RPS21B, RPS3, HTA2, CHA1, RPS11A, RPL27B, RPS7B, RPL13B, KAR1, RPL40B, TOS4, RPP2A, TIF2, RPL35A, HTB2, HTA1, RPL14A, HTB1, EFB1, DBP7, UTP6, RPP1A, TEF4, RPL11B, RPS7A, RPL21A, RPS16B, RPL6B, HHF2, RPS18A, ABF1, HHF1, HEK2, RPP0, HTZ1
ssn6-del vs. wt-downregulated	YAL003W, YAR075W, YBL002W, YBL003C, YBL032W, YBL087C, YBL098W, YBR009C, YBR010W, YBR029C, YBR042C, YBR069C, YBR191W, YCL030C, YCL064C, YCR034W, YDL036C, YDL063C, YDL070W, YDL081C, YDL083C, YDL191W, YDL179W, YDL227C, YDR025W, YDR033W, YDR073W, YDR135C, YDR222W, YDR224C, YDR225W, YDR447C, YDR449C, YDR450W, YDR471W, YDR502C, YEL017C-A, YER026C, YER043C, YER124C, YER137C, YGL008C, YGL077C, YGL101W, Y…	GO-CC	small ribosomal subunit (GO:0015935)	0.000501913	11	130	8.46154	98	6359	1.54112	RPS29A, RPS11A, RPS7A, RPS7B, RPS14B, RPS16B, RPS17B, RPS18A, RPS22B, RPS3, RPS21B
ssn6-del vs. wt-downregulated	YAL003W, YAR075W, YBL002W, YBL003C, YBL032W, YBL087C, YBL098W, YBR009C, YBR010W, YBR029C, YBR042C, YBR069C, YBR191W, YCL030C, YCL064C, YCR034W, YDL036C, YDL063C, YDL070W, YDL081C, YDL083C, YDL191W, YDL179W, YDL227C, YDR025W, YDR033W, YDR073W, YDR135C, YDR222W, YDR224C, YDR225W, YDR447C, YDR449C, YDR450W, YDR471W, YDR502C, YEL017C-A, YER026C, YER043C, YER124C, YER137C, YGL008C, YGL077C, YGL101W, Y…	GO-CC	protein-DNA complex (GO:0032993)	0.000523562	9	130	6.92308	63	6359	0.990722	HTA2, RAP1, HHF2, HHF1, HTB2, HHT1, HTA1, HTB1, HTZ1
ssn6-del vs. wt-downregulated	YAL003W, YAR075W, YBL002W, YBL003C, YBL032W, YBL087C, YBL098W, YBR009C, YBR010W, YBR029C, YBR042C, YBR069C, YBR191W, YCL030C, YCL064C, YCR034W, YDL036C, YDL063C, YDL070W, YDL081C, YDL083C, YDL191W, YDL179W, YDL227C, YDR025W, YDR033W, YDR073W, YDR135C, YDR222W, YDR224C, YDR225W, YDR447C, YDR449C, YDR450W, YDR471W, YDR502C, YEL017C-A, YER026C, YER043C, YER124C, YER137C, YGL008C, YGL077C, YGL101W, Y…	GO-CC	replication fork protection complex (GO:0031298)	0.000996212	6	130	4.61538	25	6359	0.393144	HTA2, HTB2, HHF1, HTA1, HHT1, HTB1
ssn6-del vs. wt-downregulated	YAL003W, YAR075W, YBL002W, YBL003C, YBL032W, YBL087C, YBL098W, YBR009C, YBR010W, YBR029C, YBR042C, YBR069C, YBR191W, YCL030C, YCL064C, YCR034W, YDL036C, YDL063C, YDL070W, YDL081C, YDL083C, YDL191W, YDL179W, YDL227C, YDR025W, YDR033W, YDR073W, YDR135C, YDR222W, YDR224C, YDR225W, YDR447C, YDR449C, YDR450W, YDR471W, YDR502C, YEL017C-A, YER026C, YER043C, YER124C, YER137C, YGL008C, YGL077C, YGL101W, Y…	GO-CC	ribonucleoprotein complex (GO:0030529)	0.00243774	32	130	24.6154	735	6359	11.5584	RPS29A, RPL33B, RPS14B, RPL23A, RPS22B, TIS11, RPS17B, RPL24B, RPL33A, RPS3, RPS21B, RPS7B, RPL27B, RPS11A, RPL13B, RPL40B, RPP2A, TIF2, RPL35A, RPL14A, EFB1, RPP1A, UTP6, RPL11B, TEF4, RPS7A, RPL21A, RPS16B, RPL6B, RPS18A, RPP0, HEK2
grr1-del vs. wt-upregulated	YAL062W, YAL067C, YPR158W-A, YAR035W, YHR214W, YGR161C-D, YBL015W, YBL030C, YBL043W, YBL045C, YBL099W, YBL107W-A, YLR467W, YBR012C, YBR039W, YBR047W, YBR050C, YBR067C, YBR072W, YBR105C, YBR115C, YBR145W, YBR203W, YBR208C, YBR221C, YBR251W, YBR256C, YBR294W, YBR297W, YBR298C, YBR299W, YCL026C-B, YCL030C, YCR005C, YCR010C, YCR021C, YDL004W, YDL048C, YDL049C, YDL054C, YDL066W, YDL067C, YDL079C, YDL1…	GO-BP	cellular amino acid biosynthetic process (GO:0008652)	2.83998e-31	50	246	20.3252	154	6359	2.42176	GLN1, CPA2, ARG5,6, IDH1, HIS4, MHT1, MET13, MET14, GDH1, IDH2, LEU1, ARG1, ARO3, LYS1, ILV5, MET5, ACO1, MET2, STR2, HIS5, LYS2, STR3, ILV2, TRP5, MET1, MET10, ARG7, MET17, LEU4, MET28, IDP1, ALT1, MET16, ASN1, PUT1, CPA1, ARO1, ARG4, SER3, CIT2, BAT2, ORT1, BAT1, MET3, IDP2, GCN4, ARG3, HOM3, GDH3, HOM2
grr1-del vs. wt-upregulated	YAL062W, YAL067C, YPR158W-A, YAR035W, YHR214W, YGR161C-D, YBL015W, YBL030C, YBL043W, YBL045C, YBL099W, YBL107W-A, YLR467W, YBR012C, YBR039W, YBR047W, YBR050C, YBR067C, YBR072W, YBR105C, YBR115C, YBR145W, YBR203W, YBR208C, YBR221C, YBR251W, YBR256C, YBR294W, YBR297W, YBR298C, YBR299W, YCL026C-B, YCL030C, YCR005C, YCR010C, YCR021C, YDL004W, YDL048C, YDL049C, YDL054C, YDL066W, YDL067C, YDL079C, YDL1…	GO-BP	amine biosynthetic process (GO:0009309)	1.16805e-30	50	246	20.3252	158	6359	2.48467	GLN1, CPA2, ARG5,6, IDH1, HIS4, MHT1, MET13, MET14, GDH1, IDH2, LEU1, ARG1, ARO3, LYS1, ILV5, MET5, ACO1, MET2, STR2, HIS5, LYS2, STR3, ILV2, TRP5, MET1, MET10, ARG7, MET17, LEU4, MET28, IDP1, ALT1, MET16, ASN1, PUT1, CPA1, ARO1, ARG4, SER3, CIT2, BAT2, ORT1, BAT1, MET3, IDP2, GCN4, ARG3, HOM3, GDH3, HOM2
grr1-del vs. wt-upregulated	YAL062W, YAL067C, YPR158W-A, YAR035W, YHR214W, YGR161C-D, YBL015W, YBL030C, YBL043W, YBL045C, YBL099W, YBL107W-A, YLR467W, YBR012C, YBR039W, YBR047W, YBR050C, YBR067C, YBR072W, YBR105C, YBR115C, YBR145W, YBR203W, YBR208C, YBR221C, YBR251W, YBR256C, YBR294W, YBR297W, YBR298C, YBR299W, YCL026C-B, YCL030C, YCR005C, YCR010C, YCR021C, YDL004W, YDL048C, YDL049C, YDL054C, YDL066W, YDL067C, YDL079C, YDL1…	GO-BP	carboxylic acid metabolic process (GO:0019752)	3.37485e-30	74	246	30.0813	394	6359	6.19594	GLN1, ARO9, SRY1, DAL7, MHT1, MET13, MET14, GDH1, IDH2, YAT1, ARO3, LYS1, ICL1, FAA2, MET5, ACO1, LYS2, STR3, CAR2, CRC1, MET1, MET10, LEU4, IDP1, ALT1, CPA1, ARO1, ARG4, UGA3, ORT1, IDP2, ARG3, HOM3, BIO4, ARG5,6, BIO3, CPA2, IDH1, HIS4, ACH1, FUM1, MLS1, CAT2, LEU1, ARG1, ILV5, BIO5, MDH2, STR2, MET2, HIS5, TRP5, ILV2, ARG7, MET17, ADH5, MET28, MET16, ASN1, DUR1,2, PUT1, YAT2, SER3, DLD3, CIT2,…
grr1-del vs. wt-upregulated	YAL062W, YAL067C, YPR158W-A, YAR035W, YHR214W, YGR161C-D, YBL015W, YBL030C, YBL043W, YBL045C, YBL099W, YBL107W-A, YLR467W, YBR012C, YBR039W, YBR047W, YBR050C, YBR067C, YBR072W, YBR105C, YBR115C, YBR145W, YBR203W, YBR208C, YBR221C, YBR251W, YBR256C, YBR294W, YBR297W, YBR298C, YBR299W, YCL026C-B, YCL030C, YCR005C, YCR010C, YCR021C, YDL004W, YDL048C, YDL049C, YDL054C, YDL066W, YDL067C, YDL079C, YDL1…	GO-BP	oxoacid metabolic process (GO:0043436)	3.37485e-30	74	246	30.0813	394	6359	6.19594	GLN1, ARO9, SRY1, DAL7, MHT1, MET13, MET14, GDH1, IDH2, YAT1, ARO3, LYS1, ICL1, FAA2, MET5, ACO1, LYS2, STR3, CAR2, CRC1, MET1, MET10, LEU4, IDP1, ALT1, CPA1, ARO1, ARG4, UGA3, ORT1, IDP2, ARG3, HOM3, BIO4, ARG5,6, BIO3, CPA2, IDH1, HIS4, ACH1, FUM1, MLS1, CAT2, LEU1, ARG1, ILV5, BIO5, MDH2, STR2, MET2, HIS5, TRP5, ILV2, ARG7, MET17, ADH5, MET28, MET16, ASN1, DUR1,2, PUT1, YAT2, SER3, DLD3, CIT2,…
grr1-del vs. wt-upregulated	YAL062W, YAL067C, YPR158W-A, YAR035W, YHR214W, YGR161C-D, YBL015W, YBL030C, YBL043W, YBL045C, YBL099W, YBL107W-A, YLR467W, YBR012C, YBR039W, YBR047W, YBR050C, YBR067C, YBR072W, YBR105C, YBR115C, YBR145W, YBR203W, YBR208C, YBR221C, YBR251W, YBR256C, YBR294W, YBR297W, YBR298C, YBR299W, YCL026C-B, YCL030C, YCR005C, YCR010C, YCR021C, YDL004W, YDL048C, YDL049C, YDL054C, YDL066W, YDL067C, YDL079C, YDL1…	GO-BP	organic acid metabolic process (GO:0006082)	4.03502e-30	74	246	30.0813	395	6359	6.21167	GLN1, ARO9, SRY1, DAL7, MHT1, MET13, MET14, GDH1, IDH2, YAT1, ARO3, LYS1, ICL1, FAA2, MET5, ACO1, LYS2, STR3, CAR2, CRC1, MET1, MET10, LEU4, IDP1, ALT1, CPA1, ARO1, ARG4, UGA3, ORT1, IDP2, ARG3, HOM3, BIO4, ARG5,6, BIO3, CPA2, IDH1, HIS4, ACH1, FUM1, MLS1, CAT2, LEU1, ARG1, ILV5, BIO5, MDH2, STR2, MET2, HIS5, TRP5, ILV2, ARG7, MET17, ADH5, MET28, MET16, ASN1, DUR1,2, PUT1, YAT2, SER3, DLD3, CIT2,…
grr1-del vs. wt-upregulated	YAL062W, YAL067C, YPR158W-A, YAR035W, YHR214W, YGR161C-D, YBL015W, YBL030C, YBL043W, YBL045C, YBL099W, YBL107W-A, YLR467W, YBR012C, YBR039W, YBR047W, YBR050C, YBR067C, YBR072W, YBR105C, YBR115C, YBR145W, YBR203W, YBR208C, YBR221C, YBR251W, YBR256C, YBR294W, YBR297W, YBR298C, YBR299W, YCL026C-B, YCL030C, YCR005C, YCR010C, YCR021C, YDL004W, YDL048C, YDL049C, YDL054C, YDL066W, YDL067C, YDL079C, YDL1…	GO-BP	organic acid biosynthetic process (GO:0016053)	1.65157e-29	54	246	21.9512	199	6359	3.12942	GLN1, CPA2, BIO3, ARG5,6, IDH1, HIS4, MHT1, MET13, MET14, GDH1, IDH2, LEU1, ARG1, ARO3, LYS1, ILV5, MET5, ACO1, BIO5, MET2, STR2, HIS5, LYS2, STR3, ILV2, TRP5, MET1, MET10, ARG7, MET17, LEU4, MET28, IDP1, ALT1, MET16, ASN1, PUT1, CPA1, ARO1, ARG4, SER3, CIT2, BAT2, ORT1, BAT1, MET3, IDP2, ALD5, GCN4, ARG3, HOM3, GDH3, HOM2, BIO4
grr1-del vs. wt-upregulated	YAL062W, YAL067C, YPR158W-A, YAR035W, YHR214W, YGR161C-D, YBL015W, YBL030C, YBL043W, YBL045C, YBL099W, YBL107W-A, YLR467W, YBR012C, YBR039W, YBR047W, YBR050C, YBR067C, YBR072W, YBR105C, YBR115C, YBR145W, YBR203W, YBR208C, YBR221C, YBR251W, YBR256C, YBR294W, YBR297W, YBR298C, YBR299W, YCL026C-B, YCL030C, YCR005C, YCR010C, YCR021C, YDL004W, YDL048C, YDL049C, YDL054C, YDL066W, YDL067C, YDL079C, YDL1…	GO-BP	carboxylic acid biosynthetic process (GO:0046394)	1.65157e-29	54	246	21.9512	199	6359	3.12942	GLN1, CPA2, BIO3, ARG5,6, IDH1, HIS4, MHT1, MET13, MET14, GDH1, IDH2, LEU1, ARG1, ARO3, LYS1, ILV5, MET5, ACO1, BIO5, MET2, STR2, HIS5, LYS2, STR3, ILV2, TRP5, MET1, MET10, ARG7, MET17, LEU4, MET28, IDP1, ALT1, MET16, ASN1, PUT1, CPA1, ARO1, ARG4, SER3, CIT2, BAT2, ORT1, BAT1, MET3, IDP2, ALD5, GCN4, ARG3, HOM3, GDH3, HOM2, BIO4
grr1-del vs. wt-upregulated	YAL062W, YAL067C, YPR158W-A, YAR035W, YHR214W, YGR161C-D, YBL015W, YBL030C, YBL043W, YBL045C, YBL099W, YBL107W-A, YLR467W, YBR012C, YBR039W, YBR047W, YBR050C, YBR067C, YBR072W, YBR105C, YBR115C, YBR145W, YBR203W, YBR208C, YBR221C, YBR251W, YBR256C, YBR294W, YBR297W, YBR298C, YBR299W, YCL026C-B, YCL030C, YCR005C, YCR010C, YCR021C, YDL004W, YDL048C, YDL049C, YDL054C, YDL066W, YDL067C, YDL079C, YDL1…	GO-BP	cellular ketone metabolic process (GO:0042180)	4.63455e-29	74	246	30.0813	409	6359	6.43183	GLN1, ARO9, SRY1, DAL7, MHT1, MET13, MET14, GDH1, IDH2, YAT1, ARO3, LYS1, ICL1, FAA2, MET5, ACO1, LYS2, STR3, CAR2, CRC1, MET1, MET10, LEU4, IDP1, ALT1, CPA1, ARO1, ARG4, UGA3, ORT1, IDP2, ARG3, HOM3, BIO4, ARG5,6, BIO3, CPA2, IDH1, HIS4, ACH1, FUM1, MLS1, CAT2, LEU1, ARG1, ILV5, BIO5, MDH2, STR2, MET2, HIS5, TRP5, ILV2, ARG7, MET17, ADH5, MET28, MET16, ASN1, DUR1,2, PUT1, YAT2, SER3, DLD3, CIT2,…
grr1-del vs. wt-upregulated	YAL062W, YAL067C, YPR158W-A, YAR035W, YHR214W, YGR161C-D, YBL015W, YBL030C, YBL043W, YBL045C, YBL099W, YBL107W-A, YLR467W, YBR012C, YBR039W, YBR047W, YBR050C, YBR067C, YBR072W, YBR105C, YBR115C, YBR145W, YBR203W, YBR208C, YBR221C, YBR251W, YBR256C, YBR294W, YBR297W, YBR298C, YBR299W, YCL026C-B, YCL030C, YCR005C, YCR010C, YCR021C, YDL004W, YDL048C, YDL049C, YDL054C, YDL066W, YDL067C, YDL079C, YDL1…	GO-BP	small molecule biosynthetic process (GO:0044283)	1.07211e-26	71	246	28.8618	406	6359	6.38465	GLN1, ATP17, MHT1, MET13, FBA1, MET14, GDH1, IDH2, BNA1, SNZ1, ARO3, LYS1, MET5, ACO1, INO1, LYS2, STR3, MET1, MET10, ATP3, LEU4, IDP1, ALT1, CPA1, ARO1, ARG4, ORT1, ATP20, IDP2, ARG3, HOM3, BIO4, ARG5,6, BIO3, CPA2, IDH1, HIS4, LEU1, TDH2, RIB5, ARG1, TDH1, PCK1, FBP1, ILV5, ATP5, BIO5, MDH2, STR2, MET2, HIS5, TRP5, ILV2, MET17, ARG7, ADH5, MET28, ASN1, MET16, PUT1, ATP1, SER3, CIT2, BAT2, BAT1,…
grr1-del vs. wt-upregulated	YAL062W, YAL067C, YPR158W-A, YAR035W, YHR214W, YGR161C-D, YBL015W, YBL030C, YBL043W, YBL045C, YBL099W, YBL107W-A, YLR467W, YBR012C, YBR039W, YBR047W, YBR050C, YBR067C, YBR072W, YBR105C, YBR115C, YBR145W, YBR203W, YBR208C, YBR221C, YBR251W, YBR256C, YBR294W, YBR297W, YBR298C, YBR299W, YCL026C-B, YCL030C, YCR005C, YCR010C, YCR021C, YDL004W, YDL048C, YDL049C, YDL054C, YDL066W, YDL067C, YDL079C, YDL1…	GO-BP	cellular amino acid metabolic process (GO:0006520)	1.15219e-25	59	246	23.9837	284	6359	4.46611	GLN1, ARO9, CPA2, ARG5,6, SRY1, IDH1, HIS4, MHT1, MET13, MET14, GDH1, LEU1, CAT2, IDH2, YAT1, ARG1, ARO3, LYS1, ILV5, MET5, ACO1, MET2, STR2, HIS5, LYS2, STR3, ILV2, TRP5, CAR2, MET1, MET10, ARG7, MET17, ADH5, LEU4, MET28, IDP1, ALT1, MET16, ASN1, PUT1, CPA1, DUR1,2, ARO1, YAT2, ARG4, SER3, CIT2, BAT2, UGA3, ORT1, BAT1, MET3, IDP2, GCN4, ARG3, HOM3, GDH3, HOM2
grr1-del vs. wt-upregulated	YAL062W, YAL067C, YPR158W-A, YAR035W, YHR214W, YGR161C-D, YBL015W, YBL030C, YBL043W, YBL045C, YBL099W, YBL107W-A, YLR467W, YBR012C, YBR039W, YBR047W, YBR050C, YBR067C, YBR072W, YBR105C, YBR115C, YBR145W, YBR203W, YBR208C, YBR221C, YBR251W, YBR256C, YBR294W, YBR297W, YBR298C, YBR299W, YCL026C-B, YCL030C, YCR005C, YCR010C, YCR021C, YDL004W, YDL048C, YDL049C, YDL054C, YDL066W, YDL067C, YDL079C, YDL1…	GO-BP	amine metabolic process (GO:0009308)	1.19423e-24	62	246	25.2033	329	6359	5.17377	GLN1, ARO9, CPA2, ARG5,6, SRY1, IDH1, DAL7, HIS4, MHT1, MET13, MET14, GDH1, LEU1, CAT2, IDH2, YAT1, DAL3, ARG1, ARO3, LYS1, ILV5, MET5, ACO1, MET2, STR2, HIS5, LYS2, STR3, ILV2, TRP5, CAR2, MET1, MET10, DAL2, ARG7, MET17, ADH5, LEU4, MET28, IDP1, ALT1, MET16, ASN1, PUT1, CPA1, DUR1,2, ARO1, YAT2, ARG4, SER3, CIT2, BAT2, UGA3, ORT1, BAT1, MET3, IDP2, GCN4, ARG3, HOM3, GDH3, HOM2
grr1-del vs. wt-upregulated	YAL062W, YAL067C, YPR158W-A, YAR035W, YHR214W, YGR161C-D, YBL015W, YBL030C, YBL043W, YBL045C, YBL099W, YBL107W-A, YLR467W, YBR012C, YBR039W, YBR047W, YBR050C, YBR067C, YBR072W, YBR105C, YBR115C, YBR145W, YBR203W, YBR208C, YBR221C, YBR251W, YBR256C, YBR294W, YBR297W, YBR298C, YBR299W, YCL026C-B, YCL030C, YCR005C, YCR010C, YCR021C, YDL004W, YDL048C, YDL049C, YDL054C, YDL066W, YDL067C, YDL079C, YDL1…	GO-BP	cellular amine metabolic process (GO:0044106)	2.1502e-24	59	246	23.9837	299	6359	4.702	GLN1, ARO9, CPA2, ARG5,6, SRY1, IDH1, HIS4, MHT1, MET13, MET14, GDH1, LEU1, CAT2, IDH2, YAT1, ARG1, ARO3, LYS1, ILV5, MET5, ACO1, MET2, STR2, HIS5, LYS2, STR3, ILV2, TRP5, CAR2, MET1, MET10, ARG7, MET17, ADH5, LEU4, MET28, IDP1, ALT1, MET16, ASN1, PUT1, CPA1, DUR1,2, ARO1, YAT2, ARG4, SER3, CIT2, BAT2, UGA3, ORT1, BAT1, MET3, IDP2, GCN4, ARG3, HOM3, GDH3, HOM2
grr1-del vs. wt-upregulated	YAL062W, YAL067C, YPR158W-A, YAR035W, YHR214W, YGR161C-D, YBL015W, YBL030C, YBL043W, YBL045C, YBL099W, YBL107W-A, YLR467W, YBR012C, YBR039W, YBR047W, YBR050C, YBR067C, YBR072W, YBR105C, YBR115C, YBR145W, YBR203W, YBR208C, YBR221C, YBR251W, YBR256C, YBR294W, YBR297W, YBR298C, YBR299W, YCL026C-B, YCL030C, YCR005C, YCR010C, YCR021C, YDL004W, YDL048C, YDL049C, YDL054C, YDL066W, YDL067C, YDL079C, YDL1…	GO-BP	cellular nitrogen compound biosynthetic process (GO:0044271)	6.17784e-24	61	246	24.7967	327	6359	5.14232	GLN1, CPA2, BIO3, ARG5,6, IDH1, ATP17, HIS4, MHT1, MET13, MET14, GDH1, IDH2, LEU1, RIB5, BNA1, ARG1, ARO3, LYS1, ILV5, MET5, ACO1, ATP5, BIO5, MET2, STR2, HIS5, LYS2, STR3, ILV2, TRP5, MET1, MET10, ATP3, ARG7, MET17, LEU4, MET28, IDP1, ALT1, MET16, ASN1, PUT1, CPA1, ARO1, ATP1, ARG4, SER3, CIT2, BAT2, ORT1, BAT1, ATP20, MET3, IDP2, GCN4, ATP16, ARG3, HOM3, GDH3, HOM2, BIO4
grr1-del vs. wt-upregulated	YAL062W, YAL067C, YPR158W-A, YAR035W, YHR214W, YGR161C-D, YBL015W, YBL030C, YBL043W, YBL045C, YBL099W, YBL107W-A, YLR467W, YBR012C, YBR039W, YBR047W, YBR050C, YBR067C, YBR072W, YBR105C, YBR115C, YBR145W, YBR203W, YBR208C, YBR221C, YBR251W, YBR256C, YBR294W, YBR297W, YBR298C, YBR299W, YCL026C-B, YCL030C, YCR005C, YCR010C, YCR021C, YDL004W, YDL048C, YDL049C, YDL054C, YDL066W, YDL067C, YDL079C, YDL1…	GO-BP	oxidation-reduction process (GO:0055114)	1.88259e-18	62	246	25.2033	424	6359	6.66772	SOD2, QCR2, COX5A, ARG5,6, IDH1, DAL7, CYC1, COR1, AIM33, HIS4, COX4, COX7, ISF1, MET13, GDH1, FUM1, MLS1, IDH2, TDH2, BNA1, TDH1, LYS1, ICL1, COX13, ILV5, MET5, PET9, MBR1, ACO1, COX9, QCR8, MDH2, LYS2, QCR9, QCR10, CYT1, QCR7, MET10, ADH5, IDP1, MET16, PUT1, RGI2, ARO1, RPO41, HBN1, PCL7, SER3, YML131W, YNL134C, DLD3, CIT2, MAM33, GPH1, PDB1, IDP2, ALD5, COX6, QCR6, GDH3, HOM2, RIP1
grr1-del vs. wt-upregulated	YAL062W, YAL067C, YPR158W-A, YAR035W, YHR214W, YGR161C-D, YBL015W, YBL030C, YBL043W, YBL045C, YBL099W, YBL107W-A, YLR467W, YBR012C, YBR039W, YBR047W, YBR050C, YBR067C, YBR072W, YBR105C, YBR115C, YBR145W, YBR203W, YBR208C, YBR221C, YBR251W, YBR256C, YBR294W, YBR297W, YBR298C, YBR299W, YCL026C-B, YCL030C, YCR005C, YCR010C, YCR021C, YDL004W, YDL048C, YDL049C, YDL054C, YDL066W, YDL067C, YDL079C, YDL1…	GO-BP	small molecule metabolic process (GO:0044281)	2.49148e-18	97	246	39.4309	972	6359	15.2854	GLN1, ARO9, SRY1, DAL7, ATP17, MHT1, PKP2, MET13, FBA1, MET14, GDH1, IDH2, YAT1, BNA1, SNZ1, DAL3, ARO3, LYS1, ICL1, FAA2, MET5, ACO1, MEF2, INO1, LYS2, STR3, CAR2, CRC1, MET1, MET10, ATP3, LEU4, IDP1, ALT1, CPA1, ARO1, ARG4, GUT1, UGA3, ORT1, ATP20, IDP2, ARG3, HOM3, BIO4, CPA2, BIO3, ARG5,6, IDH1, HIS4, ACH1, GAL4, FUM1, MLS1, CAT2, LEU1, RIB5, TDH2, ARG1, TMT1, TDH1, PCK1, ILV5, FBP1, ATP5, BI…
grr1-del vs. wt-upregulated	YAL062W, YAL067C, YPR158W-A, YAR035W, YHR214W, YGR161C-D, YBL015W, YBL030C, YBL043W, YBL045C, YBL099W, YBL107W-A, YLR467W, YBR012C, YBR039W, YBR047W, YBR050C, YBR067C, YBR072W, YBR105C, YBR115C, YBR145W, YBR203W, YBR208C, YBR221C, YBR251W, YBR256C, YBR294W, YBR297W, YBR298C, YBR299W, YCL026C-B, YCL030C, YCR005C, YCR010C, YCR021C, YDL004W, YDL048C, YDL049C, YDL054C, YDL066W, YDL067C, YDL079C, YDL1…	GO-BP	cellular respiration (GO:0045333)	6.7997e-18	32	246	13.0081	107	6359	1.68265	QCR9, QCR2, COX5A, QCR10, CYT1, QCR7, IDH1, DAL7, CYC1, COR1, COX4, IDP1, COX7, RPO41, ISF1, FUM1, CIT2, IDH2, MLS1, MAM33, ICL1, COX13, PET9, MBR1, ACO1, IDP2, COX6, COX9, QCR6, QCR8, RIP1, MDH2
grr1-del vs. wt-upregulated	YAL062W, YAL067C, YPR158W-A, YAR035W, YHR214W, YGR161C-D, YBL015W, YBL030C, YBL043W, YBL045C, YBL099W, YBL107W-A, YLR467W, YBR012C, YBR039W, YBR047W, YBR050C, YBR067C, YBR072W, YBR105C, YBR115C, YBR145W, YBR203W, YBR208C, YBR221C, YBR251W, YBR256C, YBR294W, YBR297W, YBR298C, YBR299W, YCL026C-B, YCL030C, YCR005C, YCR010C, YCR021C, YDL004W, YDL048C, YDL049C, YDL054C, YDL066W, YDL067C, YDL079C, YDL1…	GO-BP	energy derivation by oxidation of organic compounds (GO:0015980)	1.27088e-16	36	246	14.6341	152	6359	2.39031	QCR2, COX5A, IDH1, DAL7, CYC1, COR1, COX4, COX7, ISF1, FUM1, MLS1, IDH2, ICL1, COX13, PET9, MBR1, ACO1, COX9, QCR8, MDH2, QCR9, QCR10, CYT1, QCR7, ADH5, IDP1, RGI2, RPO41, PCL7, CIT2, MAM33, GPH1, IDP2, QCR6, COX6, RIP1
grr1-del vs. wt-upregulated	YAL062W, YAL067C, YPR158W-A, YAR035W, YHR214W, YGR161C-D, YBL015W, YBL030C, YBL043W, YBL045C, YBL099W, YBL107W-A, YLR467W, YBR012C, YBR039W, YBR047W, YBR050C, YBR067C, YBR072W, YBR105C, YBR115C, YBR145W, YBR203W, YBR208C, YBR221C, YBR251W, YBR256C, YBR294W, YBR297W, YBR298C, YBR299W, YCL026C-B, YCL030C, YCR005C, YCR010C, YCR021C, YDL004W, YDL048C, YDL049C, YDL054C, YDL066W, YDL067C, YDL079C, YDL1…	GO-BP	glutamine family amino acid biosynthetic process (GO:0009084)	2.58788e-16	18	246	7.31707	29	6359	0.456047	GLN1, CPA2, ARG5,6, IDH1, ARG7, IDP1, PUT1, CPA1, ARG4, GDH1, IDH2, CIT2, ARG1, ORT1, ACO1, IDP2, ARG3, GDH3
grr1-del vs. wt-upregulated	YAL062W, YAL067C, YPR158W-A, YAR035W, YHR214W, YGR161C-D, YBL015W, YBL030C, YBL043W, YBL045C, YBL099W, YBL107W-A, YLR467W, YBR012C, YBR039W, YBR047W, YBR050C, YBR067C, YBR072W, YBR105C, YBR115C, YBR145W, YBR203W, YBR208C, YBR221C, YBR251W, YBR256C, YBR294W, YBR297W, YBR298C, YBR299W, YCL026C-B, YCL030C, YCR005C, YCR010C, YCR021C, YDL004W, YDL048C, YDL049C, YDL054C, YDL066W, YDL067C, YDL079C, YDL1…	GO-BP	generation of precursor metabolites and energy (GO:0006091)	4.57717e-16	41	246	16.6667	208	6359	3.27095	QCR2, COX5A, IDH1, DAL7, CYC1, COR1, COX4, COX7, ISF1, FBA1, FUM1, MLS1, IDH2, TDH2, TDH1, ICL1, COX13, PET9, MBR1, ACO1, COX9, QCR8, MDH2, QCR9, QCR10, CYT1, QCR7, MET10, ADH5, IDP1, RGI2, RPO41, PCL7, CIT2, MAM33, GPH1, PDB1, IDP2, QCR6, COX6, RIP1
grr1-del vs. wt-upregulated	YAL062W, YAL067C, YPR158W-A, YAR035W, YHR214W, YGR161C-D, YBL015W, YBL030C, YBL043W, YBL045C, YBL099W, YBL107W-A, YLR467W, YBR012C, YBR039W, YBR047W, YBR050C, YBR067C, YBR072W, YBR105C, YBR115C, YBR145W, YBR203W, YBR208C, YBR221C, YBR251W, YBR256C, YBR294W, YBR297W, YBR298C, YBR299W, YCL026C-B, YCL030C, YCR005C, YCR010C, YCR021C, YDL004W, YDL048C, YDL049C, YDL054C, YDL066W, YDL067C, YDL079C, YDL1…	GO-BP	aerobic respiration (GO:0009060)	8.8679e-14	26	246	10.5691	90	6359	1.41532	QCR9, QCR2, QCR10, QCR7, IDH1, DAL7, COR1, COX4, IDP1, RPO41, ISF1, FUM1, CIT2, IDH2, MLS1, MAM33, ICL1, COX13, ACO1, MBR1, PET9, IDP2, QCR6, QCR8, RIP1, MDH2
grr1-del vs. wt-upregulated	YAL062W, YAL067C, YPR158W-A, YAR035W, YHR214W, YGR161C-D, YBL015W, YBL030C, YBL043W, YBL045C, YBL099W, YBL107W-A, YLR467W, YBR012C, YBR039W, YBR047W, YBR050C, YBR067C, YBR072W, YBR105C, YBR115C, YBR145W, YBR203W, YBR208C, YBR221C, YBR251W, YBR256C, YBR294W, YBR297W, YBR298C, YBR299W, YCL026C-B, YCL030C, YCR005C, YCR010C, YCR021C, YDL004W, YDL048C, YDL049C, YDL054C, YDL066W, YDL067C, YDL079C, YDL1…	GO-BP	glutamine family amino acid metabolic process (GO:0009064)	9.46614e-12	21	246	8.53659	66	6359	1.0379	GLN1, CPA2, ARG5,6, CAR2, IDH1, ARG7, IDP1, ASN1, PUT1, DUR1,2, CPA1, ARG4, GDH1, IDH2, CIT2, ARG1, ORT1, ACO1, IDP2, ARG3, GDH3
grr1-del vs. wt-upregulated	YAL062W, YAL067C, YPR158W-A, YAR035W, YHR214W, YGR161C-D, YBL015W, YBL030C, YBL043W, YBL045C, YBL099W, YBL107W-A, YLR467W, YBR012C, YBR039W, YBR047W, YBR050C, YBR067C, YBR072W, YBR105C, YBR115C, YBR145W, YBR203W, YBR208C, YBR221C, YBR251W, YBR256C, YBR294W, YBR297W, YBR298C, YBR299W, YCL026C-B, YCL030C, YCR005C, YCR010C, YCR021C, YDL004W, YDL048C, YDL049C, YDL054C, YDL066W, YDL067C, YDL079C, YDL1…	GO-BP	aspartate family amino acid biosynthetic process (GO:0009067)	6.51716e-11	18	246	7.31707	50	6359	0.786287	LYS2, STR3, MET1, MET10, MET17, MET28, MHT1, MET16, ASN1, MET13, MET14, LYS1, MET5, MET3, HOM3, HOM2, STR2, MET2
grr1-del vs. wt-upregulated	YAL062W, YAL067C, YPR158W-A, YAR035W, YHR214W, YGR161C-D, YBL015W, YBL030C, YBL043W, YBL045C, YBL099W, YBL107W-A, YLR467W, YBR012C, YBR039W, YBR047W, YBR050C, YBR067C, YBR072W, YBR105C, YBR115C, YBR145W, YBR203W, YBR208C, YBR221C, YBR251W, YBR256C, YBR294W, YBR297W, YBR298C, YBR299W, YCL026C-B, YCL030C, YCR005C, YCR010C, YCR021C, YDL004W, YDL048C, YDL049C, YDL054C, YDL066W, YDL067C, YDL079C, YDL1…	GO-BP	ATP synthesis coupled electron transport (GO:0042773)	1.55021e-10	14	246	5.69106	28	6359	0.440321	QCR9, QCR2, COX5A, QCR10, CYT1, QCR7, CYC1, COX4, COX7, COX6, COX9, QCR6, QCR8, RIP1
grr1-del vs. wt-upregulated	YAL062W, YAL067C, YPR158W-A, YAR035W, YHR214W, YGR161C-D, YBL015W, YBL030C, YBL043W, YBL045C, YBL099W, YBL107W-A, YLR467W, YBR012C, YBR039W, YBR047W, YBR050C, YBR067C, YBR072W, YBR105C, YBR115C, YBR145W, YBR203W, YBR208C, YBR221C, YBR251W, YBR256C, YBR294W, YBR297W, YBR298C, YBR299W, YCL026C-B, YCL030C, YCR005C, YCR010C, YCR021C, YDL004W, YDL048C, YDL049C, YDL054C, YDL066W, YDL067C, YDL079C, YDL1…	GO-BP	mitochondrial ATP synthesis coupled electron transport (GO:0042775)	1.55021e-10	14	246	5.69106	28	6359	0.440321	QCR9, QCR2, COX5A, QCR10, CYT1, QCR7, CYC1, COX4, COX7, COX6, COX9, QCR6, QCR8, RIP1
grr1-del vs. wt-upregulated	YAL062W, YAL067C, YPR158W-A, YAR035W, YHR214W, YGR161C-D, YBL015W, YBL030C, YBL043W, YBL045C, YBL099W, YBL107W-A, YLR467W, YBR012C, YBR039W, YBR047W, YBR050C, YBR067C, YBR072W, YBR105C, YBR115C, YBR145W, YBR203W, YBR208C, YBR221C, YBR251W, YBR256C, YBR294W, YBR297W, YBR298C, YBR299W, YCL026C-B, YCL030C, YCR005C, YCR010C, YCR021C, YDL004W, YDL048C, YDL049C, YDL054C, YDL066W, YDL067C, YDL079C, YDL1…	GO-BP	oxidative phosphorylation (GO:0006119)	2.89482e-10	14	246	5.69106	29	6359	0.456047	QCR9, QCR2, COX5A, QCR10, CYT1, QCR7, CYC1, COX4, COX7, COX6, COX9, QCR6, QCR8, RIP1
grr1-del vs. wt-upregulated	YAL062W, YAL067C, YPR158W-A, YAR035W, YHR214W, YGR161C-D, YBL015W, YBL030C, YBL043W, YBL045C, YBL099W, YBL107W-A, YLR467W, YBR012C, YBR039W, YBR047W, YBR050C, YBR067C, YBR072W, YBR105C, YBR115C, YBR145W, YBR203W, YBR208C, YBR221C, YBR251W, YBR256C, YBR294W, YBR297W, YBR298C, YBR299W, YCL026C-B, YCL030C, YCR005C, YCR010C, YCR021C, YDL004W, YDL048C, YDL049C, YDL054C, YDL066W, YDL067C, YDL079C, YDL1…	GO-BP	respiratory electron transport chain (GO:0022904)	9.23386e-10	14	246	5.69106	31	6359	0.487498	QCR9, QCR2, COX5A, QCR10, CYT1, QCR7, CYC1, COX4, COX7, COX6, COX9, QCR6, QCR8, RIP1
grr1-del vs. wt-upregulated	YAL062W, YAL067C, YPR158W-A, YAR035W, YHR214W, YGR161C-D, YBL015W, YBL030C, YBL043W, YBL045C, YBL099W, YBL107W-A, YLR467W, YBR012C, YBR039W, YBR047W, YBR050C, YBR067C, YBR072W, YBR105C, YBR115C, YBR145W, YBR203W, YBR208C, YBR221C, YBR251W, YBR256C, YBR294W, YBR297W, YBR298C, YBR299W, YCL026C-B, YCL030C, YCR005C, YCR010C, YCR021C, YDL004W, YDL048C, YDL049C, YDL054C, YDL066W, YDL067C, YDL079C, YDL1…	GO-BP	methionine biosynthetic process (GO:0009086)	1.58557e-09	14	246	5.69106	32	6359	0.503224	STR3, MET1, MET10, MET17, MET28, MHT1, MET16, MET3, MET5, MET13, HOM2, MET2, STR2, MET14
grr1-del vs. wt-upregulated	YAL062W, YAL067C, YPR158W-A, YAR035W, YHR214W, YGR161C-D, YBL015W, YBL030C, YBL043W, YBL045C, YBL099W, YBL107W-A, YLR467W, YBR012C, YBR039W, YBR047W, YBR050C, YBR067C, YBR072W, YBR105C, YBR115C, YBR145W, YBR203W, YBR208C, YBR221C, YBR251W, YBR256C, YBR294W, YBR297W, YBR298C, YBR299W, YCL026C-B, YCL030C, YCR005C, YCR010C, YCR021C, YDL004W, YDL048C, YDL049C, YDL054C, YDL066W, YDL067C, YDL079C, YDL1…	GO-BP	methionine metabolic process (GO:0006555)	3.87786e-09	15	246	6.09756	40	6359	0.62903	STR3, MET1, MET10, MET17, MET28, MHT1, MET16, MET3, MET5, HOM3, MET13, HOM2, MET2, STR2, MET14
grr1-del vs. wt-upregulated	YAL062W, YAL067C, YPR158W-A, YAR035W, YHR214W, YGR161C-D, YBL015W, YBL030C, YBL043W, YBL045C, YBL099W, YBL107W-A, YLR467W, YBR012C, YBR039W, YBR047W, YBR050C, YBR067C, YBR072W, YBR105C, YBR115C, YBR145W, YBR203W, YBR208C, YBR221C, YBR251W, YBR256C, YBR294W, YBR297W, YBR298C, YBR299W, YCL026C-B, YCL030C, YCR005C, YCR010C, YCR021C, YDL004W, YDL048C, YDL049C, YDL054C, YDL066W, YDL067C, YDL079C, YDL1…	GO-BP	mitochondrial electron transport, ubiquinol to cytochrome c (GO:0006122)	4.64236e-09	9	246	3.65854	11	6359	0.172983	QCR9, QCR2, QCR10, CYT1, QCR7, CYC1, QCR6, RIP1, QCR8
grr1-del vs. wt-upregulated	YAL062W, YAL067C, YPR158W-A, YAR035W, YHR214W, YGR161C-D, YBL015W, YBL030C, YBL043W, YBL045C, YBL099W, YBL107W-A, YLR467W, YBR012C, YBR039W, YBR047W, YBR050C, YBR067C, YBR072W, YBR105C, YBR115C, YBR145W, YBR203W, YBR208C, YBR221C, YBR251W, YBR256C, YBR294W, YBR297W, YBR298C, YBR299W, YCL026C-B, YCL030C, YCR005C, YCR010C, YCR021C, YDL004W, YDL048C, YDL049C, YDL054C, YDL066W, YDL067C, YDL079C, YDL1…	GO-BP	sulfur amino acid biosynthetic process (GO:0000097)	7.03102e-09	14	246	5.69106	35	6359	0.550401	STR3, MET1, MET10, MET17, MET28, MHT1, MET16, MET3, MET5, MET13, HOM2, MET2, STR2, MET14
grr1-del vs. wt-upregulated	YAL062W, YAL067C, YPR158W-A, YAR035W, YHR214W, YGR161C-D, YBL015W, YBL030C, YBL043W, YBL045C, YBL099W, YBL107W-A, YLR467W, YBR012C, YBR039W, YBR047W, YBR050C, YBR067C, YBR072W, YBR105C, YBR115C, YBR145W, YBR203W, YBR208C, YBR221C, YBR251W, YBR256C, YBR294W, YBR297W, YBR298C, YBR299W, YCL026C-B, YCL030C, YCR005C, YCR010C, YCR021C, YDL004W, YDL048C, YDL049C, YDL054C, YDL066W, YDL067C, YDL079C, YDL1…	GO-BP	aspartate family amino acid metabolic process (GO:0009066)	1.06818e-08	18	246	7.31707	65	6359	1.02217	LYS2, STR3, MET1, MET10, MET17, MET28, MHT1, MET16, ASN1, MET13, MET14, LYS1, MET5, MET3, HOM3, HOM2, STR2, MET2
grr1-del vs. wt-upregulated	YAL062W, YAL067C, YPR158W-A, YAR035W, YHR214W, YGR161C-D, YBL015W, YBL030C, YBL043W, YBL045C, YBL099W, YBL107W-A, YLR467W, YBR012C, YBR039W, YBR047W, YBR050C, YBR067C, YBR072W, YBR105C, YBR115C, YBR145W, YBR203W, YBR208C, YBR221C, YBR251W, YBR256C, YBR294W, YBR297W, YBR298C, YBR299W, YCL026C-B, YCL030C, YCR005C, YCR010C, YCR021C, YDL004W, YDL048C, YDL049C, YDL054C, YDL066W, YDL067C, YDL079C, YDL1…	GO-BP	sulfur amino acid metabolic process (GO:0000096)	2.79461e-08	15	246	6.09756	45	6359	0.707658	STR3, MET1, MET10, MET17, MET28, MHT1, MET16, MET3, MET5, HOM3, MET13, HOM2, MET2, STR2, MET14
grr1-del vs. wt-upregulated	YAL062W, YAL067C, YPR158W-A, YAR035W, YHR214W, YGR161C-D, YBL015W, YBL030C, YBL043W, YBL045C, YBL099W, YBL107W-A, YLR467W, YBR012C, YBR039W, YBR047W, YBR050C, YBR067C, YBR072W, YBR105C, YBR115C, YBR145W, YBR203W, YBR208C, YBR221C, YBR251W, YBR256C, YBR294W, YBR297W, YBR298C, YBR299W, YCL026C-B, YCL030C, YCR005C, YCR010C, YCR021C, YDL004W, YDL048C, YDL049C, YDL054C, YDL066W, YDL067C, YDL079C, YDL1…	GO-BP	glutamate biosynthetic process (GO:0006537)	5.63664e-08	9	246	3.65854	13	6359	0.204435	CIT2, IDH2, IDH1, IDP1, ACO1, PUT1, IDP2, GDH3, GDH1
grr1-del vs. wt-upregulated	YAL062W, YAL067C, YPR158W-A, YAR035W, YHR214W, YGR161C-D, YBL015W, YBL030C, YBL043W, YBL045C, YBL099W, YBL107W-A, YLR467W, YBR012C, YBR039W, YBR047W, YBR050C, YBR067C, YBR072W, YBR105C, YBR115C, YBR145W, YBR203W, YBR208C, YBR221C, YBR251W, YBR256C, YBR294W, YBR297W, YBR298C, YBR299W, YCL026C-B, YCL030C, YCR005C, YCR010C, YCR021C, YDL004W, YDL048C, YDL049C, YDL054C, YDL066W, YDL067C, YDL079C, YDL1…	GO-BP	arginine metabolic process (GO:0006525)	1.12127e-07	10	246	4.06504	18	6359	0.283063	CPA2, ARG5,6, CAR2, ARG1, ORT1, ARG7, DUR1,2, CPA1, ARG3, ARG4
grr1-del vs. wt-upregulated	YAL062W, YAL067C, YPR158W-A, YAR035W, YHR214W, YGR161C-D, YBL015W, YBL030C, YBL043W, YBL045C, YBL099W, YBL107W-A, YLR467W, YBR012C, YBR039W, YBR047W, YBR050C, YBR067C, YBR072W, YBR105C, YBR115C, YBR145W, YBR203W, YBR208C, YBR221C, YBR251W, YBR256C, YBR294W, YBR297W, YBR298C, YBR299W, YCL026C-B, YCL030C, YCR005C, YCR010C, YCR021C, YDL004W, YDL048C, YDL049C, YDL054C, YDL066W, YDL067C, YDL079C, YDL1…	GO-BP	arginine biosynthetic process (GO:0006526)	3.59479e-07	8	246	3.25203	11	6359	0.172983	CPA2, ARG5,6, ARG1, ORT1, ARG7, CPA1, ARG3, ARG4
grr1-del vs. wt-upregulated	YAL062W, YAL067C, YPR158W-A, YAR035W, YHR214W, YGR161C-D, YBL015W, YBL030C, YBL043W, YBL045C, YBL099W, YBL107W-A, YLR467W, YBR012C, YBR039W, YBR047W, YBR050C, YBR067C, YBR072W, YBR105C, YBR115C, YBR145W, YBR203W, YBR208C, YBR221C, YBR251W, YBR256C, YBR294W, YBR297W, YBR298C, YBR299W, YCL026C-B, YCL030C, YCR005C, YCR010C, YCR021C, YDL004W, YDL048C, YDL049C, YDL054C, YDL066W, YDL067C, YDL079C, YDL1…	GO-BP	sulfur compound biosynthetic process (GO:0044272)	3.79299e-07	17	246	6.91057	70	6359	1.1008	STR3, BIO3, MET1, MET10, MET17, MET28, MHT1, MET16, MET13, MET14, MET5, MET3, BIO5, HOM2, STR2, BIO4, MET2
grr1-del vs. wt-upregulated	YAL062W, YAL067C, YPR158W-A, YAR035W, YHR214W, YGR161C-D, YBL015W, YBL030C, YBL043W, YBL045C, YBL099W, YBL107W-A, YLR467W, YBR012C, YBR039W, YBR047W, YBR050C, YBR067C, YBR072W, YBR105C, YBR115C, YBR145W, YBR203W, YBR208C, YBR221C, YBR251W, YBR256C, YBR294W, YBR297W, YBR298C, YBR299W, YCL026C-B, YCL030C, YCR005C, YCR010C, YCR021C, YDL004W, YDL048C, YDL049C, YDL054C, YDL066W, YDL067C, YDL079C, YDL1…	GO-BP	electron transport chain (GO:0022900)	5.98896e-07	16	246	6.50407	63	6359	0.990722	QCR9, QCR2, COX5A, QCR10, CYT1, QCR7, MET10, CYC1, COR1, COX4, COX7, QCR6, COX9, COX6, RIP1, QCR8
grr1-del vs. wt-upregulated	YAL062W, YAL067C, YPR158W-A, YAR035W, YHR214W, YGR161C-D, YBL015W, YBL030C, YBL043W, YBL045C, YBL099W, YBL107W-A, YLR467W, YBR012C, YBR039W, YBR047W, YBR050C, YBR067C, YBR072W, YBR105C, YBR115C, YBR145W, YBR203W, YBR208C, YBR221C, YBR251W, YBR256C, YBR294W, YBR297W, YBR298C, YBR299W, YCL026C-B, YCL030C, YCR005C, YCR010C, YCR021C, YDL004W, YDL048C, YDL049C, YDL054C, YDL066W, YDL067C, YDL079C, YDL1…	GO-BP	acetyl-CoA metabolic process (GO:0006084)	8.07539e-07	13	246	5.28455	40	6359	0.62903	CIT2, MLS1, IDH2, IDH1, DAL7, ICL1, IDP1, ACH1, PDB1, ACO1, IDP2, MDH2, FUM1
grr1-del vs. wt-upregulated	YAL062W, YAL067C, YPR158W-A, YAR035W, YHR214W, YGR161C-D, YBL015W, YBL030C, YBL043W, YBL045C, YBL099W, YBL107W-A, YLR467W, YBR012C, YBR039W, YBR047W, YBR050C, YBR067C, YBR072W, YBR105C, YBR115C, YBR145W, YBR203W, YBR208C, YBR221C, YBR251W, YBR256C, YBR294W, YBR297W, YBR298C, YBR299W, YCL026C-B, YCL030C, YCR005C, YCR010C, YCR021C, YDL004W, YDL048C, YDL049C, YDL054C, YDL066W, YDL067C, YDL079C, YDL1…	GO-BP	serine family amino acid metabolic process (GO:0009069)	8.07539e-07	13	246	5.28455	40	6359	0.62903	SER3, STR3, MET10, MET17, MET28, MET16, MET3, MET5, HOM3, HOM2, MET2, STR2, MET14
grr1-del vs. wt-upregulated	YAL062W, YAL067C, YPR158W-A, YAR035W, YHR214W, YGR161C-D, YBL015W, YBL030C, YBL043W, YBL045C, YBL099W, YBL107W-A, YLR467W, YBR012C, YBR039W, YBR047W, YBR050C, YBR067C, YBR072W, YBR105C, YBR115C, YBR145W, YBR203W, YBR208C, YBR221C, YBR251W, YBR256C, YBR294W, YBR297W, YBR298C, YBR299W, YCL026C-B, YCL030C, YCR005C, YCR010C, YCR021C, YDL004W, YDL048C, YDL049C, YDL054C, YDL066W, YDL067C, YDL079C, YDL1…	GO-BP	cysteine metabolic process (GO:0006534)	8.14089e-07	9	246	3.65854	16	6359	0.251612	STR3, MET10, MET17, MET28, MET16, MET3, MET5, STR2, MET14
grr1-del vs. wt-upregulated	YAL062W, YAL067C, YPR158W-A, YAR035W, YHR214W, YGR161C-D, YBL015W, YBL030C, YBL043W, YBL045C, YBL099W, YBL107W-A, YLR467W, YBR012C, YBR039W, YBR047W, YBR050C, YBR067C, YBR072W, YBR105C, YBR115C, YBR145W, YBR203W, YBR208C, YBR221C, YBR251W, YBR256C, YBR294W, YBR297W, YBR298C, YBR299W, YCL026C-B, YCL030C, YCR005C, YCR010C, YCR021C, YDL004W, YDL048C, YDL049C, YDL054C, YDL066W, YDL067C, YDL079C, YDL1…	GO-BP	monocarboxylic acid metabolic process (GO:0032787)	1.67205e-06	21	246	8.53659	118	6359	1.85564	BIO3, CRC1, DAL7, IDP1, ALT1, ACH1, YAT2, YAT1, MLS1, CAT2, CIT2, DLD3, PDH1, ICL1, FAA2, PDB1, ACO1, IDP2, ALD5, BIO5, BIO4
grr1-del vs. wt-upregulated	YAL062W, YAL067C, YPR158W-A, YAR035W, YHR214W, YGR161C-D, YBL015W, YBL030C, YBL043W, YBL045C, YBL099W, YBL107W-A, YLR467W, YBR012C, YBR039W, YBR047W, YBR050C, YBR067C, YBR072W, YBR105C, YBR115C, YBR145W, YBR203W, YBR208C, YBR221C, YBR251W, YBR256C, YBR294W, YBR297W, YBR298C, YBR299W, YCL026C-B, YCL030C, YCR005C, YCR010C, YCR021C, YDL004W, YDL048C, YDL049C, YDL054C, YDL066W, YDL067C, YDL079C, YDL1…	GO-BP	glutamate metabolic process (GO:0006536)	3.23171e-06	9	246	3.65854	18	6359	0.283063	CIT2, IDH2, IDH1, IDP1, ACO1, PUT1, IDP2, GDH3, GDH1
grr1-del vs. wt-upregulated	YAL062W, YAL067C, YPR158W-A, YAR035W, YHR214W, YGR161C-D, YBL015W, YBL030C, YBL043W, YBL045C, YBL099W, YBL107W-A, YLR467W, YBR012C, YBR039W, YBR047W, YBR050C, YBR067C, YBR072W, YBR105C, YBR115C, YBR145W, YBR203W, YBR208C, YBR221C, YBR251W, YBR256C, YBR294W, YBR297W, YBR298C, YBR299W, YCL026C-B, YCL030C, YCR005C, YCR010C, YCR021C, YDL004W, YDL048C, YDL049C, YDL054C, YDL066W, YDL067C, YDL079C, YDL1…	GO-BP	tricarboxylic acid cycle (GO:0006099)	3.5567e-06	11	246	4.47154	30	6359	0.471772	CIT2, MLS1, IDH2, IDH1, DAL7, ICL1, IDP1, ACO1, IDP2, FUM1, MDH2
grr1-del vs. wt-upregulated	YAL062W, YAL067C, YPR158W-A, YAR035W, YHR214W, YGR161C-D, YBL015W, YBL030C, YBL043W, YBL045C, YBL099W, YBL107W-A, YLR467W, YBR012C, YBR039W, YBR047W, YBR050C, YBR067C, YBR072W, YBR105C, YBR115C, YBR145W, YBR203W, YBR208C, YBR221C, YBR251W, YBR256C, YBR294W, YBR297W, YBR298C, YBR299W, YCL026C-B, YCL030C, YCR005C, YCR010C, YCR021C, YDL004W, YDL048C, YDL049C, YDL054C, YDL066W, YDL067C, YDL079C, YDL1…	GO-BP	coenzyme catabolic process (GO:0009109)	3.5567e-06	11	246	4.47154	30	6359	0.471772	CIT2, MLS1, IDH2, IDH1, DAL7, ICL1, IDP1, ACO1, IDP2, FUM1, MDH2
grr1-del vs. wt-upregulated	YAL062W, YAL067C, YPR158W-A, YAR035W, YHR214W, YGR161C-D, YBL015W, YBL030C, YBL043W, YBL045C, YBL099W, YBL107W-A, YLR467W, YBR012C, YBR039W, YBR047W, YBR050C, YBR067C, YBR072W, YBR105C, YBR115C, YBR145W, YBR203W, YBR208C, YBR221C, YBR251W, YBR256C, YBR294W, YBR297W, YBR298C, YBR299W, YCL026C-B, YCL030C, YCR005C, YCR010C, YCR021C, YDL004W, YDL048C, YDL049C, YDL054C, YDL066W, YDL067C, YDL079C, YDL1…	GO-BP	acetyl-CoA catabolic process (GO:0046356)	3.5567e-06	11	246	4.47154	30	6359	0.471772	CIT2, MLS1, IDH2, IDH1, DAL7, ICL1, IDP1, ACO1, IDP2, FUM1, MDH2
grr1-del vs. wt-upregulated	YAL062W, YAL067C, YPR158W-A, YAR035W, YHR214W, YGR161C-D, YBL015W, YBL030C, YBL043W, YBL045C, YBL099W, YBL107W-A, YLR467W, YBR012C, YBR039W, YBR047W, YBR050C, YBR067C, YBR072W, YBR105C, YBR115C, YBR145W, YBR203W, YBR208C, YBR221C, YBR251W, YBR256C, YBR294W, YBR297W, YBR298C, YBR299W, YCL026C-B, YCL030C, YCR005C, YCR010C, YCR021C, YDL004W, YDL048C, YDL049C, YDL054C, YDL066W, YDL067C, YDL079C, YDL1…	GO-BP	serine family amino acid biosynthetic process (GO:0009070)	4.09036e-06	10	246	4.06504	24	6359	0.377418	SER3, MET10, MET17, MET28, MET16, MET5, MET3, HOM3, HOM2, MET14
grr1-del vs. wt-upregulated	YAL062W, YAL067C, YPR158W-A, YAR035W, YHR214W, YGR161C-D, YBL015W, YBL030C, YBL043W, YBL045C, YBL099W, YBL107W-A, YLR467W, YBR012C, YBR039W, YBR047W, YBR050C, YBR067C, YBR072W, YBR105C, YBR115C, YBR145W, YBR203W, YBR208C, YBR221C, YBR251W, YBR256C, YBR294W, YBR297W, YBR298C, YBR299W, YCL026C-B, YCL030C, YCR005C, YCR010C, YCR021C, YDL004W, YDL048C, YDL049C, YDL054C, YDL066W, YDL067C, YDL079C, YDL1…	GO-BP	cofactor catabolic process (GO:0051187)	5.32621e-06	11	246	4.47154	31	6359	0.487498	CIT2, MLS1, IDH2, IDH1, DAL7, ICL1, IDP1, ACO1, IDP2, FUM1, MDH2
grr1-del vs. wt-upregulated	YAL062W, YAL067C, YPR158W-A, YAR035W, YHR214W, YGR161C-D, YBL015W, YBL030C, YBL043W, YBL045C, YBL099W, YBL107W-A, YLR467W, YBR012C, YBR039W, YBR047W, YBR050C, YBR067C, YBR072W, YBR105C, YBR115C, YBR145W, YBR203W, YBR208C, YBR221C, YBR251W, YBR256C, YBR294W, YBR297W, YBR298C, YBR299W, YCL026C-B, YCL030C, YCR005C, YCR010C, YCR021C, YDL004W, YDL048C, YDL049C, YDL054C, YDL066W, YDL067C, YDL079C, YDL1…	GO-BP	sulfur compound metabolic process (GO:0006790)	1.94904e-05	18	246	7.31707	100	6359	1.57257	STR3, BIO3, MET1, MET10, MET17, MET28, MHT1, MET16, MET13, MET14, MET5, MET3, BIO5, HOM3, HOM2, STR2, BIO4, MET2
grr1-del vs. wt-upregulated	YAL062W, YAL067C, YPR158W-A, YAR035W, YHR214W, YGR161C-D, YBL015W, YBL030C, YBL043W, YBL045C, YBL099W, YBL107W-A, YLR467W, YBR012C, YBR039W, YBR047W, YBR050C, YBR067C, YBR072W, YBR105C, YBR115C, YBR145W, YBR203W, YBR208C, YBR221C, YBR251W, YBR256C, YBR294W, YBR297W, YBR298C, YBR299W, YCL026C-B, YCL030C, YCR005C, YCR010C, YCR021C, YDL004W, YDL048C, YDL049C, YDL054C, YDL066W, YDL067C, YDL079C, YDL1…	GO-BP	cysteine biosynthetic process (GO:0019344)	4.29456e-05	7	246	2.84553	12	6359	0.188709	MET16, MET3, MET5, MET10, MET17, MET28, MET14
grr1-del vs. wt-upregulated	YAL062W, YAL067C, YPR158W-A, YAR035W, YHR214W, YGR161C-D, YBL015W, YBL030C, YBL043W, YBL045C, YBL099W, YBL107W-A, YLR467W, YBR012C, YBR039W, YBR047W, YBR050C, YBR067C, YBR072W, YBR105C, YBR115C, YBR145W, YBR203W, YBR208C, YBR221C, YBR251W, YBR256C, YBR294W, YBR297W, YBR298C, YBR299W, YCL026C-B, YCL030C, YCR005C, YCR010C, YCR021C, YDL004W, YDL048C, YDL049C, YDL054C, YDL066W, YDL067C, YDL079C, YDL1…	GO-BP	glyoxylate cycle (GO:0006097)	4.44806e-05	6	246	2.43902	8	6359	0.125806	IDP1, CIT2, MLS1, IDP2, DAL7, ICL1
grr1-del vs. wt-upregulated	YAL062W, YAL067C, YPR158W-A, YAR035W, YHR214W, YGR161C-D, YBL015W, YBL030C, YBL043W, YBL045C, YBL099W, YBL107W-A, YLR467W, YBR012C, YBR039W, YBR047W, YBR050C, YBR067C, YBR072W, YBR105C, YBR115C, YBR145W, YBR203W, YBR208C, YBR221C, YBR251W, YBR256C, YBR294W, YBR297W, YBR298C, YBR299W, YCL026C-B, YCL030C, YCR005C, YCR010C, YCR021C, YDL004W, YDL048C, YDL049C, YDL054C, YDL066W, YDL067C, YDL079C, YDL1…	GO-BP	glyoxylate metabolic process (GO:0046487)	0.000129126	6	246	2.43902	9	6359	0.141532	IDP1, CIT2, MLS1, IDP2, DAL7, ICL1
grr1-del vs. wt-upregulated	YAL062W, YAL067C, YPR158W-A, YAR035W, YHR214W, YGR161C-D, YBL015W, YBL030C, YBL043W, YBL045C, YBL099W, YBL107W-A, YLR467W, YBR012C, YBR039W, YBR047W, YBR050C, YBR067C, YBR072W, YBR105C, YBR115C, YBR145W, YBR203W, YBR208C, YBR221C, YBR251W, YBR256C, YBR294W, YBR297W, YBR298C, YBR299W, YCL026C-B, YCL030C, YCR005C, YCR010C, YCR021C, YDL004W, YDL048C, YDL049C, YDL054C, YDL066W, YDL067C, YDL079C, YDL1…	GO-BP	transmembrane transport (GO:0055085)	0.00029223	36	246	14.6341	386	6359	6.07014	QDR2, MCH5, SEO1, ODC1, ATP17, HSP60, COT1, HXT6, SFC1, YDL199C, MCH4, PET9, GGC1, ATP5, BIO5, CAN1, SUL2, SUL1, ATP3, ADY2, MEP1, ATP1, OAC1, VHT1, AVT3, MCH1, MAL31, SNF3, JEN1, STL1, YCT1, ATP20, MMP1, MEP2, ATP16, HXT5
grr1-del vs. wt-upregulated	YAL062W, YAL067C, YPR158W-A, YAR035W, YHR214W, YGR161C-D, YBL015W, YBL030C, YBL043W, YBL045C, YBL099W, YBL107W-A, YLR467W, YBR012C, YBR039W, YBR047W, YBR050C, YBR067C, YBR072W, YBR105C, YBR115C, YBR145W, YBR203W, YBR208C, YBR221C, YBR251W, YBR256C, YBR294W, YBR297W, YBR298C, YBR299W, YCL026C-B, YCL030C, YCR005C, YCR010C, YCR021C, YDL004W, YDL048C, YDL049C, YDL054C, YDL066W, YDL067C, YDL079C, YDL1…	GO-BP	sulfate assimilation (GO:0000103)	0.000665032	6	246	2.43902	11	6359	0.172983	MET16, MET3, MET5, MET1, MET10, MET14
grr1-del vs. wt-upregulated	YAL062W, YAL067C, YPR158W-A, YAR035W, YHR214W, YGR161C-D, YBL015W, YBL030C, YBL043W, YBL045C, YBL099W, YBL107W-A, YLR467W, YBR012C, YBR039W, YBR047W, YBR050C, YBR067C, YBR072W, YBR105C, YBR115C, YBR145W, YBR203W, YBR208C, YBR221C, YBR251W, YBR256C, YBR294W, YBR297W, YBR298C, YBR299W, YCL026C-B, YCL030C, YCR005C, YCR010C, YCR021C, YDL004W, YDL048C, YDL049C, YDL054C, YDL066W, YDL067C, YDL079C, YDL1…	GO-BP	mitochondrial electron transport, cytochrome c to oxygen (GO:0006123)	0.00128712	6	246	2.43902	12	6359	0.188709	COX7, COX5A, CYC1, COX6, COX9, COX4
grr1-del vs. wt-upregulated	YAL062W, YAL067C, YPR158W-A, YAR035W, YHR214W, YGR161C-D, YBL015W, YBL030C, YBL043W, YBL045C, YBL099W, YBL107W-A, YLR467W, YBR012C, YBR039W, YBR047W, YBR050C, YBR067C, YBR072W, YBR105C, YBR115C, YBR145W, YBR203W, YBR208C, YBR221C, YBR251W, YBR256C, YBR294W, YBR297W, YBR298C, YBR299W, YCL026C-B, YCL030C, YCR005C, YCR010C, YCR021C, YDL004W, YDL048C, YDL049C, YDL054C, YDL066W, YDL067C, YDL079C, YDL1…	GO-BP	ornithine metabolic process (GO:0006591)	0.00227511	5	246	2.03252	8	6359	0.125806	ARG5,6, CAR2, ARG7, ARG3, ARG4
grr1-del vs. wt-upregulated	YAL062W, YAL067C, YPR158W-A, YAR035W, YHR214W, YGR161C-D, YBL015W, YBL030C, YBL043W, YBL045C, YBL099W, YBL107W-A, YLR467W, YBR012C, YBR039W, YBR047W, YBR050C, YBR067C, YBR072W, YBR105C, YBR115C, YBR145W, YBR203W, YBR208C, YBR221C, YBR251W, YBR256C, YBR294W, YBR297W, YBR298C, YBR299W, YCL026C-B, YCL030C, YCR005C, YCR010C, YCR021C, YDL004W, YDL048C, YDL049C, YDL054C, YDL066W, YDL067C, YDL079C, YDL1…	GO-BP	cofactor metabolic process (GO:0051186)	0.00279714	22	246	8.94309	195	6359	3.06652	ISU1, QCR9, BIO3, IDH1, MET1, DAL7, ADH5, IDP1, ACH1, FUM1, IDH2, MLS1, CIT2, SNZ1, BNA1, ICL1, PDB1, ACO1, IDP2, BIO5, BIO4, MDH2
grr1-del vs. wt-upregulated	YAL062W, YAL067C, YPR158W-A, YAR035W, YHR214W, YGR161C-D, YBL015W, YBL030C, YBL043W, YBL045C, YBL099W, YBL107W-A, YLR467W, YBR012C, YBR039W, YBR047W, YBR050C, YBR067C, YBR072W, YBR105C, YBR115C, YBR145W, YBR203W, YBR208C, YBR221C, YBR251W, YBR256C, YBR294W, YBR297W, YBR298C, YBR299W, YCL026C-B, YCL030C, YCR005C, YCR010C, YCR021C, YDL004W, YDL048C, YDL049C, YDL054C, YDL066W, YDL067C, YDL079C, YDL1…	GO-BP	cellular amide metabolic process (GO:0043603)	0.00321896	7	246	2.84553	20	6359	0.314515	BIO3, DUR1,2, DAL3, DAL7, DAL2, BIO5, BIO4
grr1-del vs. wt-upregulated	YAL062W, YAL067C, YPR158W-A, YAR035W, YHR214W, YGR161C-D, YBL015W, YBL030C, YBL043W, YBL045C, YBL099W, YBL107W-A, YLR467W, YBR012C, YBR039W, YBR047W, YBR050C, YBR067C, YBR072W, YBR105C, YBR115C, YBR145W, YBR203W, YBR208C, YBR221C, YBR251W, YBR256C, YBR294W, YBR297W, YBR298C, YBR299W, YCL026C-B, YCL030C, YCR005C, YCR010C, YCR021C, YDL004W, YDL048C, YDL049C, YDL054C, YDL066W, YDL067C, YDL079C, YDL1…	GO-BP	branched chain family amino acid biosynthetic process (GO:0009082)	0.00391759	6	246	2.43902	14	6359	0.22016	BAT1, ILV5, ILV2, LEU1, BAT2, LEU4
grr1-del vs. wt-upregulated	YAL062W, YAL067C, YPR158W-A, YAR035W, YHR214W, YGR161C-D, YBL015W, YBL030C, YBL043W, YBL045C, YBL099W, YBL107W-A, YLR467W, YBR012C, YBR039W, YBR047W, YBR050C, YBR067C, YBR072W, YBR105C, YBR115C, YBR145W, YBR203W, YBR208C, YBR221C, YBR251W, YBR256C, YBR294W, YBR297W, YBR298C, YBR299W, YCL026C-B, YCL030C, YCR005C, YCR010C, YCR021C, YDL004W, YDL048C, YDL049C, YDL054C, YDL066W, YDL067C, YDL079C, YDL1…	GO-BP	nitrogen utilization (GO:0019740)	0.00495759	5	246	2.03252	9	6359	0.141532	MEP1, ADY2, UGA3, MEP2, ATO2
grr1-del vs. wt-upregulated	YAL062W, YAL067C, YPR158W-A, YAR035W, YHR214W, YGR161C-D, YBL015W, YBL030C, YBL043W, YBL045C, YBL099W, YBL107W-A, YLR467W, YBR012C, YBR039W, YBR047W, YBR050C, YBR067C, YBR072W, YBR105C, YBR115C, YBR145W, YBR203W, YBR208C, YBR221C, YBR251W, YBR256C, YBR294W, YBR297W, YBR298C, YBR299W, YCL026C-B, YCL030C, YCR005C, YCR010C, YCR021C, YDL004W, YDL048C, YDL049C, YDL054C, YDL066W, YDL067C, YDL079C, YDL1…	GO-BP	isocitrate metabolic process (GO:0006102)	0.00569456	4	246	1.62602	5	6359	0.0786287	IDP1, IDH2, IDP2, IDH1
grr1-del vs. wt-upregulated	YAL062W, YAL067C, YPR158W-A, YAR035W, YHR214W, YGR161C-D, YBL015W, YBL030C, YBL043W, YBL045C, YBL099W, YBL107W-A, YLR467W, YBR012C, YBR039W, YBR047W, YBR050C, YBR067C, YBR072W, YBR105C, YBR115C, YBR145W, YBR203W, YBR208C, YBR221C, YBR251W, YBR256C, YBR294W, YBR297W, YBR298C, YBR299W, YCL026C-B, YCL030C, YCR005C, YCR010C, YCR021C, YDL004W, YDL048C, YDL049C, YDL054C, YDL066W, YDL067C, YDL079C, YDL1…	GO-BP	ion transport (GO:0006811)	0.00685169	20	246	8.13008	176	6359	2.76773	QDR2, SUL2, SUL1, ATP3, ATP17, COT1, SFC1, MEP1, ADY2, PMP3, OAC1, ATP1, ATO2, JEN1, HSP30, ATP20, MEP2, ATP5, ATP16, FIT3
grr1-del vs. wt-upregulated	YAL062W, YAL067C, YPR158W-A, YAR035W, YHR214W, YGR161C-D, YBL015W, YBL030C, YBL043W, YBL045C, YBL099W, YBL107W-A, YLR467W, YBR012C, YBR039W, YBR047W, YBR050C, YBR067C, YBR072W, YBR105C, YBR115C, YBR145W, YBR203W, YBR208C, YBR221C, YBR251W, YBR256C, YBR294W, YBR297W, YBR298C, YBR299W, YCL026C-B, YCL030C, YCR005C, YCR010C, YCR021C, YDL004W, YDL048C, YDL049C, YDL054C, YDL066W, YDL067C, YDL079C, YDL1…	GO-BP	phosphorylation (GO:0016310)	0.00955729	25	246	10.1626	258	6359	4.05724	QCR9, QCR2, COX5A, QCR10, ARG5,6, CYT1, QCR7, CYC1, COX4, PRR2, COX7, ARO1, PKP2, GAL3, MET14, GUT1, FMP48, NNK1, MRK1, COX6, QCR6, COX9, HOM3, QCR8, RIP1
grr1-del vs. wt-upregulated	YAL062W, YAL067C, YPR158W-A, YAR035W, YHR214W, YGR161C-D, YBL015W, YBL030C, YBL043W, YBL045C, YBL099W, YBL107W-A, YLR467W, YBR012C, YBR039W, YBR047W, YBR050C, YBR067C, YBR072W, YBR105C, YBR115C, YBR145W, YBR203W, YBR208C, YBR221C, YBR251W, YBR256C, YBR294W, YBR297W, YBR298C, YBR299W, YCL026C-B, YCL030C, YCR005C, YCR010C, YCR021C, YDL004W, YDL048C, YDL049C, YDL054C, YDL066W, YDL067C, YDL079C, YDL1…	GO-BP	homoserine metabolic process (GO:0009092)	0.0096028	5	246	2.03252	10	6359	0.157257	STR3, HOM3, HOM2, MET2, STR2
grr1-del vs. wt-upregulated	YAL062W, YAL067C, YPR158W-A, YAR035W, YHR214W, YGR161C-D, YBL015W, YBL030C, YBL043W, YBL045C, YBL099W, YBL107W-A, YLR467W, YBR012C, YBR039W, YBR047W, YBR050C, YBR067C, YBR072W, YBR105C, YBR115C, YBR145W, YBR203W, YBR208C, YBR221C, YBR251W, YBR256C, YBR294W, YBR297W, YBR298C, YBR299W, YCL026C-B, YCL030C, YCR005C, YCR010C, YCR021C, YDL004W, YDL048C, YDL049C, YDL054C, YDL066W, YDL067C, YDL079C, YDL1…	GO-BP	cellular carbohydrate metabolic process (GO:0044262)	0.00974438	28	246	11.3821	308	6359	4.84353	MAL32, DAL7, ADH5, SUC2, IDP1, GAL4, PKP2, MAL33, GAL3, FBA1, PCL7, GSC2, MLS1, CIT2, TDH2, GUT1, GPH1, MAL31, TDH1, ICL1, KNH1, PCK1, FBP1, PDB1, IDP2, MAL12, INO1, MDH2
grr1-del vs. wt-upregulated	YAL062W, YAL067C, YPR158W-A, YAR035W, YHR214W, YGR161C-D, YBL015W, YBL030C, YBL043W, YBL045C, YBL099W, YBL107W-A, YLR467W, YBR012C, YBR039W, YBR047W, YBR050C, YBR067C, YBR072W, YBR105C, YBR115C, YBR145W, YBR203W, YBR208C, YBR221C, YBR251W, YBR256C, YBR294W, YBR297W, YBR298C, YBR299W, YCL026C-B, YCL030C, YCR005C, YCR010C, YCR021C, YDL004W, YDL048C, YDL049C, YDL054C, YDL066W, YDL067C, YDL079C, YDL1…	GO-MF	transmembrane transporter activity (GO:0022857)	3.25076e-16	52	246	21.1382	340	6359	5.34675	QCR2, COX5A, QDR2, MCH5, COR1, ODC1, ATP17, COT1, HXT6, SFC1, COX4, COX7, YDL199C, MCH4, COX12, COX13, PET9, GGC1, ATP5, BIO5, COX9, CAN1, QCR8, QCR9, SUL2, QCR10, SUL1, CRC1, QCR7, ATP3, MEP1, ADY2, ATP1, OAC1, ATO2, VHT1, AVT3, ORT1, MAL31, SNF3, JEN1, STL1, HSP30, YCT1, ATP20, MMP1, MEP2, ATP16, COX6, QCR6, HXT5, RIP1
grr1-del vs. wt-upregulated	YAL062W, YAL067C, YPR158W-A, YAR035W, YHR214W, YGR161C-D, YBL015W, YBL030C, YBL043W, YBL045C, YBL099W, YBL107W-A, YLR467W, YBR012C, YBR039W, YBR047W, YBR050C, YBR067C, YBR072W, YBR105C, YBR115C, YBR145W, YBR203W, YBR208C, YBR221C, YBR251W, YBR256C, YBR294W, YBR297W, YBR298C, YBR299W, YCL026C-B, YCL030C, YCR005C, YCR010C, YCR021C, YDL004W, YDL048C, YDL049C, YDL054C, YDL066W, YDL067C, YDL079C, YDL1…	GO-MF	oxidoreductase activity (GO:0016491)	9.15294e-15	49	246	19.9187	327	6359	5.14232	SOD2, QCR2, COX5A, ARG5,6, IDH1, COR1, AIM33, HIS4, COX4, COX7, MET13, GDH1, IDH2, CUP1-2, TDH2, BNA1, COX12, TDH1, LYS1, COX13, ILV5, MET5, COX9, QCR8, MDH2, LYS2, QCR9, QCR10, QCR7, MET10, ADH5, MET16, PRM4, IDP1, PUT1, ARO1, HBN1, SER3, YNL134C, YML131W, DLD3, PDB1, IDP2, ALD5, QCR6, COX6, GDH3, HOM2, RIP1
grr1-del vs. wt-upregulated	YAL062W, YAL067C, YPR158W-A, YAR035W, YHR214W, YGR161C-D, YBL015W, YBL030C, YBL043W, YBL045C, YBL099W, YBL107W-A, YLR467W, YBR012C, YBR039W, YBR047W, YBR050C, YBR067C, YBR072W, YBR105C, YBR115C, YBR145W, YBR203W, YBR208C, YBR221C, YBR251W, YBR256C, YBR294W, YBR297W, YBR298C, YBR299W, YCL026C-B, YCL030C, YCR005C, YCR010C, YCR021C, YDL004W, YDL048C, YDL049C, YDL054C, YDL066W, YDL067C, YDL079C, YDL1…	GO-MF	substrate-specific transmembrane transporter activity (GO:0022891)	4.53667e-14	46	246	18.6992	301	6359	4.73345	QCR2, COX5A, COR1, ODC1, ATP17, COT1, HXT6, SFC1, COX4, COX7, YDL199C, COX12, COX13, GGC1, ATP5, BIO5, COX9, CAN1, QCR8, QCR9, SUL2, QCR10, SUL1, QCR7, ATP3, MEP1, ADY2, ATP1, OAC1, ATO2, AVT3, ORT1, MAL31, SNF3, JEN1, STL1, HSP30, YCT1, ATP20, MMP1, MEP2, ATP16, QCR6, HXT5, COX6, RIP1
grr1-del vs. wt-upregulated	YAL062W, YAL067C, YPR158W-A, YAR035W, YHR214W, YGR161C-D, YBL015W, YBL030C, YBL043W, YBL045C, YBL099W, YBL107W-A, YLR467W, YBR012C, YBR039W, YBR047W, YBR050C, YBR067C, YBR072W, YBR105C, YBR115C, YBR145W, YBR203W, YBR208C, YBR221C, YBR251W, YBR256C, YBR294W, YBR297W, YBR298C, YBR299W, YCL026C-B, YCL030C, YCR005C, YCR010C, YCR021C, YDL004W, YDL048C, YDL049C, YDL054C, YDL066W, YDL067C, YDL079C, YDL1…	GO-MF	ion transmembrane transporter activity (GO:0015075)	7.28121e-14	34	246	13.8211	166	6359	2.61047	QCR2, COX5A, COR1, ATP17, COT1, COX4, COX7, COX12, COX13, ATP5, COX9, QCR8, QCR9, SUL2, QCR10, SUL1, QCR7, ATP3, ADY2, MEP1, ATP1, OAC1, ATO2, MAL31, STL1, JEN1, HSP30, ATP20, YCT1, MEP2, ATP16, QCR6, COX6, RIP1
grr1-del vs. wt-upregulated	YAL062W, YAL067C, YPR158W-A, YAR035W, YHR214W, YGR161C-D, YBL015W, YBL030C, YBL043W, YBL045C, YBL099W, YBL107W-A, YLR467W, YBR012C, YBR039W, YBR047W, YBR050C, YBR067C, YBR072W, YBR105C, YBR115C, YBR145W, YBR203W, YBR208C, YBR221C, YBR251W, YBR256C, YBR294W, YBR297W, YBR298C, YBR299W, YCL026C-B, YCL030C, YCR005C, YCR010C, YCR021C, YDL004W, YDL048C, YDL049C, YDL054C, YDL066W, YDL067C, YDL079C, YDL1…	GO-MF	transporter activity (GO:0005215)	7.36743e-14	55	246	22.3577	426	6359	6.69917	QCR2, COX5A, QDR2, MCH5, SEO1, COR1, ODC1, ATP17, COT1, HXT6, SFC1, COX4, COX7, YDL199C, MCH4, COX12, COX13, PET9, GGC1, ATP5, BIO5, COX9, CAN1, QCR8, LYS2, QCR9, SUL2, QCR10, SUL1, CRC1, QCR7, ATP3, MEP1, ADY2, OAC1, ATP1, ATO2, VHT1, AVT3, SNF3, ORT1, MAL31, MCH1, JEN1, STL1, HSP30, YCT1, ATP20, MMP1, MEP2, ATP16, COX6, QCR6, HXT5, RIP1
grr1-del vs. wt-upregulated	YAL062W, YAL067C, YPR158W-A, YAR035W, YHR214W, YGR161C-D, YBL015W, YBL030C, YBL043W, YBL045C, YBL099W, YBL107W-A, YLR467W, YBR012C, YBR039W, YBR047W, YBR050C, YBR067C, YBR072W, YBR105C, YBR115C, YBR145W, YBR203W, YBR208C, YBR221C, YBR251W, YBR256C, YBR294W, YBR297W, YBR298C, YBR299W, YCL026C-B, YCL030C, YCR005C, YCR010C, YCR021C, YDL004W, YDL048C, YDL049C, YDL054C, YDL066W, YDL067C, YDL079C, YDL1…	GO-MF	hydrogen ion transmembrane transporter activity (GO:0015078)	2.014e-12	21	246	8.53659	64	6359	1.00645	QCR9, QCR2, COX5A, QCR10, QCR7, COR1, ATP3, ATP17, COX4, COX7, ATP1, COX12, COX13, ATP20, ATP5, ATP16, QCR6, COX9, COX6, QCR8, RIP1
grr1-del vs. wt-upregulated	YAL062W, YAL067C, YPR158W-A, YAR035W, YHR214W, YGR161C-D, YBL015W, YBL030C, YBL043W, YBL045C, YBL099W, YBL107W-A, YLR467W, YBR012C, YBR039W, YBR047W, YBR050C, YBR067C, YBR072W, YBR105C, YBR115C, YBR145W, YBR203W, YBR208C, YBR221C, YBR251W, YBR256C, YBR294W, YBR297W, YBR298C, YBR299W, YCL026C-B, YCL030C, YCR005C, YCR010C, YCR021C, YDL004W, YDL048C, YDL049C, YDL054C, YDL066W, YDL067C, YDL079C, YDL1…	GO-MF	cation transmembrane transporter activity (GO:0008324)	3.52693e-12	29	246	11.7886	135	6359	2.12298	QCR9, QCR2, COX5A, QCR10, QCR7, COR1, ATP3, ATP17, COT1, COX4, COX7, MEP1, ADY2, ATP1, ATO2, COX12, MAL31, JEN1, STL1, COX13, ATP20, MEP2, ATP5, ATP16, COX6, QCR6, COX9, QCR8, RIP1
grr1-del vs. wt-upregulated	YAL062W, YAL067C, YPR158W-A, YAR035W, YHR214W, YGR161C-D, YBL015W, YBL030C, YBL043W, YBL045C, YBL099W, YBL107W-A, YLR467W, YBR012C, YBR039W, YBR047W, YBR050C, YBR067C, YBR072W, YBR105C, YBR115C, YBR145W, YBR203W, YBR208C, YBR221C, YBR251W, YBR256C, YBR294W, YBR297W, YBR298C, YBR299W, YCL026C-B, YCL030C, YCR005C, YCR010C, YCR021C, YDL004W, YDL048C, YDL049C, YDL054C, YDL066W, YDL067C, YDL079C, YDL1…	GO-MF	substrate-specific transporter activity (GO:0022892)	2.70349e-11	47	246	19.1057	369	6359	5.8028	QCR2, COX5A, COR1, ODC1, ATP17, COT1, HXT6, SFC1, COX4, COX7, YDL199C, COX12, COX13, GGC1, ATP5, BIO5, COX9, CAN1, QCR8, LYS2, QCR9, SUL2, QCR10, SUL1, QCR7, ATP3, MEP1, ADY2, ATP1, OAC1, ATO2, AVT3, ORT1, MAL31, SNF3, JEN1, STL1, HSP30, YCT1, ATP20, MMP1, MEP2, ATP16, QCR6, HXT5, COX6, RIP1
grr1-del vs. wt-upregulated	YAL062W, YAL067C, YPR158W-A, YAR035W, YHR214W, YGR161C-D, YBL015W, YBL030C, YBL043W, YBL045C, YBL099W, YBL107W-A, YLR467W, YBR012C, YBR039W, YBR047W, YBR050C, YBR067C, YBR072W, YBR105C, YBR115C, YBR145W, YBR203W, YBR208C, YBR221C, YBR251W, YBR256C, YBR294W, YBR297W, YBR298C, YBR299W, YCL026C-B, YCL030C, YCR005C, YCR010C, YCR021C, YDL004W, YDL048C, YDL049C, YDL054C, YDL066W, YDL067C, YDL079C, YDL1…	GO-MF	monovalent inorganic cation transmembrane transporter activity (GO:0015077)	2.87047e-11	21	246	8.53659	72	6359	1.13225	QCR9, QCR2, COX5A, QCR10, QCR7, COR1, ATP3, ATP17, COX4, COX7, ATP1, COX12, COX13, ATP20, ATP5, ATP16, QCR6, COX9, COX6, QCR8, RIP1
grr1-del vs. wt-upregulated	YAL062W, YAL067C, YPR158W-A, YAR035W, YHR214W, YGR161C-D, YBL015W, YBL030C, YBL043W, YBL045C, YBL099W, YBL107W-A, YLR467W, YBR012C, YBR039W, YBR047W, YBR050C, YBR067C, YBR072W, YBR105C, YBR115C, YBR145W, YBR203W, YBR208C, YBR221C, YBR251W, YBR256C, YBR294W, YBR297W, YBR298C, YBR299W, YCL026C-B, YCL030C, YCR005C, YCR010C, YCR021C, YDL004W, YDL048C, YDL049C, YDL054C, YDL066W, YDL067C, YDL079C, YDL1…	GO-MF	inorganic cation transmembrane transporter activity (GO:0022890)	3.79015e-11	26	246	10.5691	117	6359	1.83991	QCR9, QCR2, COX5A, QCR10, QCR7, COR1, ATP3, ATP17, COT1, COX4, COX7, MEP1, ADY2, ATP1, ATO2, COX12, COX13, ATP20, MEP2, ATP5, ATP16, COX6, QCR6, COX9, QCR8, RIP1
grr1-del vs. wt-upregulated	YAL062W, YAL067C, YPR158W-A, YAR035W, YHR214W, YGR161C-D, YBL015W, YBL030C, YBL043W, YBL045C, YBL099W, YBL107W-A, YLR467W, YBR012C, YBR039W, YBR047W, YBR050C, YBR067C, YBR072W, YBR105C, YBR115C, YBR145W, YBR203W, YBR208C, YBR221C, YBR251W, YBR256C, YBR294W, YBR297W, YBR298C, YBR299W, YCL026C-B, YCL030C, YCR005C, YCR010C, YCR021C, YDL004W, YDL048C, YDL049C, YDL054C, YDL066W, YDL067C, YDL079C, YDL1…	GO-MF	ubiquinol-cytochrome-c reductase activity (GO:0008121)	9.02574e-09	8	246	3.25203	9	6359	0.141532	QCR9, QCR2, QCR10, QCR7, COR1, QCR6, QCR8, RIP1
grr1-del vs. wt-upregulated	YAL062W, YAL067C, YPR158W-A, YAR035W, YHR214W, YGR161C-D, YBL015W, YBL030C, YBL043W, YBL045C, YBL099W, YBL107W-A, YLR467W, YBR012C, YBR039W, YBR047W, YBR050C, YBR067C, YBR072W, YBR105C, YBR115C, YBR145W, YBR203W, YBR208C, YBR221C, YBR251W, YBR256C, YBR294W, YBR297W, YBR298C, YBR299W, YCL026C-B, YCL030C, YCR005C, YCR010C, YCR021C, YDL004W, YDL048C, YDL049C, YDL054C, YDL066W, YDL067C, YDL079C, YDL1…	GO-MF	oxidoreductase activity, acting on diphenols and related substances as donors (GO:0016679)	9.02574e-09	8	246	3.25203	9	6359	0.141532	QCR9, QCR2, QCR10, QCR7, COR1, QCR6, QCR8, RIP1
grr1-del vs. wt-upregulated	YAL062W, YAL067C, YPR158W-A, YAR035W, YHR214W, YGR161C-D, YBL015W, YBL030C, YBL043W, YBL045C, YBL099W, YBL107W-A, YLR467W, YBR012C, YBR039W, YBR047W, YBR050C, YBR067C, YBR072W, YBR105C, YBR115C, YBR145W, YBR203W, YBR208C, YBR221C, YBR251W, YBR256C, YBR294W, YBR297W, YBR298C, YBR299W, YCL026C-B, YCL030C, YCR005C, YCR010C, YCR021C, YDL004W, YDL048C, YDL049C, YDL054C, YDL066W, YDL067C, YDL079C, YDL1…	GO-MF	oxidoreductase activity, acting on diphenols and related substances as donors, cytochrome as acceptor (GO:0016681)	9.02574e-09	8	246	3.25203	9	6359	0.141532	QCR9, QCR2, QCR10, QCR7, COR1, QCR6, QCR8, RIP1
grr1-del vs. wt-upregulated	YAL062W, YAL067C, YPR158W-A, YAR035W, YHR214W, YGR161C-D, YBL015W, YBL030C, YBL043W, YBL045C, YBL099W, YBL107W-A, YLR467W, YBR012C, YBR039W, YBR047W, YBR050C, YBR067C, YBR072W, YBR105C, YBR115C, YBR145W, YBR203W, YBR208C, YBR221C, YBR251W, YBR256C, YBR294W, YBR297W, YBR298C, YBR299W, YCL026C-B, YCL030C, YCR005C, YCR010C, YCR021C, YDL004W, YDL048C, YDL049C, YDL054C, YDL066W, YDL067C, YDL079C, YDL1…	GO-MF	cofactor binding (GO:0048037)	1.06023e-07	26	246	10.5691	163	6359	2.5633	HIS5, LYS2, STR3, TRP5, ILV2, ARO9, BIO3, ARG5,6, CAR2, SRY1, IDH1, MET17, HIS4, IDP1, ALT1, SER3, DLD3, IDH2, TDH2, GPH1, TDH1, ILV5, MET5, IDP2, HOM2, STR2
grr1-del vs. wt-upregulated	YAL062W, YAL067C, YPR158W-A, YAR035W, YHR214W, YGR161C-D, YBL015W, YBL030C, YBL043W, YBL045C, YBL099W, YBL107W-A, YLR467W, YBR012C, YBR039W, YBR047W, YBR050C, YBR067C, YBR072W, YBR105C, YBR115C, YBR145W, YBR203W, YBR208C, YBR221C, YBR251W, YBR256C, YBR294W, YBR297W, YBR298C, YBR299W, YCL026C-B, YCL030C, YCR005C, YCR010C, YCR021C, YDL004W, YDL048C, YDL049C, YDL054C, YDL066W, YDL067C, YDL079C, YDL1…	GO-MF	catalytic activity (GO:0003824)	5.80885e-07	136	246	55.2846	2358	6359	37.0813	GLN1, ARO9, QCR2, SRY1, DAL7, ATP17, HSP60, COX4, PKP2, FBA1, YIL177C, IDH2, YAT1, SNZ1, COX12, ICL1, COX13, FAA2, DDR48, ACO1, MAL12, COX9, QCR9, YRF1-5, CAR2, MET10, YGR161C-D, LEU4, RHO5, ALT1, CPA1, ARG4, SUR1, IDP2, MRK1, QCR6, ARG3, HOM3, ARG5,6, HIS4, COX7, ACH1, GSC2, FUM1, MLS1, CAT2, CUP1-2, LEU1, ARG1, TMT1, HO, ATP5, MDH2, STR2, CLD1, ILV2, TRP5, MAL32, TIP1, ARG7, MET17, MET16, ASN1,…
grr1-del vs. wt-upregulated	YAL062W, YAL067C, YPR158W-A, YAR035W, YHR214W, YGR161C-D, YBL015W, YBL030C, YBL043W, YBL045C, YBL099W, YBL107W-A, YLR467W, YBR012C, YBR039W, YBR047W, YBR050C, YBR067C, YBR072W, YBR105C, YBR115C, YBR145W, YBR203W, YBR208C, YBR221C, YBR251W, YBR256C, YBR294W, YBR297W, YBR298C, YBR299W, YCL026C-B, YCL030C, YCR005C, YCR010C, YCR021C, YDL004W, YDL048C, YDL049C, YDL054C, YDL066W, YDL067C, YDL079C, YDL1…	GO-MF	NAD binding (GO:0051287)	2.83369e-06	10	246	4.06504	25	6359	0.393144	SER3, IDP1, IDH2, TDH2, ARG5,6, IDP2, IDH1, TDH1, HIS4, HOM2
grr1-del vs. wt-upregulated	YAL062W, YAL067C, YPR158W-A, YAR035W, YHR214W, YGR161C-D, YBL015W, YBL030C, YBL043W, YBL045C, YBL099W, YBL107W-A, YLR467W, YBR012C, YBR039W, YBR047W, YBR050C, YBR067C, YBR072W, YBR105C, YBR115C, YBR145W, YBR203W, YBR208C, YBR221C, YBR251W, YBR256C, YBR294W, YBR297W, YBR298C, YBR299W, YCL026C-B, YCL030C, YCR005C, YCR010C, YCR021C, YDL004W, YDL048C, YDL049C, YDL054C, YDL066W, YDL067C, YDL079C, YDL1…	GO-MF	vitamin binding (GO:0019842)	1.97003e-05	13	246	5.28455	54	6359	0.84919	HIS5, LYS2, STR3, TRP5, ILV2, ARO9, BIO3, CAR2, SRY1, GPH1, MET17, ALT1, STR2
grr1-del vs. wt-upregulated	YAL062W, YAL067C, YPR158W-A, YAR035W, YHR214W, YGR161C-D, YBL015W, YBL030C, YBL043W, YBL045C, YBL099W, YBL107W-A, YLR467W, YBR012C, YBR039W, YBR047W, YBR050C, YBR067C, YBR072W, YBR105C, YBR115C, YBR145W, YBR203W, YBR208C, YBR221C, YBR251W, YBR256C, YBR294W, YBR297W, YBR298C, YBR299W, YCL026C-B, YCL030C, YCR005C, YCR010C, YCR021C, YDL004W, YDL048C, YDL049C, YDL054C, YDL066W, YDL067C, YDL079C, YDL1…	GO-MF	active transmembrane transporter activity (GO:0022804)	4.25759e-05	23	246	9.34959	174	6359	2.73628	SUL2, CRC1, SUL1, ATP3, ATP17, SFC1, OAC1, ATP1, MCH4, VHT1, AVT3, ORT1, MAL31, JEN1, STL1, YCT1, ATP20, PET9, MMP1, ATP5, ATP16, BIO5, CAN1
grr1-del vs. wt-upregulated	YAL062W, YAL067C, YPR158W-A, YAR035W, YHR214W, YGR161C-D, YBL015W, YBL030C, YBL043W, YBL045C, YBL099W, YBL107W-A, YLR467W, YBR012C, YBR039W, YBR047W, YBR050C, YBR067C, YBR072W, YBR105C, YBR115C, YBR145W, YBR203W, YBR208C, YBR221C, YBR251W, YBR256C, YBR294W, YBR297W, YBR298C, YBR299W, YCL026C-B, YCL030C, YCR005C, YCR010C, YCR021C, YDL004W, YDL048C, YDL049C, YDL054C, YDL066W, YDL067C, YDL079C, YDL1…	GO-MF	cytochrome-c oxidase activity (GO:0004129)	7.48803e-05	7	246	2.84553	14	6359	0.22016	COX7, COX5A, COX12, COX6, COX9, COX13, COX4
grr1-del vs. wt-upregulated	YAL062W, YAL067C, YPR158W-A, YAR035W, YHR214W, YGR161C-D, YBL015W, YBL030C, YBL043W, YBL045C, YBL099W, YBL107W-A, YLR467W, YBR012C, YBR039W, YBR047W, YBR050C, YBR067C, YBR072W, YBR105C, YBR115C, YBR145W, YBR203W, YBR208C, YBR221C, YBR251W, YBR256C, YBR294W, YBR297W, YBR298C, YBR299W, YCL026C-B, YCL030C, YCR005C, YCR010C, YCR021C, YDL004W, YDL048C, YDL049C, YDL054C, YDL066W, YDL067C, YDL079C, YDL1…	GO-MF	heme-copper terminal oxidase activity (GO:0015002)	7.48803e-05	7	246	2.84553	14	6359	0.22016	COX7, COX5A, COX12, COX6, COX9, COX13, COX4
grr1-del vs. wt-upregulated	YAL062W, YAL067C, YPR158W-A, YAR035W, YHR214W, YGR161C-D, YBL015W, YBL030C, YBL043W, YBL045C, YBL099W, YBL107W-A, YLR467W, YBR012C, YBR039W, YBR047W, YBR050C, YBR067C, YBR072W, YBR105C, YBR115C, YBR145W, YBR203W, YBR208C, YBR221C, YBR251W, YBR256C, YBR294W, YBR297W, YBR298C, YBR299W, YCL026C-B, YCL030C, YCR005C, YCR010C, YCR021C, YDL004W, YDL048C, YDL049C, YDL054C, YDL066W, YDL067C, YDL079C, YDL1…	GO-MF	oxidoreductase activity, acting on a heme group of donors (GO:0016675)	7.48803e-05	7	246	2.84553	14	6359	0.22016	COX7, COX5A, COX12, COX6, COX9, COX13, COX4
grr1-del vs. wt-upregulated	YAL062W, YAL067C, YPR158W-A, YAR035W, YHR214W, YGR161C-D, YBL015W, YBL030C, YBL043W, YBL045C, YBL099W, YBL107W-A, YLR467W, YBR012C, YBR039W, YBR047W, YBR050C, YBR067C, YBR072W, YBR105C, YBR115C, YBR145W, YBR203W, YBR208C, YBR221C, YBR251W, YBR256C, YBR294W, YBR297W, YBR298C, YBR299W, YCL026C-B, YCL030C, YCR005C, YCR010C, YCR021C, YDL004W, YDL048C, YDL049C, YDL054C, YDL066W, YDL067C, YDL079C, YDL1…	GO-MF	oxidoreductase activity, acting on a heme group of donors, oxygen as acceptor (GO:0016676)	7.48803e-05	7	246	2.84553	14	6359	0.22016	COX7, COX5A, COX12, COX6, COX9, COX13, COX4
grr1-del vs. wt-upregulated	YAL062W, YAL067C, YPR158W-A, YAR035W, YHR214W, YGR161C-D, YBL015W, YBL030C, YBL043W, YBL045C, YBL099W, YBL107W-A, YLR467W, YBR012C, YBR039W, YBR047W, YBR050C, YBR067C, YBR072W, YBR105C, YBR115C, YBR145W, YBR203W, YBR208C, YBR221C, YBR251W, YBR256C, YBR294W, YBR297W, YBR298C, YBR299W, YCL026C-B, YCL030C, YCR005C, YCR010C, YCR021C, YDL004W, YDL048C, YDL049C, YDL054C, YDL066W, YDL067C, YDL079C, YDL1…	GO-MF	pyridoxal phosphate binding (GO:0030170)	0.000102982	11	246	4.47154	43	6359	0.676207	HIS5, STR3, TRP5, ARO9, BIO3, CAR2, SRY1, GPH1, MET17, ALT1, STR2
grr1-del vs. wt-upregulated	YAL062W, YAL067C, YPR158W-A, YAR035W, YHR214W, YGR161C-D, YBL015W, YBL030C, YBL043W, YBL045C, YBL099W, YBL107W-A, YLR467W, YBR012C, YBR039W, YBR047W, YBR050C, YBR067C, YBR072W, YBR105C, YBR115C, YBR145W, YBR203W, YBR208C, YBR221C, YBR251W, YBR256C, YBR294W, YBR297W, YBR298C, YBR299W, YCL026C-B, YCL030C, YCR005C, YCR010C, YCR021C, YDL004W, YDL048C, YDL049C, YDL054C, YDL066W, YDL067C, YDL079C, YDL1…	GO-MF	vitamin B6 binding (GO:0070279)	0.000102982	11	246	4.47154	43	6359	0.676207	HIS5, STR3, TRP5, ARO9, BIO3, CAR2, SRY1, GPH1, MET17, ALT1, STR2
grr1-del vs. wt-upregulated	YAL062W, YAL067C, YPR158W-A, YAR035W, YHR214W, YGR161C-D, YBL015W, YBL030C, YBL043W, YBL045C, YBL099W, YBL107W-A, YLR467W, YBR012C, YBR039W, YBR047W, YBR050C, YBR067C, YBR072W, YBR105C, YBR115C, YBR145W, YBR203W, YBR208C, YBR221C, YBR251W, YBR256C, YBR294W, YBR297W, YBR298C, YBR299W, YCL026C-B, YCL030C, YCR005C, YCR010C, YCR021C, YDL004W, YDL048C, YDL049C, YDL054C, YDL066W, YDL067C, YDL079C, YDL1…	GO-MF	oxidoreductase activity, acting on the aldehyde or oxo group of donors (GO:0016903)	0.000444276	8	246	3.25203	24	6359	0.377418	LYS2, PDB1, TDH2, ARG5,6, ALD5, MET10, TDH1, HOM2
grr1-del vs. wt-upregulated	YAL062W, YAL067C, YPR158W-A, YAR035W, YHR214W, YGR161C-D, YBL015W, YBL030C, YBL043W, YBL045C, YBL099W, YBL107W-A, YLR467W, YBR012C, YBR039W, YBR047W, YBR050C, YBR067C, YBR072W, YBR105C, YBR115C, YBR145W, YBR203W, YBR208C, YBR221C, YBR251W, YBR256C, YBR294W, YBR297W, YBR298C, YBR299W, YCL026C-B, YCL030C, YCR005C, YCR010C, YCR021C, YDL004W, YDL048C, YDL049C, YDL054C, YDL066W, YDL067C, YDL079C, YDL1…	GO-MF	lyase activity (GO:0016829)	0.00115174	15	246	6.09756	99	6359	1.55685	STR3, TRP5, LEU1, PDH1, SRY1, NCE103, MET17, ICL1, PCK1, ALT1, ACO1, ARO1, FBA1, ARG4, FUM1
grr1-del vs. wt-upregulated	YAL062W, YAL067C, YPR158W-A, YAR035W, YHR214W, YGR161C-D, YBL015W, YBL030C, YBL043W, YBL045C, YBL099W, YBL107W-A, YLR467W, YBR012C, YBR039W, YBR047W, YBR050C, YBR067C, YBR072W, YBR105C, YBR115C, YBR145W, YBR203W, YBR208C, YBR221C, YBR251W, YBR256C, YBR294W, YBR297W, YBR298C, YBR299W, YCL026C-B, YCL030C, YCR005C, YCR010C, YCR021C, YDL004W, YDL048C, YDL049C, YDL054C, YDL066W, YDL067C, YDL079C, YDL1…	GO-MF	secondary active transmembrane transporter activity (GO:0015291)	0.00170562	11	246	4.47154	56	6359	0.880642	MCH4, VHT1, SUL2, CRC1, SUL1, MAL31, JEN1, STL1, SFC1, PET9, OAC1
grr1-del vs. wt-upregulated	YAL062W, YAL067C, YPR158W-A, YAR035W, YHR214W, YGR161C-D, YBL015W, YBL030C, YBL043W, YBL045C, YBL099W, YBL107W-A, YLR467W, YBR012C, YBR039W, YBR047W, YBR050C, YBR067C, YBR072W, YBR105C, YBR115C, YBR145W, YBR203W, YBR208C, YBR221C, YBR251W, YBR256C, YBR294W, YBR297W, YBR298C, YBR299W, YCL026C-B, YCL030C, YCR005C, YCR010C, YCR021C, YDL004W, YDL048C, YDL049C, YDL054C, YDL066W, YDL067C, YDL079C, YDL1…	GO-MF	carboxylic acid transmembrane transporter activity (GO:0046943)	0.00170562	11	246	4.47154	56	6359	0.880642	AVT3, ORT1, JEN1, ODC1, SFC1, YCT1, MMP1, ADY2, OAC1, BIO5, CAN1
grr1-del vs. wt-upregulated	YAL062W, YAL067C, YPR158W-A, YAR035W, YHR214W, YGR161C-D, YBL015W, YBL030C, YBL043W, YBL045C, YBL099W, YBL107W-A, YLR467W, YBR012C, YBR039W, YBR047W, YBR050C, YBR067C, YBR072W, YBR105C, YBR115C, YBR145W, YBR203W, YBR208C, YBR221C, YBR251W, YBR256C, YBR294W, YBR297W, YBR298C, YBR299W, YCL026C-B, YCL030C, YCR005C, YCR010C, YCR021C, YDL004W, YDL048C, YDL049C, YDL054C, YDL066W, YDL067C, YDL079C, YDL1…	GO-MF	transaminase activity (GO:0008483)	0.00200903	7	246	2.84553	21	6359	0.330241	HIS5, BAT1, ALT1, ARO9, BIO3, BAT2, CAR2
grr1-del vs. wt-upregulated	YAL062W, YAL067C, YPR158W-A, YAR035W, YHR214W, YGR161C-D, YBL015W, YBL030C, YBL043W, YBL045C, YBL099W, YBL107W-A, YLR467W, YBR012C, YBR039W, YBR047W, YBR050C, YBR067C, YBR072W, YBR105C, YBR115C, YBR145W, YBR203W, YBR208C, YBR221C, YBR251W, YBR256C, YBR294W, YBR297W, YBR298C, YBR299W, YCL026C-B, YCL030C, YCR005C, YCR010C, YCR021C, YDL004W, YDL048C, YDL049C, YDL054C, YDL066W, YDL067C, YDL079C, YDL1…	GO-MF	isocitrate dehydrogenase activity (GO:0004448)	0.00244961	4	246	1.62602	5	6359	0.0786287	IDP1, IDH2, IDP2, IDH1
grr1-del vs. wt-upregulated	YAL062W, YAL067C, YPR158W-A, YAR035W, YHR214W, YGR161C-D, YBL015W, YBL030C, YBL043W, YBL045C, YBL099W, YBL107W-A, YLR467W, YBR012C, YBR039W, YBR047W, YBR050C, YBR067C, YBR072W, YBR105C, YBR115C, YBR145W, YBR203W, YBR208C, YBR221C, YBR251W, YBR256C, YBR294W, YBR297W, YBR298C, YBR299W, YCL026C-B, YCL030C, YCR005C, YCR010C, YCR021C, YDL004W, YDL048C, YDL049C, YDL054C, YDL066W, YDL067C, YDL079C, YDL1…	GO-MF	organic acid transmembrane transporter activity (GO:0005342)	0.00289226	11	246	4.47154	59	6359	0.927819	AVT3, ORT1, JEN1, ODC1, SFC1, YCT1, MMP1, ADY2, OAC1, BIO5, CAN1
grr1-del vs. wt-upregulated	YAL062W, YAL067C, YPR158W-A, YAR035W, YHR214W, YGR161C-D, YBL015W, YBL030C, YBL043W, YBL045C, YBL099W, YBL107W-A, YLR467W, YBR012C, YBR039W, YBR047W, YBR050C, YBR067C, YBR072W, YBR105C, YBR115C, YBR145W, YBR203W, YBR208C, YBR221C, YBR251W, YBR256C, YBR294W, YBR297W, YBR298C, YBR299W, YCL026C-B, YCL030C, YCR005C, YCR010C, YCR021C, YDL004W, YDL048C, YDL049C, YDL054C, YDL066W, YDL067C, YDL079C, YDL1…	GO-MF	transferase activity, transferring nitrogenous groups (GO:0016769)	0.00541197	7	246	2.84553	24	6359	0.377418	HIS5, BAT1, ALT1, ARO9, BIO3, BAT2, CAR2
grr1-del vs. wt-upregulated	YAL062W, YAL067C, YPR158W-A, YAR035W, YHR214W, YGR161C-D, YBL015W, YBL030C, YBL043W, YBL045C, YBL099W, YBL107W-A, YLR467W, YBR012C, YBR039W, YBR047W, YBR050C, YBR067C, YBR072W, YBR105C, YBR115C, YBR145W, YBR203W, YBR208C, YBR221C, YBR251W, YBR256C, YBR294W, YBR297W, YBR298C, YBR299W, YCL026C-B, YCL030C, YCR005C, YCR010C, YCR021C, YDL004W, YDL048C, YDL049C, YDL054C, YDL066W, YDL067C, YDL079C, YDL1…	GO-MF	ammonium transmembrane transporter activity (GO:0008519)	0.00712523	4	246	1.62602	6	6359	0.0943545	MEP1, ADY2, MEP2, ATO2
grr1-del vs. wt-upregulated	YAL062W, YAL067C, YPR158W-A, YAR035W, YHR214W, YGR161C-D, YBL015W, YBL030C, YBL043W, YBL045C, YBL099W, YBL107W-A, YLR467W, YBR012C, YBR039W, YBR047W, YBR050C, YBR067C, YBR072W, YBR105C, YBR115C, YBR145W, YBR203W, YBR208C, YBR221C, YBR251W, YBR256C, YBR294W, YBR297W, YBR298C, YBR299W, YCL026C-B, YCL030C, YCR005C, YCR010C, YCR021C, YDL004W, YDL048C, YDL049C, YDL054C, YDL066W, YDL067C, YDL079C, YDL1…	GO-MF	oxidoreductase activity, acting on the aldehyde or oxo group of donors, NAD or NADP as acceptor (GO:0016620)	0.00913929	6	246	2.43902	18	6359	0.283063	LYS2, TDH2, ARG5,6, ALD5, TDH1, HOM2
grr1-del vs. wt-upregulated	YAL062W, YAL067C, YPR158W-A, YAR035W, YHR214W, YGR161C-D, YBL015W, YBL030C, YBL043W, YBL045C, YBL099W, YBL107W-A, YLR467W, YBR012C, YBR039W, YBR047W, YBR050C, YBR067C, YBR072W, YBR105C, YBR115C, YBR145W, YBR203W, YBR208C, YBR221C, YBR251W, YBR256C, YBR294W, YBR297W, YBR298C, YBR299W, YCL026C-B, YCL030C, YCR005C, YCR010C, YCR021C, YDL004W, YDL048C, YDL049C, YDL054C, YDL066W, YDL067C, YDL079C, YDL1…	GO-CC	mitochondrial respiratory chain (GO:0005746)	1.58018e-14	16	246	6.50407	27	6359	0.424595	QCR9, QCR2, COX5A, QCR10, CYT1, QCR7, COR1, COX4, COX7, COX12, COX13, QCR6, COX9, COX6, RIP1, QCR8
grr1-del vs. wt-upregulated	YAL062W, YAL067C, YPR158W-A, YAR035W, YHR214W, YGR161C-D, YBL015W, YBL030C, YBL043W, YBL045C, YBL099W, YBL107W-A, YLR467W, YBR012C, YBR039W, YBR047W, YBR050C, YBR067C, YBR072W, YBR105C, YBR115C, YBR145W, YBR203W, YBR208C, YBR221C, YBR251W, YBR256C, YBR294W, YBR297W, YBR298C, YBR299W, YCL026C-B, YCL030C, YCR005C, YCR010C, YCR021C, YDL004W, YDL048C, YDL049C, YDL054C, YDL066W, YDL067C, YDL079C, YDL1…	GO-CC	respiratory chain (GO:0070469)	2.16443e-14	17	246	6.91057	32	6359	0.503224	QCR9, QCR2, COX5A, QCR10, CYT1, QCR7, CYC1, COR1, COX4, COX7, COX12, COX13, QCR6, COX9, COX6, RIP1, QCR8
grr1-del vs. wt-upregulated	YAL062W, YAL067C, YPR158W-A, YAR035W, YHR214W, YGR161C-D, YBL015W, YBL030C, YBL043W, YBL045C, YBL099W, YBL107W-A, YLR467W, YBR012C, YBR039W, YBR047W, YBR050C, YBR067C, YBR072W, YBR105C, YBR115C, YBR145W, YBR203W, YBR208C, YBR221C, YBR251W, YBR256C, YBR294W, YBR297W, YBR298C, YBR299W, YCL026C-B, YCL030C, YCR005C, YCR010C, YCR021C, YDL004W, YDL048C, YDL049C, YDL054C, YDL066W, YDL067C, YDL079C, YDL1…	GO-CC	mitochondrion (GO:0005739)	5.29432e-11	91	246	36.9919	1145	6359	18.006	ISU1, QCR2, STP4, CYC1, ODC1, ATP17, HSP60, COX4, SUC2, SUR7, PKP2, MET13, FBA1, FCJ1, IDH2, YAT1, ARO3, COX12, FMP48, COX13, FAA2, ACO1, MEF2, COX9, CAN1, YKL187C, YDR381C-A, QCR9, QCR10, CRC1, FMP23, ATP3, LEU4, IDP1, ALT1, OAC1, ATO2, MAM33, GUT1, IRA2, ORT1, ATP20, COX6, QCR6, YNL195C, INH1, SOD2, AIM13, COX5A, ARG5,6, IDH1, COR1, COT1, SFC1, HXT6, MDM34, COX7, ACH1, FUM1, CAT2, TDH2, TDH1, I…
grr1-del vs. wt-upregulated	YAL062W, YAL067C, YPR158W-A, YAR035W, YHR214W, YGR161C-D, YBL015W, YBL030C, YBL043W, YBL045C, YBL099W, YBL107W-A, YLR467W, YBR012C, YBR039W, YBR047W, YBR050C, YBR067C, YBR072W, YBR105C, YBR115C, YBR145W, YBR203W, YBR208C, YBR221C, YBR251W, YBR256C, YBR294W, YBR297W, YBR298C, YBR299W, YCL026C-B, YCL030C, YCR005C, YCR010C, YCR021C, YDL004W, YDL048C, YDL049C, YDL054C, YDL066W, YDL067C, YDL079C, YDL1…	GO-CC	mitochondrial respiratory chain complex III (GO:0005750)	1.85414e-10	9	246	3.65854	10	6359	0.157257	QCR9, QCR2, QCR10, CYT1, QCR7, COR1, QCR6, QCR8, RIP1
grr1-del vs. wt-upregulated	YAL062W, YAL067C, YPR158W-A, YAR035W, YHR214W, YGR161C-D, YBL015W, YBL030C, YBL043W, YBL045C, YBL099W, YBL107W-A, YLR467W, YBR012C, YBR039W, YBR047W, YBR050C, YBR067C, YBR072W, YBR105C, YBR115C, YBR145W, YBR203W, YBR208C, YBR221C, YBR251W, YBR256C, YBR294W, YBR297W, YBR298C, YBR299W, YCL026C-B, YCL030C, YCR005C, YCR010C, YCR021C, YDL004W, YDL048C, YDL049C, YDL054C, YDL066W, YDL067C, YDL079C, YDL1…	GO-CC	respiratory chain complex III (GO:0045275)	1.85414e-10	9	246	3.65854	10	6359	0.157257	QCR9, QCR2, QCR10, CYT1, QCR7, COR1, QCR6, QCR8, RIP1
grr1-del vs. wt-upregulated	YAL062W, YAL067C, YPR158W-A, YAR035W, YHR214W, YGR161C-D, YBL015W, YBL030C, YBL043W, YBL045C, YBL099W, YBL107W-A, YLR467W, YBR012C, YBR039W, YBR047W, YBR050C, YBR067C, YBR072W, YBR105C, YBR115C, YBR145W, YBR203W, YBR208C, YBR221C, YBR251W, YBR256C, YBR294W, YBR297W, YBR298C, YBR299W, YCL026C-B, YCL030C, YCR005C, YCR010C, YCR021C, YDL004W, YDL048C, YDL049C, YDL054C, YDL066W, YDL067C, YDL079C, YDL1…	GO-CC	mitochondrial part (GO:0044429)	7.6736e-10	57	246	23.1707	570	6359	8.96367	SOD2, ISU1, QCR2, COX5A, ARG5,6, IDH1, CYC1, COR1, ODC1, ATP17, HSP60, COT1, SFC1, COX4, MDM34, COX7, PKP2, FUM1, FCJ1, CAT2, IDH2, YAT1, COX12, COX13, ILV5, PET9, ACO1, GGC1, ATP5, COX9, QCR8, YDR381C-A, QCR9, QCR10, CYT1, CRC1, QCR7, ATP3, ARG7, IDP1, ALT1, PUT1, RPO41, OAC1, ATP1, MRPS5, PDH1, MAM33, ORT1, BAT1, ATP20, PDB1, ALD5, ATP16, COX6, QCR6, RIP1
grr1-del vs. wt-upregulated	YAL062W, YAL067C, YPR158W-A, YAR035W, YHR214W, YGR161C-D, YBL015W, YBL030C, YBL043W, YBL045C, YBL099W, YBL107W-A, YLR467W, YBR012C, YBR039W, YBR047W, YBR050C, YBR067C, YBR072W, YBR105C, YBR115C, YBR145W, YBR203W, YBR208C, YBR221C, YBR251W, YBR256C, YBR294W, YBR297W, YBR298C, YBR299W, YCL026C-B, YCL030C, YCR005C, YCR010C, YCR021C, YDL004W, YDL048C, YDL049C, YDL054C, YDL066W, YDL067C, YDL079C, YDL1…	GO-CC	mitochondrial inner membrane (GO:0005743)	8.73966e-09	32	246	13.0081	224	6359	3.52257	QCR2, COX5A, COR1, ODC1, ATP17, SFC1, COX4, COX7, FCJ1, YAT1, CAT2, COX12, COX13, PET9, GGC1, ATP5, COX9, QCR8, QCR9, QCR10, CRC1, CYT1, QCR7, ATP3, ATP1, OAC1, ORT1, ATP20, QCR6, COX6, ATP16, RIP1
grr1-del vs. wt-upregulated	YAL062W, YAL067C, YPR158W-A, YAR035W, YHR214W, YGR161C-D, YBL015W, YBL030C, YBL043W, YBL045C, YBL099W, YBL107W-A, YLR467W, YBR012C, YBR039W, YBR047W, YBR050C, YBR067C, YBR072W, YBR105C, YBR115C, YBR145W, YBR203W, YBR208C, YBR221C, YBR251W, YBR256C, YBR294W, YBR297W, YBR298C, YBR299W, YCL026C-B, YCL030C, YCR005C, YCR010C, YCR021C, YDL004W, YDL048C, YDL049C, YDL054C, YDL066W, YDL067C, YDL079C, YDL1…	GO-CC	organelle inner membrane (GO:0019866)	3.12121e-08	32	246	13.0081	235	6359	3.69555	QCR2, COX5A, COR1, ODC1, ATP17, SFC1, COX4, COX7, FCJ1, YAT1, CAT2, COX12, COX13, PET9, GGC1, ATP5, COX9, QCR8, QCR9, QCR10, CRC1, CYT1, QCR7, ATP3, ATP1, OAC1, ORT1, ATP20, QCR6, COX6, ATP16, RIP1
grr1-del vs. wt-upregulated	YAL062W, YAL067C, YPR158W-A, YAR035W, YHR214W, YGR161C-D, YBL015W, YBL030C, YBL043W, YBL045C, YBL099W, YBL107W-A, YLR467W, YBR012C, YBR039W, YBR047W, YBR050C, YBR067C, YBR072W, YBR105C, YBR115C, YBR145W, YBR203W, YBR208C, YBR221C, YBR251W, YBR256C, YBR294W, YBR297W, YBR298C, YBR299W, YCL026C-B, YCL030C, YCR005C, YCR010C, YCR021C, YDL004W, YDL048C, YDL049C, YDL054C, YDL066W, YDL067C, YDL079C, YDL1…	GO-CC	mitochondrial membrane part (GO:0044455)	4.76186e-07	23	246	9.34959	143	6359	2.24878	QCR9, QCR2, COX5A, QCR10, CYT1, QCR7, COR1, ATP3, ATP17, COX4, COX7, ATP1, FCJ1, COX12, COX13, ATP20, ATP5, ATP16, COX6, QCR6, COX9, QCR8, RIP1
grr1-del vs. wt-upregulated	YAL062W, YAL067C, YPR158W-A, YAR035W, YHR214W, YGR161C-D, YBL015W, YBL030C, YBL043W, YBL045C, YBL099W, YBL107W-A, YLR467W, YBR012C, YBR039W, YBR047W, YBR050C, YBR067C, YBR072W, YBR105C, YBR115C, YBR145W, YBR203W, YBR208C, YBR221C, YBR251W, YBR256C, YBR294W, YBR297W, YBR298C, YBR299W, YCL026C-B, YCL030C, YCR005C, YCR010C, YCR021C, YDL004W, YDL048C, YDL049C, YDL054C, YDL066W, YDL067C, YDL079C, YDL1…	GO-CC	mitochondrial respiratory chain complex IV (GO:0005751)	9.11695e-06	7	246	2.84553	12	6359	0.188709	COX7, COX5A, COX12, COX6, COX9, COX13, COX4
grr1-del vs. wt-upregulated	YAL062W, YAL067C, YPR158W-A, YAR035W, YHR214W, YGR161C-D, YBL015W, YBL030C, YBL043W, YBL045C, YBL099W, YBL107W-A, YLR467W, YBR012C, YBR039W, YBR047W, YBR050C, YBR067C, YBR072W, YBR105C, YBR115C, YBR145W, YBR203W, YBR208C, YBR221C, YBR251W, YBR256C, YBR294W, YBR297W, YBR298C, YBR299W, YCL026C-B, YCL030C, YCR005C, YCR010C, YCR021C, YDL004W, YDL048C, YDL049C, YDL054C, YDL066W, YDL067C, YDL079C, YDL1…	GO-CC	respiratory chain complex IV (GO:0045277)	9.11695e-06	7	246	2.84553	12	6359	0.188709	COX7, COX5A, COX12, COX6, COX9, COX13, COX4
grr1-del vs. wt-upregulated	YAL062W, YAL067C, YPR158W-A, YAR035W, YHR214W, YGR161C-D, YBL015W, YBL030C, YBL043W, YBL045C, YBL099W, YBL107W-A, YLR467W, YBR012C, YBR039W, YBR047W, YBR050C, YBR067C, YBR072W, YBR105C, YBR115C, YBR145W, YBR203W, YBR208C, YBR221C, YBR251W, YBR256C, YBR294W, YBR297W, YBR298C, YBR299W, YCL026C-B, YCL030C, YCR005C, YCR010C, YCR021C, YDL004W, YDL048C, YDL049C, YDL054C, YDL066W, YDL067C, YDL079C, YDL1…	GO-CC	mitochondrial membrane (GO:0031966)	1.24612e-05	36	246	14.6341	362	6359	5.69272	QCR2, COX5A, COR1, ODC1, ATP17, COT1, SFC1, COX4, MDM34, COX7, FCJ1, YAT1, CAT2, COX12, COX13, PET9, GGC1, ATP5, COX9, QCR8, YDR381C-A, QCR9, QCR10, CYT1, CRC1, QCR7, ATP3, ATP1, OAC1, PDH1, ORT1, ATP20, ATP16, QCR6, COX6, RIP1
grr1-del vs. wt-upregulated	YAL062W, YAL067C, YPR158W-A, YAR035W, YHR214W, YGR161C-D, YBL015W, YBL030C, YBL043W, YBL045C, YBL099W, YBL107W-A, YLR467W, YBR012C, YBR039W, YBR047W, YBR050C, YBR067C, YBR072W, YBR105C, YBR115C, YBR145W, YBR203W, YBR208C, YBR221C, YBR251W, YBR256C, YBR294W, YBR297W, YBR298C, YBR299W, YCL026C-B, YCL030C, YCR005C, YCR010C, YCR021C, YDL004W, YDL048C, YDL049C, YDL054C, YDL066W, YDL067C, YDL079C, YDL1…	GO-CC	mitochondrial envelope (GO:0005740)	2.73694e-05	37	246	15.0407	390	6359	6.13304	QCR2, COX5A, CYC1, COR1, ODC1, ATP17, COT1, SFC1, COX4, MDM34, COX7, FCJ1, YAT1, CAT2, COX12, COX13, PET9, GGC1, ATP5, COX9, QCR8, YDR381C-A, QCR9, QCR10, CYT1, CRC1, QCR7, ATP3, ATP1, OAC1, PDH1, ORT1, ATP20, ATP16, QCR6, COX6, RIP1
grr1-del vs. wt-upregulated	YAL062W, YAL067C, YPR158W-A, YAR035W, YHR214W, YGR161C-D, YBL015W, YBL030C, YBL043W, YBL045C, YBL099W, YBL107W-A, YLR467W, YBR012C, YBR039W, YBR047W, YBR050C, YBR067C, YBR072W, YBR105C, YBR115C, YBR145W, YBR203W, YBR208C, YBR221C, YBR251W, YBR256C, YBR294W, YBR297W, YBR298C, YBR299W, YCL026C-B, YCL030C, YCR005C, YCR010C, YCR021C, YDL004W, YDL048C, YDL049C, YDL054C, YDL066W, YDL067C, YDL079C, YDL1…	GO-CC	nucleoid (GO:0009295)	0.000151181	8	246	3.25203	23	6359	0.361692	IDH1, HSP60, IDP1, ILV5, ACO1, PDB1, ATP1, RPO41
grr1-del vs. wt-upregulated	YAL062W, YAL067C, YPR158W-A, YAR035W, YHR214W, YGR161C-D, YBL015W, YBL030C, YBL043W, YBL045C, YBL099W, YBL107W-A, YLR467W, YBR012C, YBR039W, YBR047W, YBR050C, YBR067C, YBR072W, YBR105C, YBR115C, YBR145W, YBR203W, YBR208C, YBR221C, YBR251W, YBR256C, YBR294W, YBR297W, YBR298C, YBR299W, YCL026C-B, YCL030C, YCR005C, YCR010C, YCR021C, YDL004W, YDL048C, YDL049C, YDL054C, YDL066W, YDL067C, YDL079C, YDL1…	GO-CC	mitochondrial nucleoid (GO:0042645)	0.000151181	8	246	3.25203	23	6359	0.361692	IDH1, HSP60, IDP1, ILV5, ACO1, PDB1, ATP1, RPO41
grr1-del vs. wt-upregulated	YAL062W, YAL067C, YPR158W-A, YAR035W, YHR214W, YGR161C-D, YBL015W, YBL030C, YBL043W, YBL045C, YBL099W, YBL107W-A, YLR467W, YBR012C, YBR039W, YBR047W, YBR050C, YBR067C, YBR072W, YBR105C, YBR115C, YBR145W, YBR203W, YBR208C, YBR221C, YBR251W, YBR256C, YBR294W, YBR297W, YBR298C, YBR299W, YCL026C-B, YCL030C, YCR005C, YCR010C, YCR021C, YDL004W, YDL048C, YDL049C, YDL054C, YDL066W, YDL067C, YDL079C, YDL1…	GO-CC	proton-transporting ATP synthase complex, catalytic core F(1) (GO:0045261)	0.00351635	4	246	1.62602	6	6359	0.0943545	ATP1, ATP5, ATP16, ATP3
grr1-del vs. wt-upregulated	YAL062W, YAL067C, YPR158W-A, YAR035W, YHR214W, YGR161C-D, YBL015W, YBL030C, YBL043W, YBL045C, YBL099W, YBL107W-A, YLR467W, YBR012C, YBR039W, YBR047W, YBR050C, YBR067C, YBR072W, YBR105C, YBR115C, YBR145W, YBR203W, YBR208C, YBR221C, YBR251W, YBR256C, YBR294W, YBR297W, YBR298C, YBR299W, YCL026C-B, YCL030C, YCR005C, YCR010C, YCR021C, YDL004W, YDL048C, YDL049C, YDL054C, YDL066W, YDL067C, YDL079C, YDL1…	GO-CC	mitochondrial matrix (GO:0005759)	0.00576397	21	246	8.53659	209	6359	3.28668	SOD2, ISU1, ARG5,6, IDH1, ARG7, HSP60, IDP1, ALT1, PUT1, RPO41, ATP1, PKP2, FUM1, MRPS5, IDH2, MAM33, BAT1, ILV5, PDB1, ACO1, ALD5
grr1-del vs. wt-upregulated	YAL062W, YAL067C, YPR158W-A, YAR035W, YHR214W, YGR161C-D, YBL015W, YBL030C, YBL043W, YBL045C, YBL099W, YBL107W-A, YLR467W, YBR012C, YBR039W, YBR047W, YBR050C, YBR067C, YBR072W, YBR105C, YBR115C, YBR145W, YBR203W, YBR208C, YBR221C, YBR251W, YBR256C, YBR294W, YBR297W, YBR298C, YBR299W, YCL026C-B, YCL030C, YCR005C, YCR010C, YCR021C, YDL004W, YDL048C, YDL049C, YDL054C, YDL066W, YDL067C, YDL079C, YDL1…	GO-CC	mitochondrial proton-transporting ATP synthase complex (GO:0005753)	0.00638002	6	246	2.43902	19	6359	0.298789	ATP20, ATP1, ATP5, ATP16, ATP3, ATP17
grr1-del vs. wt-upregulated	YAL062W, YAL067C, YPR158W-A, YAR035W, YHR214W, YGR161C-D, YBL015W, YBL030C, YBL043W, YBL045C, YBL099W, YBL107W-A, YLR467W, YBR012C, YBR039W, YBR047W, YBR050C, YBR067C, YBR072W, YBR105C, YBR115C, YBR145W, YBR203W, YBR208C, YBR221C, YBR251W, YBR256C, YBR294W, YBR297W, YBR298C, YBR299W, YCL026C-B, YCL030C, YCR005C, YCR010C, YCR021C, YDL004W, YDL048C, YDL049C, YDL054C, YDL066W, YDL067C, YDL079C, YDL1…	GO-CC	proton-transporting ATP synthase complex (GO:0045259)	0.00638002	6	246	2.43902	19	6359	0.298789	ATP20, ATP1, ATP5, ATP16, ATP3, ATP17
grr1-del vs. wt-upregulated	YAL062W, YAL067C, YPR158W-A, YAR035W, YHR214W, YGR161C-D, YBL015W, YBL030C, YBL043W, YBL045C, YBL099W, YBL107W-A, YLR467W, YBR012C, YBR039W, YBR047W, YBR050C, YBR067C, YBR072W, YBR105C, YBR115C, YBR145W, YBR203W, YBR208C, YBR221C, YBR251W, YBR256C, YBR294W, YBR297W, YBR298C, YBR299W, YCL026C-B, YCL030C, YCR005C, YCR010C, YCR021C, YDL004W, YDL048C, YDL049C, YDL054C, YDL066W, YDL067C, YDL079C, YDL1…	GO-CC	tricarboxylic acid cycle enzyme complex (GO:0045239)	0.0065228	3	246	1.21951	3	6359	0.0471772	IDH2, IDH1, FUM1
grr1-del vs. wt-downregulated	YAR015W, YHR215W, YAR075W, YBL042C, YBR025C, YBR068C, YBR069C, YBR085W, YBR092C, YBR244W, YCL025C, YCL027W, YCL036W, YCL064C, YCR040W, YDR019C, YDR046C, YDR399W, YDR508C, YEL065W, YER028C, YER064C, YER145C, YGL029W, YGL089C, YGL157W, YGL209W, YGL255W, YGR055W, YGR061C, YGR146C, YGR208W, YHL015W, YHL035C, YHL040C, YHL047C, YHR005C, YHR049W, YHR092C, YHR094C, YHR216W, YIL019W, YJL219W, YJL136C, YJL…	GO-BP	transmembrane transport (GO:0055085)	2.7803e-09	27	97	27.8351	386	6359	6.07014	AAC3, OPT1, DIP5, FET3, FRE1, FUI1, ZRT1, ENB1, PHO84, HXT1, BAP2, AQR1, HXT9, FTR1, HXT8, BAP3, MUP1, HXT4, GNP1, AGP1, VMR1, TAT1, HOT13, TAT2, SIT1, ARN2, HXT2
grr1-del vs. wt-downregulated	YAR015W, YHR215W, YAR075W, YBL042C, YBR025C, YBR068C, YBR069C, YBR085W, YBR092C, YBR244W, YCL025C, YCL027W, YCL036W, YCL064C, YCR040W, YDR019C, YDR046C, YDR399W, YDR508C, YEL065W, YER028C, YER064C, YER145C, YGL029W, YGL089C, YGL157W, YGL209W, YGL255W, YGR055W, YGR061C, YGR146C, YGR208W, YHL015W, YHL035C, YHL040C, YHL047C, YHR005C, YHR049W, YHR092C, YHR094C, YHR216W, YIL019W, YJL219W, YJL136C, YJL…	GO-BP	iron assimilation (GO:0033212)	1.61998e-08	7	97	7.21649	11	6359	0.172983	ENB1, FIT2, SIT1, FET3, ARN2, ARN1, FTR1
grr1-del vs. wt-downregulated	YAR015W, YHR215W, YAR075W, YBL042C, YBR025C, YBR068C, YBR069C, YBR085W, YBR092C, YBR244W, YCL025C, YCL027W, YCL036W, YCL064C, YCR040W, YDR019C, YDR046C, YDR399W, YDR508C, YEL065W, YER028C, YER064C, YER145C, YGL029W, YGL089C, YGL157W, YGL209W, YGL255W, YGR055W, YGR061C, YGR146C, YGR208W, YHL015W, YHL035C, YHL040C, YHL047C, YHR005C, YHR049W, YHR092C, YHR094C, YHR216W, YIL019W, YJL219W, YJL136C, YJL…	GO-BP	iron ion transport (GO:0006826)	2.97048e-07	8	97	8.24742	23	6359	0.361692	ENB1, FIT2, SIT1, FET3, ARN2, ARN1, FRE1, FTR1
grr1-del vs. wt-downregulated	YAR015W, YHR215W, YAR075W, YBL042C, YBR025C, YBR068C, YBR069C, YBR085W, YBR092C, YBR244W, YCL025C, YCL027W, YCL036W, YCL064C, YCR040W, YDR019C, YDR046C, YDR399W, YDR508C, YEL065W, YER028C, YER064C, YER145C, YGL029W, YGL089C, YGL157W, YGL209W, YGL255W, YGR055W, YGR061C, YGR146C, YGR208W, YHL015W, YHL035C, YHL040C, YHL047C, YHR005C, YHR049W, YHR092C, YHR094C, YHR216W, YIL019W, YJL219W, YJL136C, YJL…	GO-BP	transition metal ion transport (GO:0000041)	5.76587e-07	10	97	10.3093	48	6359	0.754836	FIT2, FET3, FRE1, ENB1, ZRT1, PHO84, SIT1, ARN2, ARN1, FTR1
grr1-del vs. wt-downregulated	YAR015W, YHR215W, YAR075W, YBL042C, YBR025C, YBR068C, YBR069C, YBR085W, YBR092C, YBR244W, YCL025C, YCL027W, YCL036W, YCL064C, YCR040W, YDR019C, YDR046C, YDR399W, YDR508C, YEL065W, YER028C, YER064C, YER145C, YGL029W, YGL089C, YGL157W, YGL209W, YGL255W, YGR055W, YGR061C, YGR146C, YGR208W, YHL015W, YHL035C, YHL040C, YHL047C, YHR005C, YHR049W, YHR092C, YHR094C, YHR216W, YIL019W, YJL219W, YJL136C, YJL…	GO-BP	amino acid transmembrane transport (GO:0003333)	1.76863e-06	8	97	8.24742	28	6359	0.440321	BAP3, MUP1, GNP1, DIP5, AGP1, TAT1, TAT2, BAP2
grr1-del vs. wt-downregulated	YAR015W, YHR215W, YAR075W, YBL042C, YBR025C, YBR068C, YBR069C, YBR085W, YBR092C, YBR244W, YCL025C, YCL027W, YCL036W, YCL064C, YCR040W, YDR019C, YDR046C, YDR399W, YDR508C, YEL065W, YER028C, YER064C, YER145C, YGL029W, YGL089C, YGL157W, YGL209W, YGL255W, YGR055W, YGR061C, YGR146C, YGR208W, YHL015W, YHL035C, YHL040C, YHL047C, YHR005C, YHR049W, YHR092C, YHR094C, YHR216W, YIL019W, YJL219W, YJL136C, YJL…	GO-BP	ribonucleoside monophosphate biosynthetic process (GO:0009156)	4.32339e-06	8	97	8.24742	31	6359	0.487498	ADE17, ADE1, ADE4, IMD4, URA1, ADE6, HPT1, IMD2
grr1-del vs. wt-downregulated	YAR015W, YHR215W, YAR075W, YBL042C, YBR025C, YBR068C, YBR069C, YBR085W, YBR092C, YBR244W, YCL025C, YCL027W, YCL036W, YCL064C, YCR040W, YDR019C, YDR046C, YDR399W, YDR508C, YEL065W, YER028C, YER064C, YER145C, YGL029W, YGL089C, YGL157W, YGL209W, YGL255W, YGR055W, YGR061C, YGR146C, YGR208W, YHL015W, YHL035C, YHL040C, YHL047C, YHR005C, YHR049W, YHR092C, YHR094C, YHR216W, YIL019W, YJL219W, YJL136C, YJL…	GO-BP	purine ribonucleoside monophosphate biosynthetic process (GO:0009168)	5.03908e-06	7	97	7.21649	21	6359	0.330241	ADE17, ADE1, ADE4, IMD4, ADE6, HPT1, IMD2
grr1-del vs. wt-downregulated	YAR015W, YHR215W, YAR075W, YBL042C, YBR025C, YBR068C, YBR069C, YBR085W, YBR092C, YBR244W, YCL025C, YCL027W, YCL036W, YCL064C, YCR040W, YDR019C, YDR046C, YDR399W, YDR508C, YEL065W, YER028C, YER064C, YER145C, YGL029W, YGL089C, YGL157W, YGL209W, YGL255W, YGR055W, YGR061C, YGR146C, YGR208W, YHL015W, YHL035C, YHL040C, YHL047C, YHR005C, YHR049W, YHR092C, YHR094C, YHR216W, YIL019W, YJL219W, YJL136C, YJL…	GO-BP	ribonucleoside monophosphate metabolic process (GO:0009161)	5.69275e-06	8	97	8.24742	32	6359	0.503224	ADE17, ADE1, ADE4, IMD4, URA1, ADE6, HPT1, IMD2
grr1-del vs. wt-downregulated	YAR015W, YHR215W, YAR075W, YBL042C, YBR025C, YBR068C, YBR069C, YBR085W, YBR092C, YBR244W, YCL025C, YCL027W, YCL036W, YCL064C, YCR040W, YDR019C, YDR046C, YDR399W, YDR508C, YEL065W, YER028C, YER064C, YER145C, YGL029W, YGL089C, YGL157W, YGL209W, YGL255W, YGR055W, YGR061C, YGR146C, YGR208W, YHL015W, YHL035C, YHL040C, YHL047C, YHR005C, YHR049W, YHR092C, YHR094C, YHR216W, YIL019W, YJL219W, YJL136C, YJL…	GO-BP	purine nucleoside monophosphate biosynthetic process (GO:0009127)	7.2991e-06	7	97	7.21649	22	6359	0.345966	ADE17, ADE1, ADE4, IMD4, ADE6, HPT1, IMD2
grr1-del vs. wt-downregulated	YAR015W, YHR215W, YAR075W, YBL042C, YBR025C, YBR068C, YBR069C, YBR085W, YBR092C, YBR244W, YCL025C, YCL027W, YCL036W, YCL064C, YCR040W, YDR019C, YDR046C, YDR399W, YDR508C, YEL065W, YER028C, YER064C, YER145C, YGL029W, YGL089C, YGL157W, YGL209W, YGL255W, YGR055W, YGR061C, YGR146C, YGR208W, YHL015W, YHL035C, YHL040C, YHL047C, YHR005C, YHR049W, YHR092C, YHR094C, YHR216W, YIL019W, YJL219W, YJL136C, YJL…	GO-BP	purine ribonucleoside monophosphate metabolic process (GO:0009167)	7.2991e-06	7	97	7.21649	22	6359	0.345966	ADE17, ADE1, ADE4, IMD4, ADE6, HPT1, IMD2
grr1-del vs. wt-downregulated	YAR015W, YHR215W, YAR075W, YBL042C, YBR025C, YBR068C, YBR069C, YBR085W, YBR092C, YBR244W, YCL025C, YCL027W, YCL036W, YCL064C, YCR040W, YDR019C, YDR046C, YDR399W, YDR508C, YEL065W, YER028C, YER064C, YER145C, YGL029W, YGL089C, YGL157W, YGL209W, YGL255W, YGR055W, YGR061C, YGR146C, YGR208W, YHL015W, YHL035C, YHL040C, YHL047C, YHR005C, YHR049W, YHR092C, YHR094C, YHR216W, YIL019W, YJL219W, YJL136C, YJL…	GO-BP	organic substance transport (GO:0071702)	8.9876e-06	15	97	15.4639	168	6359	2.64192	BAP3, MUP1, HXT4, GNP1, DIP5, AGP1, TAT1, HXT1, TAT2, DIC1, BAP2, HXT9, AQR1, HXT2, HXT8
grr1-del vs. wt-downregulated	YAR015W, YHR215W, YAR075W, YBL042C, YBR025C, YBR068C, YBR069C, YBR085W, YBR092C, YBR244W, YCL025C, YCL027W, YCL036W, YCL064C, YCR040W, YDR019C, YDR046C, YDR399W, YDR508C, YEL065W, YER028C, YER064C, YER145C, YGL029W, YGL089C, YGL157W, YGL209W, YGL255W, YGR055W, YGR061C, YGR146C, YGR208W, YHL015W, YHL035C, YHL040C, YHL047C, YHR005C, YHR049W, YHR092C, YHR094C, YHR216W, YIL019W, YJL219W, YJL136C, YJL…	GO-BP	purine nucleoside monophosphate metabolic process (GO:0009126)	1.03625e-05	7	97	7.21649	23	6359	0.361692	ADE17, ADE1, ADE4, IMD4, ADE6, HPT1, IMD2
grr1-del vs. wt-downregulated	YAR015W, YHR215W, YAR075W, YBL042C, YBR025C, YBR068C, YBR069C, YBR085W, YBR092C, YBR244W, YCL025C, YCL027W, YCL036W, YCL064C, YCR040W, YDR019C, YDR046C, YDR399W, YDR508C, YEL065W, YER028C, YER064C, YER145C, YGL029W, YGL089C, YGL157W, YGL209W, YGL255W, YGR055W, YGR061C, YGR146C, YGR208W, YHL015W, YHL035C, YHL040C, YHL047C, YHR005C, YHR049W, YHR092C, YHR094C, YHR216W, YIL019W, YJL219W, YJL136C, YJL…	GO-BP	iron ion homeostasis (GO:0055072)	1.53425e-05	9	97	9.27835	50	6359	0.786287	FIT2, FET3, FRE1, ENB1, TIS11, SIT1, ARN2, ARN1, FTR1
grr1-del vs. wt-downregulated	YAR015W, YHR215W, YAR075W, YBL042C, YBR025C, YBR068C, YBR069C, YBR085W, YBR092C, YBR244W, YCL025C, YCL027W, YCL036W, YCL064C, YCR040W, YDR019C, YDR046C, YDR399W, YDR508C, YEL065W, YER028C, YER064C, YER145C, YGL029W, YGL089C, YGL157W, YGL209W, YGL255W, YGR055W, YGR061C, YGR146C, YGR208W, YHL015W, YHL035C, YHL040C, YHL047C, YHR005C, YHR049W, YHR092C, YHR094C, YHR216W, YIL019W, YJL219W, YJL136C, YJL…	GO-BP	nucleoside monophosphate biosynthetic process (GO:0009124)	1.96269e-05	8	97	8.24742	37	6359	0.581852	ADE17, ADE1, ADE4, IMD4, URA1, ADE6, HPT1, IMD2
grr1-del vs. wt-downregulated	YAR015W, YHR215W, YAR075W, YBL042C, YBR025C, YBR068C, YBR069C, YBR085W, YBR092C, YBR244W, YCL025C, YCL027W, YCL036W, YCL064C, YCR040W, YDR019C, YDR046C, YDR399W, YDR508C, YEL065W, YER028C, YER064C, YER145C, YGL029W, YGL089C, YGL157W, YGL209W, YGL255W, YGR055W, YGR061C, YGR146C, YGR208W, YHL015W, YHL035C, YHL040C, YHL047C, YHR005C, YHR049W, YHR092C, YHR094C, YHR216W, YIL019W, YJL219W, YJL136C, YJL…	GO-BP	amino acid transport (GO:0006865)	2.61346e-05	9	97	9.27835	53	6359	0.833464	BAP3, MUP1, GNP1, DIP5, AGP1, TAT1, TAT2, AQR1, BAP2
grr1-del vs. wt-downregulated	YAR015W, YHR215W, YAR075W, YBL042C, YBR025C, YBR068C, YBR069C, YBR085W, YBR092C, YBR244W, YCL025C, YCL027W, YCL036W, YCL064C, YCR040W, YDR019C, YDR046C, YDR399W, YDR508C, YEL065W, YER028C, YER064C, YER145C, YGL029W, YGL089C, YGL157W, YGL209W, YGL255W, YGR055W, YGR061C, YGR146C, YGR208W, YHL015W, YHL035C, YHL040C, YHL047C, YHR005C, YHR049W, YHR092C, YHR094C, YHR216W, YIL019W, YJL219W, YJL136C, YJL…	GO-BP	iron chelate transport (GO:0015688)	2.98643e-05	5	97	5.15464	9	6359	0.141532	ENB1, FIT2, SIT1, ARN2, ARN1
grr1-del vs. wt-downregulated	YAR015W, YHR215W, YAR075W, YBL042C, YBR025C, YBR068C, YBR069C, YBR085W, YBR092C, YBR244W, YCL025C, YCL027W, YCL036W, YCL064C, YCR040W, YDR019C, YDR046C, YDR399W, YDR508C, YEL065W, YER028C, YER064C, YER145C, YGL029W, YGL089C, YGL157W, YGL209W, YGL255W, YGR055W, YGR061C, YGR146C, YGR208W, YHL015W, YHL035C, YHL040C, YHL047C, YHR005C, YHR049W, YHR092C, YHR094C, YHR216W, YIL019W, YJL219W, YJL136C, YJL…	GO-BP	siderophore transport (GO:0015891)	2.98643e-05	5	97	5.15464	9	6359	0.141532	ENB1, FIT2, SIT1, ARN2, ARN1
grr1-del vs. wt-downregulated	YAR015W, YHR215W, YAR075W, YBL042C, YBR025C, YBR068C, YBR069C, YBR085W, YBR092C, YBR244W, YCL025C, YCL027W, YCL036W, YCL064C, YCR040W, YDR019C, YDR046C, YDR399W, YDR508C, YEL065W, YER028C, YER064C, YER145C, YGL029W, YGL089C, YGL157W, YGL209W, YGL255W, YGR055W, YGR061C, YGR146C, YGR208W, YHL015W, YHL035C, YHL040C, YHL047C, YHR005C, YHR049W, YHR092C, YHR094C, YHR216W, YIL019W, YJL219W, YJL136C, YJL…	GO-BP	iron assimilation by chelation and transport (GO:0033214)	2.98643e-05	5	97	5.15464	9	6359	0.141532	ENB1, FIT2, SIT1, ARN2, ARN1
grr1-del vs. wt-downregulated	YAR015W, YHR215W, YAR075W, YBL042C, YBR025C, YBR068C, YBR069C, YBR085W, YBR092C, YBR244W, YCL025C, YCL027W, YCL036W, YCL064C, YCR040W, YDR019C, YDR046C, YDR399W, YDR508C, YEL065W, YER028C, YER064C, YER145C, YGL029W, YGL089C, YGL157W, YGL209W, YGL255W, YGR055W, YGR061C, YGR146C, YGR208W, YHL015W, YHL035C, YHL040C, YHL047C, YHR005C, YHR049W, YHR092C, YHR094C, YHR216W, YIL019W, YJL219W, YJL136C, YJL…	GO-BP	nucleoside monophosphate metabolic process (GO:0009123)	3.76535e-05	8	97	8.24742	40	6359	0.62903	ADE17, ADE1, ADE4, IMD4, URA1, ADE6, HPT1, IMD2
grr1-del vs. wt-downregulated	YAR015W, YHR215W, YAR075W, YBL042C, YBR025C, YBR068C, YBR069C, YBR085W, YBR092C, YBR244W, YCL025C, YCL027W, YCL036W, YCL064C, YCR040W, YDR019C, YDR046C, YDR399W, YDR508C, YEL065W, YER028C, YER064C, YER145C, YGL029W, YGL089C, YGL157W, YGL209W, YGL255W, YGR055W, YGR061C, YGR146C, YGR208W, YHL015W, YHL035C, YHL040C, YHL047C, YHR005C, YHR049W, YHR092C, YHR094C, YHR216W, YIL019W, YJL219W, YJL136C, YJL…	GO-BP	cellular iron ion homeostasis (GO:0006879)	4.61993e-05	8	97	8.24742	41	6359	0.644755	FIT2, FET3, ENB1, TIS11, SIT1, ARN2, ARN1, FTR1
grr1-del vs. wt-downregulated	YAR015W, YHR215W, YAR075W, YBL042C, YBR025C, YBR068C, YBR069C, YBR085W, YBR092C, YBR244W, YCL025C, YCL027W, YCL036W, YCL064C, YCR040W, YDR019C, YDR046C, YDR399W, YDR508C, YEL065W, YER028C, YER064C, YER145C, YGL029W, YGL089C, YGL157W, YGL209W, YGL255W, YGR055W, YGR061C, YGR146C, YGR208W, YHL015W, YHL035C, YHL040C, YHL047C, YHR005C, YHR049W, YHR092C, YHR094C, YHR216W, YIL019W, YJL219W, YJL136C, YJL…	GO-BP	carboxylic acid transport (GO:0046942)	5.20618e-05	10	97	10.3093	75	6359	1.17943	BAP3, MUP1, GNP1, DIP5, AGP1, TAT1, TAT2, DIC1, AQR1, BAP2
grr1-del vs. wt-downregulated	YAR015W, YHR215W, YAR075W, YBL042C, YBR025C, YBR068C, YBR069C, YBR085W, YBR092C, YBR244W, YCL025C, YCL027W, YCL036W, YCL064C, YCR040W, YDR019C, YDR046C, YDR399W, YDR508C, YEL065W, YER028C, YER064C, YER145C, YGL029W, YGL089C, YGL157W, YGL209W, YGL255W, YGR055W, YGR061C, YGR146C, YGR208W, YHL015W, YHL035C, YHL040C, YHL047C, YHR005C, YHR049W, YHR092C, YHR094C, YHR216W, YIL019W, YJL219W, YJL136C, YJL…	GO-BP	IMP biosynthetic process (GO:0006188)	5.90085e-05	5	97	5.15464	10	6359	0.157257	ADE17, ADE1, ADE4, ADE6, HPT1
grr1-del vs. wt-downregulated	YAR015W, YHR215W, YAR075W, YBL042C, YBR025C, YBR068C, YBR069C, YBR085W, YBR092C, YBR244W, YCL025C, YCL027W, YCL036W, YCL064C, YCR040W, YDR019C, YDR046C, YDR399W, YDR508C, YEL065W, YER028C, YER064C, YER145C, YGL029W, YGL089C, YGL157W, YGL209W, YGL255W, YGR055W, YGR061C, YGR146C, YGR208W, YHL015W, YHL035C, YHL040C, YHL047C, YHR005C, YHR049W, YHR092C, YHR094C, YHR216W, YIL019W, YJL219W, YJL136C, YJL…	GO-BP	IMP metabolic process (GO:0046040)	5.90085e-05	5	97	5.15464	10	6359	0.157257	ADE17, ADE1, ADE4, ADE6, HPT1
grr1-del vs. wt-downregulated	YAR015W, YHR215W, YAR075W, YBL042C, YBR025C, YBR068C, YBR069C, YBR085W, YBR092C, YBR244W, YCL025C, YCL027W, YCL036W, YCL064C, YCR040W, YDR019C, YDR046C, YDR399W, YDR508C, YEL065W, YER028C, YER064C, YER145C, YGL029W, YGL089C, YGL157W, YGL209W, YGL255W, YGR055W, YGR061C, YGR146C, YGR208W, YHL015W, YHL035C, YHL040C, YHL047C, YHR005C, YHR049W, YHR092C, YHR094C, YHR216W, YIL019W, YJL219W, YJL136C, YJL…	GO-BP	organic acid transport (GO:0015849)	5.92016e-05	10	97	10.3093	76	6359	1.19516	BAP3, MUP1, GNP1, DIP5, AGP1, TAT1, TAT2, DIC1, AQR1, BAP2
grr1-del vs. wt-downregulated	YAR015W, YHR215W, YAR075W, YBL042C, YBR025C, YBR068C, YBR069C, YBR085W, YBR092C, YBR244W, YCL025C, YCL027W, YCL036W, YCL064C, YCR040W, YDR019C, YDR046C, YDR399W, YDR508C, YEL065W, YER028C, YER064C, YER145C, YGL029W, YGL089C, YGL157W, YGL209W, YGL255W, YGR055W, YGR061C, YGR146C, YGR208W, YHL015W, YHL035C, YHL040C, YHL047C, YHR005C, YHR049W, YHR092C, YHR094C, YHR216W, YIL019W, YJL219W, YJL136C, YJL…	GO-BP	amine transport (GO:0015837)	9.24963e-05	9	97	9.27835	61	6359	0.95927	BAP3, MUP1, GNP1, DIP5, AGP1, TAT1, TAT2, AQR1, BAP2
grr1-del vs. wt-downregulated	YAR015W, YHR215W, YAR075W, YBL042C, YBR025C, YBR068C, YBR069C, YBR085W, YBR092C, YBR244W, YCL025C, YCL027W, YCL036W, YCL064C, YCR040W, YDR019C, YDR046C, YDR399W, YDR508C, YEL065W, YER028C, YER064C, YER145C, YGL029W, YGL089C, YGL157W, YGL209W, YGL255W, YGR055W, YGR061C, YGR146C, YGR208W, YHL015W, YHL035C, YHL040C, YHL047C, YHR005C, YHR049W, YHR092C, YHR094C, YHR216W, YIL019W, YJL219W, YJL136C, YJL…	GO-BP	metal ion transport (GO:0030001)	0.000109409	10	97	10.3093	81	6359	1.27379	FIT2, FET3, FRE1, ENB1, ZRT1, PHO84, SIT1, ARN2, ARN1, FTR1
grr1-del vs. wt-downregulated	YAR015W, YHR215W, YAR075W, YBL042C, YBR025C, YBR068C, YBR069C, YBR085W, YBR092C, YBR244W, YCL025C, YCL027W, YCL036W, YCL064C, YCR040W, YDR019C, YDR046C, YDR399W, YDR508C, YEL065W, YER028C, YER064C, YER145C, YGL029W, YGL089C, YGL157W, YGL209W, YGL255W, YGR055W, YGR061C, YGR146C, YGR208W, YHL015W, YHL035C, YHL040C, YHL047C, YHR005C, YHR049W, YHR092C, YHR094C, YHR216W, YIL019W, YJL219W, YJL136C, YJL…	GO-BP	nitrogen compound transport (GO:0071705)	0.000109409	10	97	10.3093	81	6359	1.27379	BAP3, MUP1, GNP1, DIP5, AGP1, FUI1, TAT1, TAT2, AQR1, BAP2
grr1-del vs. wt-downregulated	YAR015W, YHR215W, YAR075W, YBL042C, YBR025C, YBR068C, YBR069C, YBR085W, YBR092C, YBR244W, YCL025C, YCL027W, YCL036W, YCL064C, YCR040W, YDR019C, YDR046C, YDR399W, YDR508C, YEL065W, YER028C, YER064C, YER145C, YGL029W, YGL089C, YGL157W, YGL209W, YGL255W, YGR055W, YGR061C, YGR146C, YGR208W, YHL015W, YHL035C, YHL040C, YHL047C, YHR005C, YHR049W, YHR092C, YHR094C, YHR216W, YIL019W, YJL219W, YJL136C, YJL…	GO-BP	purine nucleotide metabolic process (GO:0006163)	0.000487382	12	97	12.3711	143	6359	2.24878	ADE17, IMD4, MTD1, HPT1, IMD2, VMR1, HEF3, ADE4, ADE1, PDR5, ADE6, RAS1
grr1-del vs. wt-downregulated	YAR015W, YHR215W, YAR075W, YBL042C, YBR025C, YBR068C, YBR069C, YBR085W, YBR092C, YBR244W, YCL025C, YCL027W, YCL036W, YCL064C, YCR040W, YDR019C, YDR046C, YDR399W, YDR508C, YEL065W, YER028C, YER064C, YER145C, YGL029W, YGL089C, YGL157W, YGL209W, YGL255W, YGR055W, YGR061C, YGR146C, YGR208W, YHL015W, YHL035C, YHL040C, YHL047C, YHR005C, YHR049W, YHR092C, YHR094C, YHR216W, YIL019W, YJL219W, YJL136C, YJL…	GO-BP	ribonucleotide metabolic process (GO:0009259)	0.000525063	12	97	12.3711	144	6359	2.26451	ADE17, IMD4, HPT1, IMD2, VMR1, HEF3, ADE4, ADE1, URA1, PDR5, ADE6, RAS1
grr1-del vs. wt-downregulated	YAR015W, YHR215W, YAR075W, YBL042C, YBR025C, YBR068C, YBR069C, YBR085W, YBR092C, YBR244W, YCL025C, YCL027W, YCL036W, YCL064C, YCR040W, YDR019C, YDR046C, YDR399W, YDR508C, YEL065W, YER028C, YER064C, YER145C, YGL029W, YGL089C, YGL157W, YGL209W, YGL255W, YGR055W, YGR061C, YGR146C, YGR208W, YHL015W, YHL035C, YHL040C, YHL047C, YHR005C, YHR049W, YHR092C, YHR094C, YHR216W, YIL019W, YJL219W, YJL136C, YJL…	GO-BP	nucleobase, nucleoside and nucleotide biosynthetic process (GO:0034404)	0.000864547	11	97	11.3402	125	6359	1.96572	ADE17, IMD4, STD1, MTD1, HPT1, IMD2, ADE4, ADE1, URA1, ADE6, URA4
grr1-del vs. wt-downregulated	YAR015W, YHR215W, YAR075W, YBL042C, YBR025C, YBR068C, YBR069C, YBR085W, YBR092C, YBR244W, YCL025C, YCL027W, YCL036W, YCL064C, YCR040W, YDR019C, YDR046C, YDR399W, YDR508C, YEL065W, YER028C, YER064C, YER145C, YGL029W, YGL089C, YGL157W, YGL209W, YGL255W, YGR055W, YGR061C, YGR146C, YGR208W, YHL015W, YHL035C, YHL040C, YHL047C, YHR005C, YHR049W, YHR092C, YHR094C, YHR216W, YIL019W, YJL219W, YJL136C, YJL…	GO-BP	nucleobase, nucleoside, nucleotide and nucleic acid biosynthetic process (GO:0034654)	0.000864547	11	97	11.3402	125	6359	1.96572	ADE17, IMD4, STD1, MTD1, HPT1, IMD2, ADE4, ADE1, URA1, ADE6, URA4
grr1-del vs. wt-downregulated	YAR015W, YHR215W, YAR075W, YBL042C, YBR025C, YBR068C, YBR069C, YBR085W, YBR092C, YBR244W, YCL025C, YCL027W, YCL036W, YCL064C, YCR040W, YDR019C, YDR046C, YDR399W, YDR508C, YEL065W, YER028C, YER064C, YER145C, YGL029W, YGL089C, YGL157W, YGL209W, YGL255W, YGR055W, YGR061C, YGR146C, YGR208W, YHL015W, YHL035C, YHL040C, YHL047C, YHR005C, YHR049W, YHR092C, YHR094C, YHR216W, YIL019W, YJL219W, YJL136C, YJL…	GO-BP	cellular metal ion homeostasis (GO:0006875)	0.00142173	8	97	8.24742	63	6359	0.990722	FIT2, FET3, ENB1, TIS11, SIT1, ARN2, ARN1, FTR1
grr1-del vs. wt-downregulated	YAR015W, YHR215W, YAR075W, YBL042C, YBR025C, YBR068C, YBR069C, YBR085W, YBR092C, YBR244W, YCL025C, YCL027W, YCL036W, YCL064C, YCR040W, YDR019C, YDR046C, YDR399W, YDR508C, YEL065W, YER028C, YER064C, YER145C, YGL029W, YGL089C, YGL157W, YGL209W, YGL255W, YGR055W, YGR061C, YGR146C, YGR208W, YHL015W, YHL035C, YHL040C, YHL047C, YHR005C, YHR049W, YHR092C, YHR094C, YHR216W, YIL019W, YJL219W, YJL136C, YJL…	GO-BP	metal ion homeostasis (GO:0055065)	0.00142173	8	97	8.24742	63	6359	0.990722	FIT2, FET3, ENB1, TIS11, SIT1, ARN2, ARN1, FTR1
grr1-del vs. wt-downregulated	YAR015W, YHR215W, YAR075W, YBL042C, YBR025C, YBR068C, YBR069C, YBR085W, YBR092C, YBR244W, YCL025C, YCL027W, YCL036W, YCL064C, YCR040W, YDR019C, YDR046C, YDR399W, YDR508C, YEL065W, YER028C, YER064C, YER145C, YGL029W, YGL089C, YGL157W, YGL209W, YGL255W, YGR055W, YGR061C, YGR146C, YGR208W, YHL015W, YHL035C, YHL040C, YHL047C, YHR005C, YHR049W, YHR092C, YHR094C, YHR216W, YIL019W, YJL219W, YJL136C, YJL…	GO-BP	heterocycle biosynthetic process (GO:0018130)	0.00144988	13	97	13.4021	187	6359	2.94071	RIB4, ADE17, IMD4, AAC3, STD1, MTD1, HPT1, IMD2, ADE4, ADE1, URA1, ADE6, URA4
grr1-del vs. wt-downregulated	YAR015W, YHR215W, YAR075W, YBL042C, YBR025C, YBR068C, YBR069C, YBR085W, YBR092C, YBR244W, YCL025C, YCL027W, YCL036W, YCL064C, YCR040W, YDR019C, YDR046C, YDR399W, YDR508C, YEL065W, YER028C, YER064C, YER145C, YGL029W, YGL089C, YGL157W, YGL209W, YGL255W, YGR055W, YGR061C, YGR146C, YGR208W, YHL015W, YHL035C, YHL040C, YHL047C, YHR005C, YHR049W, YHR092C, YHR094C, YHR216W, YIL019W, YJL219W, YJL136C, YJL…	GO-BP	purine ribonucleotide metabolic process (GO:0009150)	0.00147781	11	97	11.3402	132	6359	2.0758	ADE17, IMD4, HPT1, IMD2, VMR1, HEF3, ADE4, ADE1, PDR5, ADE6, RAS1
grr1-del vs. wt-downregulated	YAR015W, YHR215W, YAR075W, YBL042C, YBR025C, YBR068C, YBR069C, YBR085W, YBR092C, YBR244W, YCL025C, YCL027W, YCL036W, YCL064C, YCR040W, YDR019C, YDR046C, YDR399W, YDR508C, YEL065W, YER028C, YER064C, YER145C, YGL029W, YGL089C, YGL157W, YGL209W, YGL255W, YGR055W, YGR061C, YGR146C, YGR208W, YHL015W, YHL035C, YHL040C, YHL047C, YHR005C, YHR049W, YHR092C, YHR094C, YHR216W, YIL019W, YJL219W, YJL136C, YJL…	GO-BP	purine nucleotide biosynthetic process (GO:0006164)	0.00180708	8	97	8.24742	65	6359	1.02217	ADE17, IMD4, MTD1, HPT1, IMD2, ADE4, ADE1, ADE6
grr1-del vs. wt-downregulated	YAR015W, YHR215W, YAR075W, YBL042C, YBR025C, YBR068C, YBR069C, YBR085W, YBR092C, YBR244W, YCL025C, YCL027W, YCL036W, YCL064C, YCR040W, YDR019C, YDR046C, YDR399W, YDR508C, YEL065W, YER028C, YER064C, YER145C, YGL029W, YGL089C, YGL157W, YGL209W, YGL255W, YGR055W, YGR061C, YGR146C, YGR208W, YHL015W, YHL035C, YHL040C, YHL047C, YHR005C, YHR049W, YHR092C, YHR094C, YHR216W, YIL019W, YJL219W, YJL136C, YJL…	GO-BP	'de novo' IMP biosynthetic process (GO:0006189)	0.00201982	4	97	4.12371	9	6359	0.141532	ADE17, ADE1, ADE4, ADE6
grr1-del vs. wt-downregulated	YAR015W, YHR215W, YAR075W, YBL042C, YBR025C, YBR068C, YBR069C, YBR085W, YBR092C, YBR244W, YCL025C, YCL027W, YCL036W, YCL064C, YCR040W, YDR019C, YDR046C, YDR399W, YDR508C, YEL065W, YER028C, YER064C, YER145C, YGL029W, YGL089C, YGL157W, YGL209W, YGL255W, YGR055W, YGR061C, YGR146C, YGR208W, YHL015W, YHL035C, YHL040C, YHL047C, YHR005C, YHR049W, YHR092C, YHR094C, YHR216W, YIL019W, YJL219W, YJL136C, YJL…	GO-BP	nucleotide biosynthetic process (GO:0009165)	0.00223283	10	97	10.3093	112	6359	1.76128	ADE17, IMD4, MTD1, HPT1, IMD2, ADE4, ADE1, URA1, ADE6, URA4
grr1-del vs. wt-downregulated	YAR015W, YHR215W, YAR075W, YBL042C, YBR025C, YBR068C, YBR069C, YBR085W, YBR092C, YBR244W, YCL025C, YCL027W, YCL036W, YCL064C, YCR040W, YDR019C, YDR046C, YDR399W, YDR508C, YEL065W, YER028C, YER064C, YER145C, YGL029W, YGL089C, YGL157W, YGL209W, YGL255W, YGR055W, YGR061C, YGR146C, YGR208W, YHL015W, YHL035C, YHL040C, YHL047C, YHR005C, YHR049W, YHR092C, YHR094C, YHR216W, YIL019W, YJL219W, YJL136C, YJL…	GO-BP	ribonucleotide biosynthetic process (GO:0009260)	0.002549	8	97	8.24742	68	6359	1.06935	ADE17, ADE1, ADE4, IMD4, URA1, ADE6, HPT1, IMD2
grr1-del vs. wt-downregulated	YAR015W, YHR215W, YAR075W, YBL042C, YBR025C, YBR068C, YBR069C, YBR085W, YBR092C, YBR244W, YCL025C, YCL027W, YCL036W, YCL064C, YCR040W, YDR019C, YDR046C, YDR399W, YDR508C, YEL065W, YER028C, YER064C, YER145C, YGL029W, YGL089C, YGL157W, YGL209W, YGL255W, YGR055W, YGR061C, YGR146C, YGR208W, YHL015W, YHL035C, YHL040C, YHL047C, YHR005C, YHR049W, YHR092C, YHR094C, YHR216W, YIL019W, YJL219W, YJL136C, YJL…	GO-BP	heterocycle metabolic process (GO:0046483)	0.00277451	18	97	18.5567	367	6359	5.77135	IMD4, AAC3, STD1, HPT1, HEF3, ADE1, URA1, ADE6, RIB4, ADE17, MTD1, VMR1, PHO3, IMD2, ADE4, PDR5, URA4, RAS1
grr1-del vs. wt-downregulated	YAR015W, YHR215W, YAR075W, YBL042C, YBR025C, YBR068C, YBR069C, YBR085W, YBR092C, YBR244W, YCL025C, YCL027W, YCL036W, YCL064C, YCR040W, YDR019C, YDR046C, YDR399W, YDR508C, YEL065W, YER028C, YER064C, YER145C, YGL029W, YGL089C, YGL157W, YGL209W, YGL255W, YGR055W, YGR061C, YGR146C, YGR208W, YHL015W, YHL035C, YHL040C, YHL047C, YHR005C, YHR049W, YHR092C, YHR094C, YHR216W, YIL019W, YJL219W, YJL136C, YJL…	GO-BP	purine-containing compound biosynthetic process (GO:0072522)	0.00317488	8	97	8.24742	70	6359	1.1008	ADE17, IMD4, MTD1, HPT1, IMD2, ADE4, ADE1, ADE6
grr1-del vs. wt-downregulated	YAR015W, YHR215W, YAR075W, YBL042C, YBR025C, YBR068C, YBR069C, YBR085W, YBR092C, YBR244W, YCL025C, YCL027W, YCL036W, YCL064C, YCR040W, YDR019C, YDR046C, YDR399W, YDR508C, YEL065W, YER028C, YER064C, YER145C, YGL029W, YGL089C, YGL157W, YGL209W, YGL255W, YGR055W, YGR061C, YGR146C, YGR208W, YHL015W, YHL035C, YHL040C, YHL047C, YHR005C, YHR049W, YHR092C, YHR094C, YHR216W, YIL019W, YJL219W, YJL136C, YJL…	GO-BP	purine-containing compound metabolic process (GO:0072521)	0.00598724	12	97	12.3711	182	6359	2.86209	ADE17, IMD4, MTD1, HPT1, IMD2, VMR1, HEF3, ADE4, ADE1, PDR5, ADE6, RAS1
grr1-del vs. wt-downregulated	YAR015W, YHR215W, YAR075W, YBL042C, YBR025C, YBR068C, YBR069C, YBR085W, YBR092C, YBR244W, YCL025C, YCL027W, YCL036W, YCL064C, YCR040W, YDR019C, YDR046C, YDR399W, YDR508C, YEL065W, YER028C, YER064C, YER145C, YGL029W, YGL089C, YGL157W, YGL209W, YGL255W, YGR055W, YGR061C, YGR146C, YGR208W, YHL015W, YHL035C, YHL040C, YHL047C, YHR005C, YHR049W, YHR092C, YHR094C, YHR216W, YIL019W, YJL219W, YJL136C, YJL…	GO-BP	purine ribonucleotide biosynthetic process (GO:0009152)	0.00650071	7	97	7.21649	56	6359	0.880642	ADE17, ADE1, ADE4, IMD4, ADE6, HPT1, IMD2
grr1-del vs. wt-downregulated	YAR015W, YHR215W, YAR075W, YBL042C, YBR025C, YBR068C, YBR069C, YBR085W, YBR092C, YBR244W, YCL025C, YCL027W, YCL036W, YCL064C, YCR040W, YDR019C, YDR046C, YDR399W, YDR508C, YEL065W, YER028C, YER064C, YER145C, YGL029W, YGL089C, YGL157W, YGL209W, YGL255W, YGR055W, YGR061C, YGR146C, YGR208W, YHL015W, YHL035C, YHL040C, YHL047C, YHR005C, YHR049W, YHR092C, YHR094C, YHR216W, YIL019W, YJL219W, YJL136C, YJL…	GO-BP	hexose transport (GO:0008645)	0.00673158	5	97	5.15464	23	6359	0.361692	HXT1, HXT4, HXT9, HXT2, HXT8
grr1-del vs. wt-downregulated	YAR015W, YHR215W, YAR075W, YBL042C, YBR025C, YBR068C, YBR069C, YBR085W, YBR092C, YBR244W, YCL025C, YCL027W, YCL036W, YCL064C, YCR040W, YDR019C, YDR046C, YDR399W, YDR508C, YEL065W, YER028C, YER064C, YER145C, YGL029W, YGL089C, YGL157W, YGL209W, YGL255W, YGR055W, YGR061C, YGR146C, YGR208W, YHL015W, YHL035C, YHL040C, YHL047C, YHR005C, YHR049W, YHR092C, YHR094C, YHR216W, YIL019W, YJL219W, YJL136C, YJL…	GO-BP	monosaccharide transport (GO:0015749)	0.00673158	5	97	5.15464	23	6359	0.361692	HXT1, HXT4, HXT9, HXT2, HXT8
grr1-del vs. wt-downregulated	YAR015W, YHR215W, YAR075W, YBL042C, YBR025C, YBR068C, YBR069C, YBR085W, YBR092C, YBR244W, YCL025C, YCL027W, YCL036W, YCL064C, YCR040W, YDR019C, YDR046C, YDR399W, YDR508C, YEL065W, YER028C, YER064C, YER145C, YGL029W, YGL089C, YGL157W, YGL209W, YGL255W, YGR055W, YGR061C, YGR146C, YGR208W, YHL015W, YHL035C, YHL040C, YHL047C, YHR005C, YHR049W, YHR092C, YHR094C, YHR216W, YIL019W, YJL219W, YJL136C, YJL…	GO-BP	nucleoside phosphate metabolic process (GO:0006753)	0.00673442	14	97	14.433	248	6359	3.89998	ADE17, IMD4, MTD1, HPT1, IMD2, VMR1, HEF3, ADE4, ADE1, URA1, PDR5, ADE6, URA4, RAS1
grr1-del vs. wt-downregulated	YAR015W, YHR215W, YAR075W, YBL042C, YBR025C, YBR068C, YBR069C, YBR085W, YBR092C, YBR244W, YCL025C, YCL027W, YCL036W, YCL064C, YCR040W, YDR019C, YDR046C, YDR399W, YDR508C, YEL065W, YER028C, YER064C, YER145C, YGL029W, YGL089C, YGL157W, YGL209W, YGL255W, YGR055W, YGR061C, YGR146C, YGR208W, YHL015W, YHL035C, YHL040C, YHL047C, YHR005C, YHR049W, YHR092C, YHR094C, YHR216W, YIL019W, YJL219W, YJL136C, YJL…	GO-BP	nucleotide metabolic process (GO:0009117)	0.00673442	14	97	14.433	248	6359	3.89998	ADE17, IMD4, MTD1, HPT1, IMD2, VMR1, HEF3, ADE4, ADE1, URA1, PDR5, ADE6, URA4, RAS1
grr1-del vs. wt-downregulated	YAR015W, YHR215W, YAR075W, YBL042C, YBR025C, YBR068C, YBR069C, YBR085W, YBR092C, YBR244W, YCL025C, YCL027W, YCL036W, YCL064C, YCR040W, YDR019C, YDR046C, YDR399W, YDR508C, YEL065W, YER028C, YER064C, YER145C, YGL029W, YGL089C, YGL157W, YGL209W, YGL255W, YGR055W, YGR061C, YGR146C, YGR208W, YHL015W, YHL035C, YHL040C, YHL047C, YHR005C, YHR049W, YHR092C, YHR094C, YHR216W, YIL019W, YJL219W, YJL136C, YJL…	GO-BP	nucleobase, nucleoside and nucleotide metabolic process (GO:0055086)	0.00700969	15	97	15.4639	283	6359	4.45039	ADE17, IMD4, STD1, MTD1, HPT1, IMD2, VMR1, HEF3, ADE4, ADE1, URA1, PDR5, ADE6, URA4, RAS1
grr1-del vs. wt-downregulated	YAR015W, YHR215W, YAR075W, YBL042C, YBR025C, YBR068C, YBR069C, YBR085W, YBR092C, YBR244W, YCL025C, YCL027W, YCL036W, YCL064C, YCR040W, YDR019C, YDR046C, YDR399W, YDR508C, YEL065W, YER028C, YER064C, YER145C, YGL029W, YGL089C, YGL157W, YGL209W, YGL255W, YGR055W, YGR061C, YGR146C, YGR208W, YHL015W, YHL035C, YHL040C, YHL047C, YHR005C, YHR049W, YHR092C, YHR094C, YHR216W, YIL019W, YJL219W, YJL136C, YJL…	GO-MF	transmembrane transporter activity (GO:0022857)	6.97246e-12	28	97	28.866	340	6359	5.34675	AAC3, OPT1, DIP5, FET3, FUI1, ZRT1, ENB1, PHO84, HXT1, DIC1, BAP2, AQR1, HXT9, ARN1, FTR1, HXT8, BAP3, MUP1, HXT4, GNP1, AGP1, VMR1, TAT1, PDR5, TAT2, SIT1, ARN2, HXT2
grr1-del vs. wt-downregulated	YAR015W, YHR215W, YAR075W, YBL042C, YBR025C, YBR068C, YBR069C, YBR085W, YBR092C, YBR244W, YCL025C, YCL027W, YCL036W, YCL064C, YCR040W, YDR019C, YDR046C, YDR399W, YDR508C, YEL065W, YER028C, YER064C, YER145C, YGL029W, YGL089C, YGL157W, YGL209W, YGL255W, YGR055W, YGR061C, YGR146C, YGR208W, YHL015W, YHL035C, YHL040C, YHL047C, YHR005C, YHR049W, YHR092C, YHR094C, YHR216W, YIL019W, YJL219W, YJL136C, YJL…	GO-MF	substrate-specific transmembrane transporter activity (GO:0022891)	1.75846e-10	25	97	25.7732	301	6359	4.73345	OPT1, DIP5, FET3, FUI1, ZRT1, ENB1, PHO84, HXT1, DIC1, BAP2, AQR1, HXT9, ARN1, FTR1, HXT8, BAP3, MUP1, HXT4, GNP1, AGP1, TAT1, TAT2, SIT1, ARN2, HXT2
grr1-del vs. wt-downregulated	YAR015W, YHR215W, YAR075W, YBL042C, YBR025C, YBR068C, YBR069C, YBR085W, YBR092C, YBR244W, YCL025C, YCL027W, YCL036W, YCL064C, YCR040W, YDR019C, YDR046C, YDR399W, YDR508C, YEL065W, YER028C, YER064C, YER145C, YGL029W, YGL089C, YGL157W, YGL209W, YGL255W, YGR055W, YGR061C, YGR146C, YGR208W, YHL015W, YHL035C, YHL040C, YHL047C, YHR005C, YHR049W, YHR092C, YHR094C, YHR216W, YIL019W, YJL219W, YJL136C, YJL…	GO-MF	transporter activity (GO:0005215)	2.99557e-10	29	97	29.8969	426	6359	6.69917	AAC3, OPT1, DIP5, FET3, FUI1, ZRT1, ENB1, PHO84, HXT1, DIC1, BAP2, AQR1, HXT9, ARN1, FTR1, HXT8, BAP3, MUP1, PTR2, HXT4, GNP1, AGP1, VMR1, TAT1, PDR5, TAT2, SIT1, ARN2, HXT2
grr1-del vs. wt-downregulated	YAR015W, YHR215W, YAR075W, YBL042C, YBR025C, YBR068C, YBR069C, YBR085W, YBR092C, YBR244W, YCL025C, YCL027W, YCL036W, YCL064C, YCR040W, YDR019C, YDR046C, YDR399W, YDR508C, YEL065W, YER028C, YER064C, YER145C, YGL029W, YGL089C, YGL157W, YGL209W, YGL255W, YGR055W, YGR061C, YGR146C, YGR208W, YHL015W, YHL035C, YHL040C, YHL047C, YHR005C, YHR049W, YHR092C, YHR094C, YHR216W, YIL019W, YJL219W, YJL136C, YJL…	GO-MF	substrate-specific transporter activity (GO:0022892)	2.5375e-09	26	97	26.8041	369	6359	5.8028	OPT1, DIP5, FET3, FUI1, ZRT1, ENB1, PHO84, HXT1, DIC1, BAP2, AQR1, HXT9, ARN1, FTR1, HXT8, BAP3, MUP1, PTR2, HXT4, GNP1, AGP1, TAT1, TAT2, SIT1, ARN2, HXT2
grr1-del vs. wt-downregulated	YAR015W, YHR215W, YAR075W, YBL042C, YBR025C, YBR068C, YBR069C, YBR085W, YBR092C, YBR244W, YCL025C, YCL027W, YCL036W, YCL064C, YCR040W, YDR019C, YDR046C, YDR399W, YDR508C, YEL065W, YER028C, YER064C, YER145C, YGL029W, YGL089C, YGL157W, YGL209W, YGL255W, YGR055W, YGR061C, YGR146C, YGR208W, YHL015W, YHL035C, YHL040C, YHL047C, YHR005C, YHR049W, YHR092C, YHR094C, YHR216W, YIL019W, YJL219W, YJL136C, YJL…	GO-MF	iron ion transmembrane transporter activity (GO:0005381)	6.27747e-07	6	97	6.18557	11	6359	0.172983	ENB1, SIT1, FET3, ARN2, ARN1, FTR1
grr1-del vs. wt-downregulated	YAR015W, YHR215W, YAR075W, YBL042C, YBR025C, YBR068C, YBR069C, YBR085W, YBR092C, YBR244W, YCL025C, YCL027W, YCL036W, YCL064C, YCR040W, YDR019C, YDR046C, YDR399W, YDR508C, YEL065W, YER028C, YER064C, YER145C, YGL029W, YGL089C, YGL157W, YGL209W, YGL255W, YGR055W, YGR061C, YGR146C, YGR208W, YHL015W, YHL035C, YHL040C, YHL047C, YHR005C, YHR049W, YHR092C, YHR094C, YHR216W, YIL019W, YJL219W, YJL136C, YJL…	GO-MF	transition metal ion transmembrane transporter activity (GO:0046915)	7.09572e-07	8	97	8.24742	28	6359	0.440321	ZRT1, ENB1, PHO84, SIT1, FET3, ARN2, ARN1, FTR1
grr1-del vs. wt-downregulated	YAR015W, YHR215W, YAR075W, YBL042C, YBR025C, YBR068C, YBR069C, YBR085W, YBR092C, YBR244W, YCL025C, YCL027W, YCL036W, YCL064C, YCR040W, YDR019C, YDR046C, YDR399W, YDR508C, YEL065W, YER028C, YER064C, YER145C, YGL029W, YGL089C, YGL157W, YGL209W, YGL255W, YGR055W, YGR061C, YGR146C, YGR208W, YHL015W, YHL035C, YHL040C, YHL047C, YHR005C, YHR049W, YHR092C, YHR094C, YHR216W, YIL019W, YJL219W, YJL136C, YJL…	GO-MF	carboxylic acid transmembrane transporter activity (GO:0046943)	1.13899e-06	10	97	10.3093	56	6359	0.880642	BAP3, MUP1, GNP1, DIP5, AGP1, TAT1, TAT2, DIC1, AQR1, BAP2
grr1-del vs. wt-downregulated	YAR015W, YHR215W, YAR075W, YBL042C, YBR025C, YBR068C, YBR069C, YBR085W, YBR092C, YBR244W, YCL025C, YCL027W, YCL036W, YCL064C, YCR040W, YDR019C, YDR046C, YDR399W, YDR508C, YEL065W, YER028C, YER064C, YER145C, YGL029W, YGL089C, YGL157W, YGL209W, YGL255W, YGR055W, YGR061C, YGR146C, YGR208W, YHL015W, YHL035C, YHL040C, YHL047C, YHR005C, YHR049W, YHR092C, YHR094C, YHR216W, YIL019W, YJL219W, YJL136C, YJL…	GO-MF	organic acid transmembrane transporter activity (GO:0005342)	1.93544e-06	10	97	10.3093	59	6359	0.927819	BAP3, MUP1, GNP1, DIP5, AGP1, TAT1, TAT2, DIC1, AQR1, BAP2
grr1-del vs. wt-downregulated	YAR015W, YHR215W, YAR075W, YBL042C, YBR025C, YBR068C, YBR069C, YBR085W, YBR092C, YBR244W, YCL025C, YCL027W, YCL036W, YCL064C, YCR040W, YDR019C, YDR046C, YDR399W, YDR508C, YEL065W, YER028C, YER064C, YER145C, YGL029W, YGL089C, YGL157W, YGL209W, YGL255W, YGR055W, YGR061C, YGR146C, YGR208W, YHL015W, YHL035C, YHL040C, YHL047C, YHR005C, YHR049W, YHR092C, YHR094C, YHR216W, YIL019W, YJL219W, YJL136C, YJL…	GO-MF	siderophore transmembrane transporter activity (GO:0015343)	6.82109e-06	4	97	4.12371	4	6359	0.062903	ENB1, SIT1, ARN2, ARN1
grr1-del vs. wt-downregulated	YAR015W, YHR215W, YAR075W, YBL042C, YBR025C, YBR068C, YBR069C, YBR085W, YBR092C, YBR244W, YCL025C, YCL027W, YCL036W, YCL064C, YCR040W, YDR019C, YDR046C, YDR399W, YDR508C, YEL065W, YER028C, YER064C, YER145C, YGL029W, YGL089C, YGL157W, YGL209W, YGL255W, YGR055W, YGR061C, YGR146C, YGR208W, YHL015W, YHL035C, YHL040C, YHL047C, YHR005C, YHR049W, YHR092C, YHR094C, YHR216W, YIL019W, YJL219W, YJL136C, YJL…	GO-MF	siderophore transporter activity (GO:0042927)	6.82109e-06	4	97	4.12371	4	6359	0.062903	ENB1, SIT1, ARN2, ARN1
grr1-del vs. wt-downregulated	YAR015W, YHR215W, YAR075W, YBL042C, YBR025C, YBR068C, YBR069C, YBR085W, YBR092C, YBR244W, YCL025C, YCL027W, YCL036W, YCL064C, YCR040W, YDR019C, YDR046C, YDR399W, YDR508C, YEL065W, YER028C, YER064C, YER145C, YGL029W, YGL089C, YGL157W, YGL209W, YGL255W, YGR055W, YGR061C, YGR146C, YGR208W, YHL015W, YHL035C, YHL040C, YHL047C, YHR005C, YHR049W, YHR092C, YHR094C, YHR216W, YIL019W, YJL219W, YJL136C, YJL…	GO-MF	amino acid transmembrane transporter activity (GO:0015171)	1.22375e-05	8	97	8.24742	39	6359	0.613304	BAP3, MUP1, GNP1, DIP5, AGP1, TAT1, TAT2, BAP2
grr1-del vs. wt-downregulated	YAR015W, YHR215W, YAR075W, YBL042C, YBR025C, YBR068C, YBR069C, YBR085W, YBR092C, YBR244W, YCL025C, YCL027W, YCL036W, YCL064C, YCR040W, YDR019C, YDR046C, YDR399W, YDR508C, YEL065W, YER028C, YER064C, YER145C, YGL029W, YGL089C, YGL157W, YGL209W, YGL255W, YGR055W, YGR061C, YGR146C, YGR208W, YHL015W, YHL035C, YHL040C, YHL047C, YHR005C, YHR049W, YHR092C, YHR094C, YHR216W, YIL019W, YJL219W, YJL136C, YJL…	GO-MF	active transmembrane transporter activity (GO:0022804)	4.04915e-05	14	97	14.433	174	6359	2.73628	BAP3, MUP1, AAC3, OPT1, GNP1, DIP5, AGP1, VMR1, TAT1, PHO84, PDR5, TAT2, DIC1, BAP2
grr1-del vs. wt-downregulated	YAR015W, YHR215W, YAR075W, YBL042C, YBR025C, YBR068C, YBR069C, YBR085W, YBR092C, YBR244W, YCL025C, YCL027W, YCL036W, YCL064C, YCR040W, YDR019C, YDR046C, YDR399W, YDR508C, YEL065W, YER028C, YER064C, YER145C, YGL029W, YGL089C, YGL157W, YGL209W, YGL255W, YGR055W, YGR061C, YGR146C, YGR208W, YHL015W, YHL035C, YHL040C, YHL047C, YHR005C, YHR049W, YHR092C, YHR094C, YHR216W, YIL019W, YJL219W, YJL136C, YJL…	GO-MF	amine transmembrane transporter activity (GO:0005275)	4.75448e-05	8	97	8.24742	46	6359	0.723384	BAP3, MUP1, GNP1, DIP5, AGP1, TAT1, TAT2, BAP2
grr1-del vs. wt-downregulated	YAR015W, YHR215W, YAR075W, YBL042C, YBR025C, YBR068C, YBR069C, YBR085W, YBR092C, YBR244W, YCL025C, YCL027W, YCL036W, YCL064C, YCR040W, YDR019C, YDR046C, YDR399W, YDR508C, YEL065W, YER028C, YER064C, YER145C, YGL029W, YGL089C, YGL157W, YGL209W, YGL255W, YGR055W, YGR061C, YGR146C, YGR208W, YHL015W, YHL035C, YHL040C, YHL047C, YHR005C, YHR049W, YHR092C, YHR094C, YHR216W, YIL019W, YJL219W, YJL136C, YJL…	GO-MF	metal ion transmembrane transporter activity (GO:0046873)	6.70564e-05	8	97	8.24742	48	6359	0.754836	ZRT1, ENB1, PHO84, SIT1, FET3, ARN2, ARN1, FTR1
grr1-del vs. wt-downregulated	YAR015W, YHR215W, YAR075W, YBL042C, YBR025C, YBR068C, YBR069C, YBR085W, YBR092C, YBR244W, YCL025C, YCL027W, YCL036W, YCL064C, YCR040W, YDR019C, YDR046C, YDR399W, YDR508C, YEL065W, YER028C, YER064C, YER145C, YGL029W, YGL089C, YGL157W, YGL209W, YGL255W, YGR055W, YGR061C, YGR146C, YGR208W, YHL015W, YHL035C, YHL040C, YHL047C, YHR005C, YHR049W, YHR092C, YHR094C, YHR216W, YIL019W, YJL219W, YJL136C, YJL…	GO-MF	fructose transmembrane transporter activity (GO:0005353)	0.000265527	5	97	5.15464	15	6359	0.235886	HXT1, HXT4, HXT9, HXT2, HXT8
grr1-del vs. wt-downregulated	YAR015W, YHR215W, YAR075W, YBL042C, YBR025C, YBR068C, YBR069C, YBR085W, YBR092C, YBR244W, YCL025C, YCL027W, YCL036W, YCL064C, YCR040W, YDR019C, YDR046C, YDR399W, YDR508C, YEL065W, YER028C, YER064C, YER145C, YGL029W, YGL089C, YGL157W, YGL209W, YGL255W, YGR055W, YGR061C, YGR146C, YGR208W, YHL015W, YHL035C, YHL040C, YHL047C, YHR005C, YHR049W, YHR092C, YHR094C, YHR216W, YIL019W, YJL219W, YJL136C, YJL…	GO-MF	mannose transmembrane transporter activity (GO:0015578)	0.000265527	5	97	5.15464	15	6359	0.235886	HXT1, HXT4, HXT9, HXT2, HXT8
grr1-del vs. wt-downregulated	YAR015W, YHR215W, YAR075W, YBL042C, YBR025C, YBR068C, YBR069C, YBR085W, YBR092C, YBR244W, YCL025C, YCL027W, YCL036W, YCL064C, YCR040W, YDR019C, YDR046C, YDR399W, YDR508C, YEL065W, YER028C, YER064C, YER145C, YGL029W, YGL089C, YGL157W, YGL209W, YGL255W, YGR055W, YGR061C, YGR146C, YGR208W, YHL015W, YHL035C, YHL040C, YHL047C, YHR005C, YHR049W, YHR092C, YHR094C, YHR216W, YIL019W, YJL219W, YJL136C, YJL…	GO-MF	glucose transmembrane transporter activity (GO:0005355)	0.000381571	5	97	5.15464	16	6359	0.251612	HXT1, HXT4, HXT9, HXT2, HXT8
grr1-del vs. wt-downregulated	YAR015W, YHR215W, YAR075W, YBL042C, YBR025C, YBR068C, YBR069C, YBR085W, YBR092C, YBR244W, YCL025C, YCL027W, YCL036W, YCL064C, YCR040W, YDR019C, YDR046C, YDR399W, YDR508C, YEL065W, YER028C, YER064C, YER145C, YGL029W, YGL089C, YGL157W, YGL209W, YGL255W, YGR055W, YGR061C, YGR146C, YGR208W, YHL015W, YHL035C, YHL040C, YHL047C, YHR005C, YHR049W, YHR092C, YHR094C, YHR216W, YIL019W, YJL219W, YJL136C, YJL…	GO-MF	monosaccharide transmembrane transporter activity (GO:0015145)	0.000534052	5	97	5.15464	17	6359	0.267338	HXT1, HXT4, HXT9, HXT2, HXT8
grr1-del vs. wt-downregulated	YAR015W, YHR215W, YAR075W, YBL042C, YBR025C, YBR068C, YBR069C, YBR085W, YBR092C, YBR244W, YCL025C, YCL027W, YCL036W, YCL064C, YCR040W, YDR019C, YDR046C, YDR399W, YDR508C, YEL065W, YER028C, YER064C, YER145C, YGL029W, YGL089C, YGL157W, YGL209W, YGL255W, YGR055W, YGR061C, YGR146C, YGR208W, YHL015W, YHL035C, YHL040C, YHL047C, YHR005C, YHR049W, YHR092C, YHR094C, YHR216W, YIL019W, YJL219W, YJL136C, YJL…	GO-MF	hexose transmembrane transporter activity (GO:0015149)	0.000534052	5	97	5.15464	17	6359	0.267338	HXT1, HXT4, HXT9, HXT2, HXT8
grr1-del vs. wt-downregulated	YAR015W, YHR215W, YAR075W, YBL042C, YBR025C, YBR068C, YBR069C, YBR085W, YBR092C, YBR244W, YCL025C, YCL027W, YCL036W, YCL064C, YCR040W, YDR019C, YDR046C, YDR399W, YDR508C, YEL065W, YER028C, YER064C, YER145C, YGL029W, YGL089C, YGL157W, YGL209W, YGL255W, YGR055W, YGR061C, YGR146C, YGR208W, YHL015W, YHL035C, YHL040C, YHL047C, YHR005C, YHR049W, YHR092C, YHR094C, YHR216W, YIL019W, YJL219W, YJL136C, YJL…	GO-MF	L-amino acid transmembrane transporter activity (GO:0015179)	0.000979543	5	97	5.15464	19	6359	0.298789	MUP1, TAT1, TAT2, GNP1, AGP1
grr1-del vs. wt-downregulated	YAR015W, YHR215W, YAR075W, YBL042C, YBR025C, YBR068C, YBR069C, YBR085W, YBR092C, YBR244W, YCL025C, YCL027W, YCL036W, YCL064C, YCR040W, YDR019C, YDR046C, YDR399W, YDR508C, YEL065W, YER028C, YER064C, YER145C, YGL029W, YGL089C, YGL157W, YGL209W, YGL255W, YGR055W, YGR061C, YGR146C, YGR208W, YHL015W, YHL035C, YHL040C, YHL047C, YHR005C, YHR049W, YHR092C, YHR094C, YHR216W, YIL019W, YJL219W, YJL136C, YJL…	GO-MF	pentose transmembrane transporter activity (GO:0015146)	0.00182442	3	97	3.09278	4	6359	0.062903	HXT1, HXT4, HXT2
grr1-del vs. wt-downregulated	YAR015W, YHR215W, YAR075W, YBL042C, YBR025C, YBR068C, YBR069C, YBR085W, YBR092C, YBR244W, YCL025C, YCL027W, YCL036W, YCL064C, YCR040W, YDR019C, YDR046C, YDR399W, YDR508C, YEL065W, YER028C, YER064C, YER145C, YGL029W, YGL089C, YGL157W, YGL209W, YGL255W, YGR055W, YGR061C, YGR146C, YGR208W, YHL015W, YHL035C, YHL040C, YHL047C, YHR005C, YHR049W, YHR092C, YHR094C, YHR216W, YIL019W, YJL219W, YJL136C, YJL…	GO-MF	sugar transmembrane transporter activity (GO:0051119)	0.00337041	5	97	5.15464	24	6359	0.377418	HXT1, HXT4, HXT9, HXT2, HXT8
grr1-del vs. wt-downregulated	YAR015W, YHR215W, YAR075W, YBL042C, YBR025C, YBR068C, YBR069C, YBR085W, YBR092C, YBR244W, YCL025C, YCL027W, YCL036W, YCL064C, YCR040W, YDR019C, YDR046C, YDR399W, YDR508C, YEL065W, YER028C, YER064C, YER145C, YGL029W, YGL089C, YGL157W, YGL209W, YGL255W, YGR055W, YGR061C, YGR146C, YGR208W, YHL015W, YHL035C, YHL040C, YHL047C, YHR005C, YHR049W, YHR092C, YHR094C, YHR216W, YIL019W, YJL219W, YJL136C, YJL…	GO-CC	plasma membrane (GO:0005886)	4.36304e-16	34	97	35.0515	385	6359	6.05441	OPT1, DIP5, FET3, FRE1, FUI1, FUS1, ZRT1, HXT1, STE3, PGA3, HXT9, ARN1, FTR1, HXT8, PTR2, HXT4, AGP1, TAT1, PDR5, TAT2, RAS1, HXT2, SST2, STD1, YLR413W, ENB1, PHO84, AQR1, BAP2, GPA1, BAP3, MUP1, GNP1, ARN2
grr1-del vs. wt-downregulated	YAR015W, YHR215W, YAR075W, YBL042C, YBR025C, YBR068C, YBR069C, YBR085W, YBR092C, YBR244W, YCL025C, YCL027W, YCL036W, YCL064C, YCR040W, YDR019C, YDR046C, YDR399W, YDR508C, YEL065W, YER028C, YER064C, YER145C, YGL029W, YGL089C, YGL157W, YGL209W, YGL255W, YGR055W, YGR061C, YGR146C, YGR208W, YHL015W, YHL035C, YHL040C, YHL047C, YHR005C, YHR049W, YHR092C, YHR094C, YHR216W, YIL019W, YJL219W, YJL136C, YJL…	GO-CC	cell periphery (GO:0071944)	2.25157e-14	39	97	40.2062	594	6359	9.34109	OPT1, DIP5, FET3, FRE1, FUI1, FUS1, AGA1, ZRT1, HXT1, STE3, PGA3, HXT9, ARN1, FTR1, HXT8, PTR2, HXT4, AGP1, TAT1, PDR5, TAT2, RAS1, HXT2, SST2, STD1, SAG1, FIT2, YLR413W, ENB1, PHO84, SUN4, BAP2, AQR1, GPA1, BAP3, MUP1, YLR040C, GNP1, ARN2
grr1-del vs. wt-downregulated	YAR015W, YHR215W, YAR075W, YBL042C, YBR025C, YBR068C, YBR069C, YBR085W, YBR092C, YBR244W, YCL025C, YCL027W, YCL036W, YCL064C, YCR040W, YDR019C, YDR046C, YDR399W, YDR508C, YEL065W, YER028C, YER064C, YER145C, YGL029W, YGL089C, YGL157W, YGL209W, YGL255W, YGR055W, YGR061C, YGR146C, YGR208W, YHL015W, YHL035C, YHL040C, YHL047C, YHR005C, YHR049W, YHR092C, YHR094C, YHR216W, YIL019W, YJL219W, YJL136C, YJL…	GO-CC	plasma membrane part (GO:0044459)	1.19102e-06	11	97	11.3402	75	6359	1.17943	MUP1, PTR2, OPT1, FET3, FUS1, ENB1, ZRT1, PHO84, STE3, GPA1, FTR1
grr1-del vs. wt-downregulated	YAR015W, YHR215W, YAR075W, YBL042C, YBR025C, YBR068C, YBR069C, YBR085W, YBR092C, YBR244W, YCL025C, YCL027W, YCL036W, YCL064C, YCR040W, YDR019C, YDR046C, YDR399W, YDR508C, YEL065W, YER028C, YER064C, YER145C, YGL029W, YGL089C, YGL157W, YGL209W, YGL255W, YGR055W, YGR061C, YGR146C, YGR208W, YHL015W, YHL035C, YHL040C, YHL047C, YHR005C, YHR049W, YHR092C, YHR094C, YHR216W, YIL019W, YJL219W, YJL136C, YJL…	GO-CC	integral to plasma membrane (GO:0005887)	5.51832e-06	7	97	7.21649	25	6359	0.393144	MUP1, ZRT1, PTR2, OPT1, PHO84, STE3, FUS1
grr1-del vs. wt-downregulated	YAR015W, YHR215W, YAR075W, YBL042C, YBR025C, YBR068C, YBR069C, YBR085W, YBR092C, YBR244W, YCL025C, YCL027W, YCL036W, YCL064C, YCR040W, YDR019C, YDR046C, YDR399W, YDR508C, YEL065W, YER028C, YER064C, YER145C, YGL029W, YGL089C, YGL157W, YGL209W, YGL255W, YGR055W, YGR061C, YGR146C, YGR208W, YHL015W, YHL035C, YHL040C, YHL047C, YHR005C, YHR049W, YHR092C, YHR094C, YHR216W, YIL019W, YJL219W, YJL136C, YJL…	GO-CC	intrinsic to plasma membrane (GO:0031226)	2.1959e-05	7	97	7.21649	30	6359	0.471772	MUP1, ZRT1, PTR2, OPT1, PHO84, STE3, FUS1
grr1-del vs. wt-downregulated	YAR015W, YHR215W, YAR075W, YBL042C, YBR025C, YBR068C, YBR069C, YBR085W, YBR092C, YBR244W, YCL025C, YCL027W, YCL036W, YCL064C, YCR040W, YDR019C, YDR046C, YDR399W, YDR508C, YEL065W, YER028C, YER064C, YER145C, YGL029W, YGL089C, YGL157W, YGL209W, YGL255W, YGR055W, YGR061C, YGR146C, YGR208W, YHL015W, YHL035C, YHL040C, YHL047C, YHR005C, YHR049W, YHR092C, YHR094C, YHR216W, YIL019W, YJL219W, YJL136C, YJL…	GO-CC	intrinsic to membrane (GO:0031224)	0.000449395	41	97	42.268	1394	6359	21.9217	ERV2, AAC3, OPT1, DIP5, FET3, PIS1, FRE1, FUI1, FUS1, AGA1, ZRT1, HXT1, STE3, PGA3, HXT9, ARN1, FTR1, HXT8, PTR2, HXT4, AGP1, TAT1, PDR5, TAT2, SIT1, HXT2, FIT2, SAG1, YLR413W, ENB1, PHO84, DIC1, BAP2, AQR1, BAP3, MUP1, YLR040C, GNP1, VMR1, LAC1, ARN2
grr1-del vs. wt-downregulated	YAR015W, YHR215W, YAR075W, YBL042C, YBR025C, YBR068C, YBR069C, YBR085W, YBR092C, YBR244W, YCL025C, YCL027W, YCL036W, YCL064C, YCR040W, YDR019C, YDR046C, YDR399W, YDR508C, YEL065W, YER028C, YER064C, YER145C, YGL029W, YGL089C, YGL157W, YGL209W, YGL255W, YGR055W, YGR061C, YGR146C, YGR208W, YHL015W, YHL035C, YHL040C, YHL047C, YHR005C, YHR049W, YHR092C, YHR094C, YHR216W, YIL019W, YJL219W, YJL136C, YJL…	GO-CC	membrane part (GO:0044425)	0.00160175	44	97	45.3608	1628	6359	25.6015	ERV2, AAC3, OPT1, DIP5, FET3, PIS1, FRE1, FUI1, FUS1, AGA1, URA1, ZRT1, HXT1, STE3, PGA3, HXT9, ARN1, FTR1, HXT8, PTR2, HXT4, AGP1, TAT1, PDR5, TAT2, SIT1, HXT2, FIT2, SAG1, GPX2, YLR413W, ENB1, PHO84, DIC1, BAP2, AQR1, GPA1, BAP3, MUP1, YLR040C, GNP1, VMR1, LAC1, ARN2
grr1-del vs. wt-downregulated	YAR015W, YHR215W, YAR075W, YBL042C, YBR025C, YBR068C, YBR069C, YBR085W, YBR092C, YBR244W, YCL025C, YCL027W, YCL036W, YCL064C, YCR040W, YDR019C, YDR046C, YDR399W, YDR508C, YEL065W, YER028C, YER064C, YER145C, YGL029W, YGL089C, YGL157W, YGL209W, YGL255W, YGR055W, YGR061C, YGR146C, YGR208W, YHL015W, YHL035C, YHL040C, YHL047C, YHR005C, YHR049W, YHR092C, YHR094C, YHR216W, YIL019W, YJL219W, YJL136C, YJL…	GO-CC	membrane (GO:0016020)	0.00198565	49	97	50.5155	1926	6359	30.2878	ERV2, AAC3, OPT1, DIP5, FET3, PIS1, FRE1, FUI1, FUS1, AGA1, URA1, ZRT1, HXT1, STE3, PGA3, HXT9, ARN1, FTR1, HXT8, PTR2, HXT4, AGP1, TAT1, PDR5, TAT2, SIT1, RAS1, HXT2, SST2, FAR1, STD1, FIT2, SAG1, GPX2, YLR413W, ENB1, PHO84, DIC1, BAP2, AQR1, GPA1, BAP3, MUP1, YLR040C, GNP1, VMR1, HOT13, LAC1, ARN2
grr1-del vs. wt-downregulated	YAR015W, YHR215W, YAR075W, YBL042C, YBR025C, YBR068C, YBR069C, YBR085W, YBR092C, YBR244W, YCL025C, YCL027W, YCL036W, YCL064C, YCR040W, YDR019C, YDR046C, YDR399W, YDR508C, YEL065W, YER028C, YER064C, YER145C, YGL029W, YGL089C, YGL157W, YGL209W, YGL255W, YGR055W, YGR061C, YGR146C, YGR208W, YHL015W, YHL035C, YHL040C, YHL047C, YHR005C, YHR049W, YHR092C, YHR094C, YHR216W, YIL019W, YJL219W, YJL136C, YJL…	GO-CC	integral to membrane (GO:0016021)	0.00727677	37	97	38.1443	1338	6359	21.041	ERV2, AAC3, OPT1, DIP5, FET3, PIS1, FRE1, FUI1, FUS1, ZRT1, HXT1, STE3, PGA3, HXT9, ARN1, FTR1, HXT8, PTR2, HXT4, AGP1, TAT1, PDR5, TAT2, SIT1, HXT2, YLR413W, ENB1, PHO84, DIC1, BAP2, AQR1, BAP3, MUP1, GNP1, VMR1, LAC1, ARN2
hap3-del vs. wt-downregulated	YBL045C, YBR039W, YDL067C, YDL181W, YDR377W, YDR529C, YGL187C, YGL188C, YGR182C, YGR183C, YGR234W, YHR001W-A, YHR051W, YNL036W, YNL052W, YOR375C, YOR382W, YOR383C, YPR020W	GO-BP	ATP synthesis coupled electron transport (GO:0042773)	2.74409e-11	7	17	41.1765	28	6359	0.440321	QCR9, QCR10, COX5A, QCR7, COX6, COX9, COX4
hap3-del vs. wt-downregulated	YBL045C, YBR039W, YDL067C, YDL181W, YDR377W, YDR529C, YGL187C, YGL188C, YGR182C, YGR183C, YGR234W, YHR001W-A, YHR051W, YNL036W, YNL052W, YOR375C, YOR382W, YOR383C, YPR020W	GO-BP	mitochondrial ATP synthesis coupled electron transport (GO:0042775)	2.74409e-11	7	17	41.1765	28	6359	0.440321	QCR9, QCR10, COX5A, QCR7, COX6, COX9, COX4
hap3-del vs. wt-downregulated	YBL045C, YBR039W, YDL067C, YDL181W, YDR377W, YDR529C, YGL187C, YGL188C, YGR182C, YGR183C, YGR234W, YHR001W-A, YHR051W, YNL036W, YNL052W, YOR375C, YOR382W, YOR383C, YPR020W	GO-BP	oxidative phosphorylation (GO:0006119)	3.61221e-11	7	17	41.1765	29	6359	0.456047	QCR9, QCR10, COX5A, QCR7, COX6, COX9, COX4
hap3-del vs. wt-downregulated	YBL045C, YBR039W, YDL067C, YDL181W, YDR377W, YDR529C, YGL187C, YGL188C, YGR182C, YGR183C, YGR234W, YHR001W-A, YHR051W, YNL036W, YNL052W, YOR375C, YOR382W, YOR383C, YPR020W	GO-BP	respiratory electron transport chain (GO:0022904)	6.06899e-11	7	17	41.1765	31	6359	0.487498	QCR9, QCR10, COX5A, QCR7, COX6, COX9, COX4
hap3-del vs. wt-downregulated	YBL045C, YBR039W, YDL067C, YDL181W, YDR377W, YDR529C, YGL187C, YGL188C, YGR182C, YGR183C, YGR234W, YHR001W-A, YHR051W, YNL036W, YNL052W, YOR375C, YOR382W, YOR383C, YPR020W	GO-BP	electron transport chain (GO:0022900)	1.35686e-10	8	17	47.0588	63	6359	0.990722	QCR9, QCR10, COX5A, QCR7, COR1, COX4, COX9, COX6
hap3-del vs. wt-downregulated	YBL045C, YBR039W, YDL067C, YDL181W, YDR377W, YDR529C, YGL187C, YGL188C, YGR182C, YGR183C, YGR234W, YHR001W-A, YHR051W, YNL036W, YNL052W, YOR375C, YOR382W, YOR383C, YPR020W	GO-BP	cellular respiration (GO:0045333)	1.07976e-08	8	17	47.0588	107	6359	1.68265	QCR9, QCR10, COX5A, QCR7, COR1, COX4, COX9, COX6
hap3-del vs. wt-downregulated	YBL045C, YBR039W, YDL067C, YDL181W, YDR377W, YDR529C, YGL187C, YGL188C, YGR182C, YGR183C, YGR234W, YHR001W-A, YHR051W, YNL036W, YNL052W, YOR375C, YOR382W, YOR383C, YPR020W	GO-BP	energy derivation by oxidation of organic compounds (GO:0015980)	1.83249e-07	8	17	47.0588	152	6359	2.39031	QCR9, QCR10, COX5A, QCR7, COR1, COX4, COX9, COX6
hap3-del vs. wt-downregulated	YBL045C, YBR039W, YDL067C, YDL181W, YDR377W, YDR529C, YGL187C, YGL188C, YGR182C, YGR183C, YGR234W, YHR001W-A, YHR051W, YNL036W, YNL052W, YOR375C, YOR382W, YOR383C, YPR020W	GO-BP	mitochondrial electron transport, cytochrome c to oxygen (GO:0006123)	1.74243e-06	4	17	23.5294	12	6359	0.188709	COX5A, COX6, COX9, COX4
hap3-del vs. wt-downregulated	YBL045C, YBR039W, YDL067C, YDL181W, YDR377W, YDR529C, YGL187C, YGL188C, YGR182C, YGR183C, YGR234W, YHR001W-A, YHR051W, YNL036W, YNL052W, YOR375C, YOR382W, YOR383C, YPR020W	GO-BP	oxidation-reduction process (GO:0055114)	2.0339e-06	10	17	58.8235	424	6359	6.66772	QCR9, YHB1, QCR10, COX5A, QCR7, COR1, COX4, COX6, COX9, GDH1
hap3-del vs. wt-downregulated	YBL045C, YBR039W, YDL067C, YDL181W, YDR377W, YDR529C, YGL187C, YGL188C, YGR182C, YGR183C, YGR234W, YHR001W-A, YHR051W, YNL036W, YNL052W, YOR375C, YOR382W, YOR383C, YPR020W	GO-BP	generation of precursor metabolites and energy (GO:0006091)	2.2062e-06	8	17	47.0588	208	6359	3.27095	QCR9, QCR10, COX5A, QCR7, COR1, COX4, COX9, COX6
hap3-del vs. wt-downregulated	YBL045C, YBR039W, YDL067C, YDL181W, YDR377W, YDR529C, YGL187C, YGL188C, YGR182C, YGR183C, YGR234W, YHR001W-A, YHR051W, YNL036W, YNL052W, YOR375C, YOR382W, YOR383C, YPR020W	GO-BP	phosphorylation (GO:0016310)	0.000233542	7	17	41.1765	258	6359	4.05724	QCR9, QCR10, COX5A, QCR7, COX6, COX9, COX4
hap3-del vs. wt-downregulated	YBL045C, YBR039W, YDL067C, YDL181W, YDR377W, YDR529C, YGL187C, YGL188C, YGR182C, YGR183C, YGR234W, YHR001W-A, YHR051W, YNL036W, YNL052W, YOR375C, YOR382W, YOR383C, YPR020W	GO-BP	mitochondrial electron transport, ubiquinol to cytochrome c (GO:0006122)	0.000263656	3	17	17.6471	11	6359	0.172983	QCR9, QCR10, QCR7
hap3-del vs. wt-downregulated	YBL045C, YBR039W, YDL067C, YDL181W, YDR377W, YDR529C, YGL187C, YGL188C, YGR182C, YGR183C, YGR234W, YHR001W-A, YHR051W, YNL036W, YNL052W, YOR375C, YOR382W, YOR383C, YPR020W	GO-BP	aerobic respiration (GO:0009060)	0.000280324	5	17	29.4118	90	6359	1.41532	QCR9, QCR10, QCR7, COR1, COX4
hap3-del vs. wt-downregulated	YBL045C, YBR039W, YDL067C, YDL181W, YDR377W, YDR529C, YGL187C, YGL188C, YGR182C, YGR183C, YGR234W, YHR001W-A, YHR051W, YNL036W, YNL052W, YOR375C, YOR382W, YOR383C, YPR020W	GO-BP	energy coupled proton transport, down electrochemical gradient (GO:0015985)	0.00107586	3	17	17.6471	17	6359	0.267338	ATP20, ATP3, ATP17
hap3-del vs. wt-downregulated	YBL045C, YBR039W, YDL067C, YDL181W, YDR377W, YDR529C, YGL187C, YGL188C, YGR182C, YGR183C, YGR234W, YHR001W-A, YHR051W, YNL036W, YNL052W, YOR375C, YOR382W, YOR383C, YPR020W	GO-BP	ATP synthesis coupled proton transport (GO:0015986)	0.00107586	3	17	17.6471	17	6359	0.267338	ATP20, ATP3, ATP17
hap3-del vs. wt-downregulated	YBL045C, YBR039W, YDL067C, YDL181W, YDR377W, YDR529C, YGL187C, YGL188C, YGR182C, YGR183C, YGR234W, YHR001W-A, YHR051W, YNL036W, YNL052W, YOR375C, YOR382W, YOR383C, YPR020W	GO-BP	phosphorus metabolic process (GO:0006793)	0.00170435	7	17	41.1765	348	6359	5.47256	QCR9, QCR10, COX5A, QCR7, COX6, COX9, COX4
hap3-del vs. wt-downregulated	YBL045C, YBR039W, YDL067C, YDL181W, YDR377W, YDR529C, YGL187C, YGL188C, YGR182C, YGR183C, YGR234W, YHR001W-A, YHR051W, YNL036W, YNL052W, YOR375C, YOR382W, YOR383C, YPR020W	GO-BP	phosphate metabolic process (GO:0006796)	0.00170435	7	17	41.1765	348	6359	5.47256	QCR9, QCR10, COX5A, QCR7, COX6, COX9, COX4
hap3-del vs. wt-downregulated	YBL045C, YBR039W, YDL067C, YDL181W, YDR377W, YDR529C, YGL187C, YGL188C, YGR182C, YGR183C, YGR234W, YHR001W-A, YHR051W, YNL036W, YNL052W, YOR375C, YOR382W, YOR383C, YPR020W	GO-BP	cation transport (GO:0006812)	0.00213384	5	17	29.4118	136	6359	2.1387	ATP20, FIT2, ATP3, ATP17, FIT3
hap3-del vs. wt-downregulated	YBL045C, YBR039W, YDL067C, YDL181W, YDR377W, YDR529C, YGL187C, YGL188C, YGR182C, YGR183C, YGR234W, YHR001W-A, YHR051W, YNL036W, YNL052W, YOR375C, YOR382W, YOR383C, YPR020W	GO-BP	ion transport (GO:0006811)	0.00739104	5	17	29.4118	176	6359	2.76773	ATP20, FIT2, ATP3, ATP17, FIT3
hap3-del vs. wt-downregulated	YBL045C, YBR039W, YDL067C, YDL181W, YDR377W, YDR529C, YGL187C, YGL188C, YGR182C, YGR183C, YGR234W, YHR001W-A, YHR051W, YNL036W, YNL052W, YOR375C, YOR382W, YOR383C, YPR020W	GO-BP	ATP biosynthetic process (GO:0006754)	0.00840673	3	17	17.6471	33	6359	0.51895	ATP20, ATP3, ATP17
hap3-del vs. wt-downregulated	YBL045C, YBR039W, YDL067C, YDL181W, YDR377W, YDR529C, YGL187C, YGL188C, YGR182C, YGR183C, YGR234W, YHR001W-A, YHR051W, YNL036W, YNL052W, YOR375C, YOR382W, YOR383C, YPR020W	GO-MF	hydrogen ion transmembrane transporter activity (GO:0015078)	2.16162e-17	11	17	64.7059	64	6359	1.00645	QCR9, QCR10, COX5A, QCR7, COR1, ATP3, ATP17, COX4, ATP20, COX6, COX9
hap3-del vs. wt-downregulated	YBL045C, YBR039W, YDL067C, YDL181W, YDR377W, YDR529C, YGL187C, YGL188C, YGR182C, YGR183C, YGR234W, YHR001W-A, YHR051W, YNL036W, YNL052W, YOR375C, YOR382W, YOR383C, YPR020W	GO-MF	monovalent inorganic cation transmembrane transporter activity (GO:0015077)	8.72454e-17	11	17	64.7059	72	6359	1.13225	QCR9, QCR10, COX5A, QCR7, COR1, ATP3, ATP17, COX4, ATP20, COX6, COX9
hap3-del vs. wt-downregulated	YBL045C, YBR039W, YDL067C, YDL181W, YDR377W, YDR529C, YGL187C, YGL188C, YGR182C, YGR183C, YGR234W, YHR001W-A, YHR051W, YNL036W, YNL052W, YOR375C, YOR382W, YOR383C, YPR020W	GO-MF	inorganic cation transmembrane transporter activity (GO:0022890)	2.40772e-14	11	17	64.7059	117	6359	1.83991	QCR9, QCR10, COX5A, QCR7, COR1, ATP3, ATP17, COX4, ATP20, COX6, COX9
hap3-del vs. wt-downregulated	YBL045C, YBR039W, YDL067C, YDL181W, YDR377W, YDR529C, YGL187C, YGL188C, YGR182C, YGR183C, YGR234W, YHR001W-A, YHR051W, YNL036W, YNL052W, YOR375C, YOR382W, YOR383C, YPR020W	GO-MF	cation transmembrane transporter activity (GO:0008324)	1.22233e-13	11	17	64.7059	135	6359	2.12298	QCR9, QCR10, COX5A, QCR7, COR1, ATP3, ATP17, COX4, ATP20, COX6, COX9
hap3-del vs. wt-downregulated	YBL045C, YBR039W, YDL067C, YDL181W, YDR377W, YDR529C, YGL187C, YGL188C, YGR182C, YGR183C, YGR234W, YHR001W-A, YHR051W, YNL036W, YNL052W, YOR375C, YOR382W, YOR383C, YPR020W	GO-MF	ion transmembrane transporter activity (GO:0015075)	1.25167e-12	11	17	64.7059	166	6359	2.61047	QCR9, QCR10, COX5A, QCR7, COR1, ATP3, ATP17, COX4, ATP20, COX6, COX9
hap3-del vs. wt-downregulated	YBL045C, YBR039W, YDL067C, YDL181W, YDR377W, YDR529C, YGL187C, YGL188C, YGR182C, YGR183C, YGR234W, YHR001W-A, YHR051W, YNL036W, YNL052W, YOR375C, YOR382W, YOR383C, YPR020W	GO-MF	substrate-specific transmembrane transporter activity (GO:0022891)	9.01202e-10	11	17	64.7059	301	6359	4.73345	QCR9, QCR10, COX5A, QCR7, COR1, ATP3, ATP17, COX4, ATP20, COX6, COX9
hap3-del vs. wt-downregulated	YBL045C, YBR039W, YDL067C, YDL181W, YDR377W, YDR529C, YGL187C, YGL188C, YGR182C, YGR183C, YGR234W, YHR001W-A, YHR051W, YNL036W, YNL052W, YOR375C, YOR382W, YOR383C, YPR020W	GO-MF	transmembrane transporter activity (GO:0022857)	3.39489e-09	11	17	64.7059	340	6359	5.34675	QCR9, QCR10, COX5A, QCR7, COR1, ATP3, ATP17, COX4, ATP20, COX6, COX9
hap3-del vs. wt-downregulated	YBL045C, YBR039W, YDL067C, YDL181W, YDR377W, YDR529C, YGL187C, YGL188C, YGR182C, YGR183C, YGR234W, YHR001W-A, YHR051W, YNL036W, YNL052W, YOR375C, YOR382W, YOR383C, YPR020W	GO-MF	substrate-specific transporter activity (GO:0022892)	8.24169e-09	11	17	64.7059	369	6359	5.8028	QCR9, QCR10, COX5A, QCR7, COR1, ATP3, ATP17, COX4, ATP20, COX6, COX9
hap3-del vs. wt-downregulated	YBL045C, YBR039W, YDL067C, YDL181W, YDR377W, YDR529C, YGL187C, YGL188C, YGR182C, YGR183C, YGR234W, YHR001W-A, YHR051W, YNL036W, YNL052W, YOR375C, YOR382W, YOR383C, YPR020W	GO-MF	transporter activity (GO:0005215)	3.87593e-08	11	17	64.7059	426	6359	6.69917	QCR9, QCR10, COX5A, QCR7, COR1, ATP3, ATP17, COX4, ATP20, COX6, COX9
hap3-del vs. wt-downregulated	YBL045C, YBR039W, YDL067C, YDL181W, YDR377W, YDR529C, YGL187C, YGL188C, YGR182C, YGR183C, YGR234W, YHR001W-A, YHR051W, YNL036W, YNL052W, YOR375C, YOR382W, YOR383C, YPR020W	GO-MF	oxidoreductase activity (GO:0016491)	6.6885e-08	10	17	58.8235	327	6359	5.14232	QCR9, YHB1, QCR10, COX5A, QCR7, COR1, COX4, COX6, COX9, GDH1
hap3-del vs. wt-downregulated	YBL045C, YBR039W, YDL067C, YDL181W, YDR377W, YDR529C, YGL187C, YGL188C, YGR182C, YGR183C, YGR234W, YHR001W-A, YHR051W, YNL036W, YNL052W, YOR375C, YOR382W, YOR383C, YPR020W	GO-MF	ubiquinol-cytochrome-c reductase activity (GO:0008121)	1.83529e-07	4	17	23.5294	9	6359	0.141532	QCR9, QCR10, QCR7, COR1
hap3-del vs. wt-downregulated	YBL045C, YBR039W, YDL067C, YDL181W, YDR377W, YDR529C, YGL187C, YGL188C, YGR182C, YGR183C, YGR234W, YHR001W-A, YHR051W, YNL036W, YNL052W, YOR375C, YOR382W, YOR383C, YPR020W	GO-MF	oxidoreductase activity, acting on diphenols and related substances as donors (GO:0016679)	1.83529e-07	4	17	23.5294	9	6359	0.141532	QCR9, QCR10, QCR7, COR1
hap3-del vs. wt-downregulated	YBL045C, YBR039W, YDL067C, YDL181W, YDR377W, YDR529C, YGL187C, YGL188C, YGR182C, YGR183C, YGR234W, YHR001W-A, YHR051W, YNL036W, YNL052W, YOR375C, YOR382W, YOR383C, YPR020W	GO-MF	oxidoreductase activity, acting on diphenols and related substances as donors, cytochrome as acceptor (GO:0016681)	1.83529e-07	4	17	23.5294	9	6359	0.141532	QCR9, QCR10, QCR7, COR1
hap3-del vs. wt-downregulated	YBL045C, YBR039W, YDL067C, YDL181W, YDR377W, YDR529C, YGL187C, YGL188C, YGR182C, YGR183C, YGR234W, YHR001W-A, YHR051W, YNL036W, YNL052W, YOR375C, YOR382W, YOR383C, YPR020W	GO-MF	cytochrome-c oxidase activity (GO:0004129)	1.44614e-06	4	17	23.5294	14	6359	0.22016	COX5A, COX6, COX9, COX4
hap3-del vs. wt-downregulated	YBL045C, YBR039W, YDL067C, YDL181W, YDR377W, YDR529C, YGL187C, YGL188C, YGR182C, YGR183C, YGR234W, YHR001W-A, YHR051W, YNL036W, YNL052W, YOR375C, YOR382W, YOR383C, YPR020W	GO-MF	heme-copper terminal oxidase activity (GO:0015002)	1.44614e-06	4	17	23.5294	14	6359	0.22016	COX5A, COX6, COX9, COX4
hap3-del vs. wt-downregulated	YBL045C, YBR039W, YDL067C, YDL181W, YDR377W, YDR529C, YGL187C, YGL188C, YGR182C, YGR183C, YGR234W, YHR001W-A, YHR051W, YNL036W, YNL052W, YOR375C, YOR382W, YOR383C, YPR020W	GO-MF	oxidoreductase activity, acting on a heme group of donors (GO:0016675)	1.44614e-06	4	17	23.5294	14	6359	0.22016	COX5A, COX6, COX9, COX4
hap3-del vs. wt-downregulated	YBL045C, YBR039W, YDL067C, YDL181W, YDR377W, YDR529C, YGL187C, YGL188C, YGR182C, YGR183C, YGR234W, YHR001W-A, YHR051W, YNL036W, YNL052W, YOR375C, YOR382W, YOR383C, YPR020W	GO-MF	oxidoreductase activity, acting on a heme group of donors, oxygen as acceptor (GO:0016676)	1.44614e-06	4	17	23.5294	14	6359	0.22016	COX5A, COX6, COX9, COX4
hap3-del vs. wt-downregulated	YBL045C, YBR039W, YDL067C, YDL181W, YDR377W, YDR529C, YGL187C, YGL188C, YGR182C, YGR183C, YGR234W, YHR001W-A, YHR051W, YNL036W, YNL052W, YOR375C, YOR382W, YOR383C, YPR020W	GO-MF	proton-transporting ATPase activity, rotational mechanism (GO:0046961)	0.00233369	3	17	17.6471	29	6359	0.456047	ATP20, ATP3, ATP17
hap3-del vs. wt-downregulated	YBL045C, YBR039W, YDL067C, YDL181W, YDR377W, YDR529C, YGL187C, YGL188C, YGR182C, YGR183C, YGR234W, YHR001W-A, YHR051W, YNL036W, YNL052W, YOR375C, YOR382W, YOR383C, YPR020W	GO-MF	cation-transporting ATPase activity (GO:0019829)	0.00315212	3	17	17.6471	32	6359	0.503224	ATP20, ATP3, ATP17
hap3-del vs. wt-downregulated	YBL045C, YBR039W, YDL067C, YDL181W, YDR377W, YDR529C, YGL187C, YGL188C, YGR182C, YGR183C, YGR234W, YHR001W-A, YHR051W, YNL036W, YNL052W, YOR375C, YOR382W, YOR383C, YPR020W	GO-MF	catalytic activity (GO:0003824)	0.00731182	14	17	82.3529	2358	6359	37.0813	QCR9, YHB1, QCR10, COX5A, NCE103, QCR7, COR1, ATP3, ATP17, COX4, ATP20, COX6, COX9, GDH1
hap3-del vs. wt-downregulated	YBL045C, YBR039W, YDL067C, YDL181W, YDR377W, YDR529C, YGL187C, YGL188C, YGR182C, YGR183C, YGR234W, YHR001W-A, YHR051W, YNL036W, YNL052W, YOR375C, YOR382W, YOR383C, YPR020W	GO-CC	mitochondrial respiratory chain (GO:0005746)	3.75112e-14	8	17	47.0588	27	6359	0.424595	QCR9, QCR10, COX5A, QCR7, COR1, COX4, COX9, COX6
hap3-del vs. wt-downregulated	YBL045C, YBR039W, YDL067C, YDL181W, YDR377W, YDR529C, YGL187C, YGL188C, YGR182C, YGR183C, YGR234W, YHR001W-A, YHR051W, YNL036W, YNL052W, YOR375C, YOR382W, YOR383C, YPR020W	GO-CC	respiratory chain (GO:0070469)	1.76602e-13	8	17	47.0588	32	6359	0.503224	QCR9, QCR10, COX5A, QCR7, COR1, COX4, COX9, COX6
hap3-del vs. wt-downregulated	YBL045C, YBR039W, YDL067C, YDL181W, YDR377W, YDR529C, YGL187C, YGL188C, YGR182C, YGR183C, YGR234W, YHR001W-A, YHR051W, YNL036W, YNL052W, YOR375C, YOR382W, YOR383C, YPR020W	GO-CC	mitochondrial membrane part (GO:0044455)	2.62075e-13	11	17	64.7059	143	6359	2.24878	QCR9, QCR10, COX5A, QCR7, COR1, ATP3, ATP17, COX4, ATP20, COX6, COX9
hap3-del vs. wt-downregulated	YBL045C, YBR039W, YDL067C, YDL181W, YDR377W, YDR529C, YGL187C, YGL188C, YGR182C, YGR183C, YGR234W, YHR001W-A, YHR051W, YNL036W, YNL052W, YOR375C, YOR382W, YOR383C, YPR020W	GO-CC	mitochondrial inner membrane (GO:0005743)	3.92787e-11	11	17	64.7059	224	6359	3.52257	QCR9, QCR10, COX5A, QCR7, COR1, ATP3, ATP17, COX4, ATP20, COX6, COX9
hap3-del vs. wt-downregulated	YBL045C, YBR039W, YDL067C, YDL181W, YDR377W, YDR529C, YGL187C, YGL188C, YGR182C, YGR183C, YGR234W, YHR001W-A, YHR051W, YNL036W, YNL052W, YOR375C, YOR382W, YOR383C, YPR020W	GO-CC	organelle inner membrane (GO:0019866)	6.66889e-11	11	17	64.7059	235	6359	3.69555	QCR9, QCR10, COX5A, QCR7, COR1, ATP3, ATP17, COX4, ATP20, COX6, COX9
hap3-del vs. wt-downregulated	YBL045C, YBR039W, YDL067C, YDL181W, YDR377W, YDR529C, YGL187C, YGL188C, YGR182C, YGR183C, YGR234W, YHR001W-A, YHR051W, YNL036W, YNL052W, YOR375C, YOR382W, YOR383C, YPR020W	GO-CC	mitochondrial membrane (GO:0031966)	7.4966e-09	11	17	64.7059	362	6359	5.69272	QCR9, QCR10, COX5A, QCR7, COR1, ATP3, ATP17, COX4, ATP20, COX6, COX9
hap3-del vs. wt-downregulated	YBL045C, YBR039W, YDL067C, YDL181W, YDR377W, YDR529C, YGL187C, YGL188C, YGR182C, YGR183C, YGR234W, YHR001W-A, YHR051W, YNL036W, YNL052W, YOR375C, YOR382W, YOR383C, YPR020W	GO-CC	mitochondrial envelope (GO:0005740)	1.67689e-08	11	17	64.7059	390	6359	6.13304	QCR9, QCR10, COX5A, QCR7, COR1, ATP3, ATP17, COX4, ATP20, COX6, COX9
hap3-del vs. wt-downregulated	YBL045C, YBR039W, YDL067C, YDL181W, YDR377W, YDR529C, YGL187C, YGL188C, YGR182C, YGR183C, YGR234W, YHR001W-A, YHR051W, YNL036W, YNL052W, YOR375C, YOR382W, YOR383C, YPR020W	GO-CC	mitochondrial part (GO:0044429)	4.61028e-08	12	17	70.5882	570	6359	8.96367	QCR9, YHB1, QCR10, COX5A, QCR7, COR1, ATP3, ATP17, COX4, ATP20, COX6, COX9
hap3-del vs. wt-downregulated	YBL045C, YBR039W, YDL067C, YDL181W, YDR377W, YDR529C, YGL187C, YGL188C, YGR182C, YGR183C, YGR234W, YHR001W-A, YHR051W, YNL036W, YNL052W, YOR375C, YOR382W, YOR383C, YPR020W	GO-CC	mitochondrial respiratory chain complex III (GO:0005750)	3.41737e-07	4	17	23.5294	10	6359	0.157257	QCR9, QCR10, QCR7, COR1
hap3-del vs. wt-downregulated	YBL045C, YBR039W, YDL067C, YDL181W, YDR377W, YDR529C, YGL187C, YGL188C, YGR182C, YGR183C, YGR234W, YHR001W-A, YHR051W, YNL036W, YNL052W, YOR375C, YOR382W, YOR383C, YPR020W	GO-CC	respiratory chain complex III (GO:0045275)	3.41737e-07	4	17	23.5294	10	6359	0.157257	QCR9, QCR10, QCR7, COR1
hap3-del vs. wt-downregulated	YBL045C, YBR039W, YDL067C, YDL181W, YDR377W, YDR529C, YGL187C, YGL188C, YGR182C, YGR183C, YGR234W, YHR001W-A, YHR051W, YNL036W, YNL052W, YOR375C, YOR382W, YOR383C, YPR020W	GO-CC	organelle envelope (GO:0031967)	4.55768e-07	11	17	64.7059	531	6359	8.35037	QCR9, QCR10, COX5A, QCR7, COR1, ATP3, ATP17, COX4, ATP20, COX6, COX9
hap3-del vs. wt-downregulated	YBL045C, YBR039W, YDL067C, YDL181W, YDR377W, YDR529C, YGL187C, YGL188C, YGR182C, YGR183C, YGR234W, YHR001W-A, YHR051W, YNL036W, YNL052W, YOR375C, YOR382W, YOR383C, YPR020W	GO-CC	envelope (GO:0031975)	4.55768e-07	11	17	64.7059	531	6359	8.35037	QCR9, QCR10, COX5A, QCR7, COR1, ATP3, ATP17, COX4, ATP20, COX6, COX9
hap3-del vs. wt-downregulated	YBL045C, YBR039W, YDL067C, YDL181W, YDR377W, YDR529C, YGL187C, YGL188C, YGR182C, YGR183C, YGR234W, YHR001W-A, YHR051W, YNL036W, YNL052W, YOR375C, YOR382W, YOR383C, YPR020W	GO-CC	mitochondrial respiratory chain complex IV (GO:0005751)	8.02886e-07	4	17	23.5294	12	6359	0.188709	COX5A, COX6, COX9, COX4
hap3-del vs. wt-downregulated	YBL045C, YBR039W, YDL067C, YDL181W, YDR377W, YDR529C, YGL187C, YGL188C, YGR182C, YGR183C, YGR234W, YHR001W-A, YHR051W, YNL036W, YNL052W, YOR375C, YOR382W, YOR383C, YPR020W	GO-CC	respiratory chain complex IV (GO:0045277)	8.02886e-07	4	17	23.5294	12	6359	0.188709	COX5A, COX6, COX9, COX4
hap3-del vs. wt-downregulated	YBL045C, YBR039W, YDL067C, YDL181W, YDR377W, YDR529C, YGL187C, YGL188C, YGR182C, YGR183C, YGR234W, YHR001W-A, YHR051W, YNL036W, YNL052W, YOR375C, YOR382W, YOR383C, YPR020W	GO-CC	mitochondrion (GO:0005739)	1.07301e-05	13	17	76.4706	1145	6359	18.006	INH1, QCR9, YHB1, QCR10, COX5A, QCR7, COR1, ATP3, ATP17, COX4, ATP20, COX6, COX9
hap3-del vs. wt-downregulated	YBL045C, YBR039W, YDL067C, YDL181W, YDR377W, YDR529C, YGL187C, YGL188C, YGR182C, YGR183C, YGR234W, YHR001W-A, YHR051W, YNL036W, YNL052W, YOR375C, YOR382W, YOR383C, YPR020W	GO-CC	organelle membrane (GO:0031090)	0.000674679	11	17	64.7059	1077	6359	16.9366	QCR9, QCR10, COX5A, QCR7, COR1, ATP3, ATP17, COX4, ATP20, COX6, COX9
hap3-del vs. wt-downregulated	YBL045C, YBR039W, YDL067C, YDL181W, YDR377W, YDR529C, YGL187C, YGL188C, YGR182C, YGR183C, YGR234W, YHR001W-A, YHR051W, YNL036W, YNL052W, YOR375C, YOR382W, YOR383C, YPR020W	GO-CC	mitochondrial proton-transporting ATP synthase complex (GO:0005753)	0.000704093	3	17	17.6471	19	6359	0.298789	ATP20, ATP3, ATP17
hap3-del vs. wt-downregulated	YBL045C, YBR039W, YDL067C, YDL181W, YDR377W, YDR529C, YGL187C, YGL188C, YGR182C, YGR183C, YGR234W, YHR001W-A, YHR051W, YNL036W, YNL052W, YOR375C, YOR382W, YOR383C, YPR020W	GO-CC	proton-transporting ATP synthase complex (GO:0045259)	0.000704093	3	17	17.6471	19	6359	0.298789	ATP20, ATP3, ATP17
hap3-del vs. wt-downregulated	YBL045C, YBR039W, YDL067C, YDL181W, YDR377W, YDR529C, YGL187C, YGL188C, YGR182C, YGR183C, YGR234W, YHR001W-A, YHR051W, YNL036W, YNL052W, YOR375C, YOR382W, YOR383C, YPR020W	GO-CC	membrane part (GO:0044425)	0.000747226	13	17	76.4706	1628	6359	25.6015	QCR9, QCR10, COX5A, FIT2, QCR7, COR1, ATP3, ATP17, COX4, ATP20, COX6, COX9, FIT3
hap3-del vs. wt-downregulated	YBL045C, YBR039W, YDL067C, YDL181W, YDR377W, YDR529C, YGL187C, YGL188C, YGR182C, YGR183C, YGR234W, YHR001W-A, YHR051W, YNL036W, YNL052W, YOR375C, YOR382W, YOR383C, YPR020W	GO-CC	proton-transporting two-sector ATPase complex (GO:0016469)	0.00424154	3	17	17.6471	34	6359	0.534675	ATP20, ATP3, ATP17
hap3-del vs. wt-downregulated	YBL045C, YBR039W, YDL067C, YDL181W, YDR377W, YDR529C, YGL187C, YGL188C, YGR182C, YGR183C, YGR234W, YHR001W-A, YHR051W, YNL036W, YNL052W, YOR375C, YOR382W, YOR383C, YPR020W	GO-CC	membrane (GO:0016020)	0.00530052	13	17	76.4706	1926	6359	30.2878	QCR9, QCR10, COX5A, FIT2, QCR7, COR1, ATP3, ATP17, COX4, ATP20, COX6, COX9, FIT3
hap3-del vs. wt-downregulated	YBL045C, YBR039W, YDL067C, YDL181W, YDR377W, YDR529C, YGL187C, YGL188C, YGR182C, YGR183C, YGR234W, YHR001W-A, YHR051W, YNL036W, YNL052W, YOR375C, YOR382W, YOR383C, YPR020W	GO-CC	intrinsic to membrane (GO:0031224)	0.00837704	11	17	64.7059	1394	6359	21.9217	QCR9, QCR10, COX5A, FIT2, QCR7, COR1, ATP3, COX4, COX6, COX9, FIT3
hap3-del vs. wt-downregulated	YBL045C, YBR039W, YDL067C, YDL181W, YDR377W, YDR529C, YGL187C, YGL188C, YGR182C, YGR183C, YGR234W, YHR001W-A, YHR051W, YNL036W, YNL052W, YOR375C, YOR382W, YOR383C, YPR020W	GO-CC	protein complex (GO:0043234)	0.00884718	11	17	64.7059	1402	6359	22.0475	QCR9, QCR10, COX5A, QCR7, COR1, ATP3, ATP17, COX4, ATP20, COX6, COX9
asc1-del vs. wt-upregulated	YAR031W, YHR215W, YBL005W, YBR047W, YBR067C, YBR072W, YBR105C, YBR145W, YBR208C, YBR296C, YCL025C, YCL030C, YCL049C, YCR005C, YCR021C, YDL182W, YJR156C, YDR011W, YDR034W-B, YDR078C, YDR281C, YPR158C-D, YDR379C-A, YDR403W, YDR406W, YEL009C, YEL057C, YER072W, YER081W, YER092W, YER103W, YER124C, YER138W-A, YER175C, YGL117W, YGL157W, YGR032W, YGR035C, YGR161C, YGR233C, YGR239C, YHR018C, YHR029C, YHR0…	GO-BP	cellular amino acid biosynthetic process (GO:0008652)	1.5438e-08	17	93	18.2796	154	6359	2.42176	HIS5, CPA2, IDH1, HIS4, ASN1, PUT1, ARG4, SER3, IDH2, LYS20, CIT2, BAT2, ARG1, LYS1, AAT2, ACO1, GCN4
asc1-del vs. wt-upregulated	YAR031W, YHR215W, YBL005W, YBR047W, YBR067C, YBR072W, YBR105C, YBR145W, YBR208C, YBR296C, YCL025C, YCL030C, YCL049C, YCR005C, YCR021C, YDL182W, YJR156C, YDR011W, YDR034W-B, YDR078C, YDR281C, YPR158C-D, YDR379C-A, YDR403W, YDR406W, YEL009C, YEL057C, YER072W, YER081W, YER092W, YER103W, YER124C, YER138W-A, YER175C, YGL117W, YGL157W, YGR032W, YGR035C, YGR161C, YGR233C, YGR239C, YHR018C, YHR029C, YHR0…	GO-BP	cellular amino acid metabolic process (GO:0006520)	1.90623e-08	22	93	23.6559	284	6359	4.46611	HIS5, SNO1, ARO9, CPA2, CAR2, IDH1, ADH5, HIS4, ASN1, DUR1,2, PUT1, ARG4, SER3, CIT2, IDH2, LYS20, BAT2, ARG1, LYS1, AAT2, ACO1, GCN4
asc1-del vs. wt-upregulated	YAR031W, YHR215W, YBL005W, YBR047W, YBR067C, YBR072W, YBR105C, YBR145W, YBR208C, YBR296C, YCL025C, YCL030C, YCL049C, YCR005C, YCR021C, YDL182W, YJR156C, YDR011W, YDR034W-B, YDR078C, YDR281C, YPR158C-D, YDR379C-A, YDR403W, YDR406W, YEL009C, YEL057C, YER072W, YER081W, YER092W, YER103W, YER124C, YER138W-A, YER175C, YGL117W, YGL157W, YGR032W, YGR035C, YGR161C, YGR233C, YGR239C, YHR018C, YHR029C, YHR0…	GO-BP	amine biosynthetic process (GO:0009309)	2.33497e-08	17	93	18.2796	158	6359	2.48467	HIS5, CPA2, IDH1, HIS4, ASN1, PUT1, ARG4, SER3, IDH2, LYS20, CIT2, BAT2, ARG1, LYS1, AAT2, ACO1, GCN4
asc1-del vs. wt-upregulated	YAR031W, YHR215W, YBL005W, YBR047W, YBR067C, YBR072W, YBR105C, YBR145W, YBR208C, YBR296C, YCL025C, YCL030C, YCL049C, YCR005C, YCR021C, YDL182W, YJR156C, YDR011W, YDR034W-B, YDR078C, YDR281C, YPR158C-D, YDR379C-A, YDR403W, YDR406W, YEL009C, YEL057C, YER072W, YER081W, YER092W, YER103W, YER124C, YER138W-A, YER175C, YGL117W, YGL157W, YGR032W, YGR035C, YGR161C, YGR233C, YGR239C, YHR018C, YHR029C, YHR0…	GO-BP	glutamine family amino acid metabolic process (GO:0009064)	3.71885e-08	12	93	12.9032	66	6359	1.0379	SNO1, CIT2, IDH2, CPA2, CAR2, ARG1, IDH1, ASN1, DUR1,2, PUT1, ACO1, ARG4
asc1-del vs. wt-upregulated	YAR031W, YHR215W, YBL005W, YBR047W, YBR067C, YBR072W, YBR105C, YBR145W, YBR208C, YBR296C, YCL025C, YCL030C, YCL049C, YCR005C, YCR021C, YDL182W, YJR156C, YDR011W, YDR034W-B, YDR078C, YDR281C, YPR158C-D, YDR379C-A, YDR403W, YDR406W, YEL009C, YEL057C, YER072W, YER081W, YER092W, YER103W, YER124C, YER138W-A, YER175C, YGL117W, YGL157W, YGR032W, YGR035C, YGR161C, YGR233C, YGR239C, YHR018C, YHR029C, YHR0…	GO-BP	amine metabolic process (GO:0009308)	5.18204e-08	23	93	24.7312	329	6359	5.17377	HIS5, SNO1, ARO9, CPA2, CAR2, IDH1, ADH5, HIS4, ASN1, DUR1,2, PUT1, ARG4, SER3, CIT2, IDH2, LYS20, BAT2, ARG1, LYS1, AAT2, ACO1, CTS1, GCN4
asc1-del vs. wt-upregulated	YAR031W, YHR215W, YBL005W, YBR047W, YBR067C, YBR072W, YBR105C, YBR145W, YBR208C, YBR296C, YCL025C, YCL030C, YCL049C, YCR005C, YCR021C, YDL182W, YJR156C, YDR011W, YDR034W-B, YDR078C, YDR281C, YPR158C-D, YDR379C-A, YDR403W, YDR406W, YEL009C, YEL057C, YER072W, YER081W, YER092W, YER103W, YER124C, YER138W-A, YER175C, YGL117W, YGL157W, YGR032W, YGR035C, YGR161C, YGR233C, YGR239C, YHR018C, YHR029C, YHR0…	GO-BP	cellular amine metabolic process (GO:0044106)	5.2227e-08	22	93	23.6559	299	6359	4.702	HIS5, SNO1, ARO9, CPA2, CAR2, IDH1, ADH5, HIS4, ASN1, DUR1,2, PUT1, ARG4, SER3, CIT2, IDH2, LYS20, BAT2, ARG1, LYS1, AAT2, ACO1, GCN4
asc1-del vs. wt-upregulated	YAR031W, YHR215W, YBL005W, YBR047W, YBR067C, YBR072W, YBR105C, YBR145W, YBR208C, YBR296C, YCL025C, YCL030C, YCL049C, YCR005C, YCR021C, YDL182W, YJR156C, YDR011W, YDR034W-B, YDR078C, YDR281C, YPR158C-D, YDR379C-A, YDR403W, YDR406W, YEL009C, YEL057C, YER072W, YER081W, YER092W, YER103W, YER124C, YER138W-A, YER175C, YGL117W, YGL157W, YGR032W, YGR035C, YGR161C, YGR233C, YGR239C, YHR018C, YHR029C, YHR0…	GO-BP	organic acid biosynthetic process (GO:0016053)	1.10801e-07	18	93	19.3548	199	6359	3.12942	HIS5, CPA2, IDH1, HIS4, ASN1, PUT1, ARG4, SER3, IDH2, LYS20, CIT2, BAT2, ARG1, LYS1, SCS7, AAT2, ACO1, GCN4
asc1-del vs. wt-upregulated	YAR031W, YHR215W, YBL005W, YBR047W, YBR067C, YBR072W, YBR105C, YBR145W, YBR208C, YBR296C, YCL025C, YCL030C, YCL049C, YCR005C, YCR021C, YDL182W, YJR156C, YDR011W, YDR034W-B, YDR078C, YDR281C, YPR158C-D, YDR379C-A, YDR403W, YDR406W, YEL009C, YEL057C, YER072W, YER081W, YER092W, YER103W, YER124C, YER138W-A, YER175C, YGL117W, YGL157W, YGR032W, YGR035C, YGR161C, YGR233C, YGR239C, YHR018C, YHR029C, YHR0…	GO-BP	carboxylic acid biosynthetic process (GO:0046394)	1.10801e-07	18	93	19.3548	199	6359	3.12942	HIS5, CPA2, IDH1, HIS4, ASN1, PUT1, ARG4, SER3, IDH2, LYS20, CIT2, BAT2, ARG1, LYS1, SCS7, AAT2, ACO1, GCN4
asc1-del vs. wt-upregulated	YAR031W, YHR215W, YBL005W, YBR047W, YBR067C, YBR072W, YBR105C, YBR145W, YBR208C, YBR296C, YCL025C, YCL030C, YCL049C, YCR005C, YCR021C, YDL182W, YJR156C, YDR011W, YDR034W-B, YDR078C, YDR281C, YPR158C-D, YDR379C-A, YDR403W, YDR406W, YEL009C, YEL057C, YER072W, YER081W, YER092W, YER103W, YER124C, YER138W-A, YER175C, YGL117W, YGL157W, YGR032W, YGR035C, YGR161C, YGR233C, YGR239C, YHR018C, YHR029C, YHR0…	GO-BP	carboxylic acid metabolic process (GO:0019752)	3.28939e-07	24	93	25.8065	394	6359	6.19594	HIS5, SNO1, ARO9, CPA2, CAR2, IDH1, ADH5, HIS4, ASN1, DUR1,2, PUT1, ARG4, SER3, CIT2, IDH2, LYS20, BAT2, PDH1, ARG1, LYS1, SCS7, AAT2, ACO1, GCN4
[truncated: 1,304 more rows]
